# Supplementary material for: Dynamic and Stable Core Microbiota Assist Plants in Enriching Selenium and Reducing Cadmium Absorption
Source: Adv Sci (Weinh). 2025 May 19;12(25):e00862. doi: 10.1002/advs.202500862 (PMC12224979; doi:10.1002/advs.202500862)
Supplement: Supplementary file 2 — Supporting Information [file ADVS-12-e00862-s002.xlsx]

## Sheet: Summary
ASV_ID	Genome Name	Sugars	Amino acids	Organic acids	Nucleotides	Lipid	Esters	Taxon	Query Cover	Per. Ident	GenBank
ASV26	GCF_000017265.1	14	40	2	14	7	8	450851	1	0.9877	CP000747.1
ASV20	rr10430	26	128	23	4	10	12	1078	1	1	LN886709.1
ASV48	mg10423	22	53	1	2	16	17	551996	1	1	CP043449.1
ASV43	mm10421	10	50	4	7	12	4	2910169	1	0.99	OR350643.2
ASV105	mm10425	229	279	12	13	15	17	2483402	1	1	CP033364.1
ASV40	pc10420	11	62	34	5	6	12	290	1	1	CP113162.1
ASV2	rr10415	21	31	3	5	10	5	582702	1	0.9722	CP042807.1
ASV11	ss10416	13	16	0	9	5	4	2764186	1	0.9852	CP060697.1
ASV45	pp10431	131	123	36	14	9	32	1926495	1	1	KY445602.1
ASV7	ac240015	17	31	3	10	15	3	240015	1	1	GCA_000022565.1
ASV_ID	Genome Name	Sugars	Amino acids	Organic acids	Nucleotides	Lipid	Esters
ASV26	GCF_000017265.1	0.0463576	0.13245	0.00662252	0.0463576	0.0231788	0.0264901
ASV20	rr10430	0.0420032	0.206785	0.0371567	0.00646204	0.0161551	0.0193861
ASV48	mg10423	0.0654762	0.157738	0.00297619	0.00595238	0.047619	0.0505952
ASV43	mm10421	0.0308642	0.154321	0.0123457	0.0216049	0.037037	0.0123457
ASV105	mm10425	0.225172	0.274336	0.0117994	0.0127827	0.0147493	0.0167158
ASV40	pc10420	0.031339	0.176638	0.0968661	0.014245	0.017094	0.034188
ASV2	rr10415	0.0729167	0.107639	0.0104167	0.0173611	0.0347222	0.0173611
ASV11	ss10416	0.0807453	0.0993789	0	0.0559006	0.0310559	0.0248447
ASV45	pp10431	0.153396	0.144028	0.0421546	0.0163934	0.0105386	0.0374707
ASV7	ac240015	0.0666667	0.121569	0.0117647	0.0392157	0.0588235	0.0117647
Positive	Negative
ASV26	ASV2
ASV20	ASV45
ASV48	ASV11
ASV43	ASV7
ASV105
ASV40

## Sheet: Sugars
Genome Name	Locus Tag	Substrate/Function	Family	TC#	Type
ac240015	ACP_0196	D-galactonate	MFS	2.A.1	Sugars			Name	Family
ac240015	ACP_1900	D-galactonate	MFS	2.A.1	Sugars			PTS	phosphotransferase system
ac240015	ACP_2684	D-galactonate	MFS	2.A.1	Sugars			ABC	The ATP-binding Cassette Superfamily
ac240015	ACP_0032	gluconate	GntP	2.A.8	Sugars			MFS	The Major Facilitator Superfamily
ac240015	ACP_3025	glucose/galactose	MFS	2.A.1	Sugars			DMT	The Drug/Metabolite Transporter (DMT) Superfamily
ac240015	ACP_0839	glycerol uptake	MIP	1.A.8	Sugars			GntP	The Gluconate:H+ Symporter (GntP) Family
ac240015	ACP_0432	glycerol-3-phosphate	MFS	2.A.1	Sugars			GPH	The Glycoside-Pentoside-Hexuronide (GPH):Cation Symporter Family
ac240015	ACP_0623	lipopolysaccharide	ABC	3.A.1	Sugars/Lipid			GPTS	General PTS
ac240015	ACP_0043	polysaccharide	MOP	2.A.66	Sugars			GUP	The Glycerol Uptake (GUP) Family
ac240015	ACP_0822	polysaccharide	MOP	2.A.66	Sugars			KDGT	The 2-Keto-3-Deoxygluconate Transporter (KDGT) Family
ac240015	ACP_3380	polysaccharide	MOP	2.A.66	Sugars			MIP	The Major Intrinsic Protein (MIP) Family
ac240015	ACP_3538	ribose	ABC	3.A.1	Sugars			MOP	The Multidrug/Oligosaccharidyl-lipid/Polysaccharide (MOP) Flippase Superfamily
ac240015	ACP_0786	sugar	MFS	2.A.1	Sugars			OOP	The OmpA-OmpF Porin (OOP) Family
ac240015	ACP_2530	sugar	MFS	2.A.1	Sugars			SSPTS	Sugar Specific PTS
ac240015	ACP_3065	sugar	MFS	2.A.1	Sugars
ac240015	ACP_0476	sugar (xylose)	ABC	3.A.1	Sugars
ac240015	ACP_0423	sugar efflux	MFS	2.A.1	Sugars
GCF_000017265.1	PHZ_c2258	D-galactonate	MFS	2.A.1	Sugars
GCF_000017265.1	PHZ_c2454	D-galactonate	MFS	2.A.1	Sugars
GCF_000017265.1	PHZ_c2464	D-galactonate	MFS	2.A.1	Sugars
GCF_000017265.1	PHZ_c2513	D-galactonate	MFS	2.A.1	Sugars
GCF_000017265.1	PHZ_c0669	glycerol-3-phosphate	MFS	2.A.1	Sugars
GCF_000017265.1	PHZ_c2563	glycerol-3-phosphate	MFS	2.A.1	Sugars
GCF_000017265.1	PHZ_c0086	mannose/fructose	SSPTS	4.A	Sugars
GCF_000017265.1	PHZ_c0478	polysaccharide	ABC	3.A.1	Sugars
GCF_000017265.1	PHZ_c1146	polysaccharide	MOP	2.A.66	Sugars
GCF_000017265.1	PHZ_c2049	polysaccharide	MOP	2.A.66	Sugars
GCF_000017265.1	PHZ_c1056	sugar	MFS	2.A.1	Sugars
GCF_000017265.1	PHZ_c0087	Unclassified	GPTS	4.A	Sugars
GCF_000017265.1	PHZ_c0839	Unclassified	GPTS	4.A	Sugars
GCF_000017265.1	PHZ_c1687	Unclassified	OOP	1.B.6	Sugars/Amino acids
mg10423	WPV01805.1	D-galactonate	MFS	2.A.1	Sugars
mg10423	WPV00783.1	gluconate	GntP	2.A.8	Sugars
mg10423	WPV00326.1	glucose/galactose	MFS	2.A.1	Sugars
mg10423	WPV02650.1	glucose/galactose	MFS	2.A.1	Sugars
mg10423	WPV02625.1	glycerol uptake	MIP	1.A.8	Sugars
mg10423	WPU98348.1	glycerol:proton symporter	GUP	2.A.50	Sugars
mg10423	WPV01163.1	glycerol:proton symporter	GUP	2.A.50	Sugars
mg10423	WPV01192.1	glycerol:proton symporter	GUP	2.A.50	Sugars
mg10423	WPU98337.1	polysaccharide	ABC	3.A.1	Sugars
mg10423	WPU98528.1	polysaccharide	MOP	2.A.66	Sugars
mg10423	WPU99742.1	polysaccharide	MOP	2.A.66	Sugars
mg10423	WPV00221.1	polysaccharide	MOP	2.A.66	Sugars
mg10423	WPV01186.1	polysaccharide	MOP	2.A.66	Sugars
mg10423	WPV02342.1	polysaccharide	MOP	2.A.66	Sugars
mg10423	WPV02409.1	polysaccharide	MOP	2.A.66	Sugars
mg10423	WPV02477.1	polysaccharide	MOP	2.A.66	Sugars
mg10423	WPV01315.1	ribose	ABC	3.A.1	Sugars
mg10423	WPU97341.1	sugar	GPH	2.A.2	Sugars
mg10423	WPU97198.1	sugar	MFS	2.A.1	Sugars
mg10423	WPU99874.1	sugar	MFS	2.A.1	Sugars
mg10423	WPV02229.1	sugar	MFS	2.A.1	Sugars
mg10423	WPV02678.1	sugar	MFS	2.A.1	Sugars
mg10423	WPV02566.1	sugar efflux	MFS	2.A.1	Sugars
mg10423	WPV02680.1	sugar efflux	MFS	2.A.1	Sugars
mm10421	MEQ1864891.1	glycerol uptake	MIP	1.A.8	Sugars
mm10421	MEQ1865113.1	glycerol uptake	MIP	1.A.8	Sugars
mm10421	MEQ1866922.1	glycerol:proton symporter	GUP	2.A.50	Sugars
mm10421	MEQ1865256.1	glycerol-3-phosphate	MFS	2.A.1	Sugars
mm10421	MEQ1865202.1	mannose/fructose	SSPTS	4.A	Sugars
mm10421	MEQ1865466.1	polysaccharide	ABC	3.A.1	Sugars
mm10421	MEQ1863881.1	polysaccharide	MOP	2.A.66	Sugars
mm10421	MEQ1867513.1	polysaccharide	MOP	2.A.66	Sugars
mm10421	MEQ1865104.1	sugar efflux	MFS	2.A.1	Sugars
mm10421	MEQ1863342.1	unknown substrate	GPTS	4.A	Sugars
mm10421	MEQ1865201.1	unknown substrate	GPTS	4.A	Sugars
mm10425	QKC89714.1	carbohydrate	ABC	3.A.1	Sugars
mm10425	QKC91089.1	carbohydrate	ABC	3.A.1	Sugars
mm10425	QKC91564.1	carbohydrate	ABC	3.A.1	Sugars
mm10425	QKC87422.1	D-fructose-1-phosphate	ABC	3.A.1	Sugars
mm10425	QKC92460.1	D-fructose-1-phosphate	ABC	3.A.1	Sugars
mm10425	QKC92148.1	galactitol	SSPTS	4.A	Sugars
mm10425	QKC92150.1	galactitol	SSPTS	4.A	Sugars
mm10425	QKC91057.1	glucan	ABC	3.A.1	Sugars
mm10425	QKC88446.1	glucitol/sorbitol	SSPTS	4.A	Sugars
mm10425	QKC88447.1	glucitol/sorbitol	SSPTS	4.A	Sugars
mm10425	QKC88448.1	glucitol/sorbitol	SSPTS	4.A	Sugars
mm10425	QKC91928.1	glycerol uptake	MIP	1.A.8	Sugars
mm10425	QKC88019.1	glycerol-3-phosphate	MFS	2.A.1	Sugars
mm10425	QKC89173.1	glycerol-3-phosphate	MFS	2.A.1	Sugars
mm10425	QKC90514.1	glycerol-3-phosphate	MFS	2.A.1	Sugars
mm10425	QKC87353.1	mannose/fructose	SSPTS	4.A	Sugars
mm10425	QKC87767.1	polysaccharide	ABC	3.A.1	Sugars
mm10425	QKC91419.1	polysaccharide	ABC	3.A.1	Sugars
mm10425	QKC92299.1	polysaccharide	ABC	3.A.1	Sugars
mm10425	QKC87206.1	polysaccharide	MOP	2.A.66	Sugars
mm10425	QKC88541.1	polysaccharide	MOP	2.A.66	Sugars
mm10425	QKC92009.1	polysaccharide	MOP	2.A.66	Sugars
mm10425	QKC92140.1	polysaccharide	MOP	2.A.66	Sugars
mm10425	QKC92913.1	polysaccharide	MOP	2.A.66	Sugars
mm10425	QKC87452.1	rhamnose	ABC	3.A.1	Sugars
mm10425	QKC87464.1	rhamnose	ABC	3.A.1	Sugars
mm10425	QKC88025.1	rhamnose	ABC	3.A.1	Sugars
mm10425	QKC88613.1	rhamnose	ABC	3.A.1	Sugars
mm10425	QKC89170.1	rhamnose	ABC	3.A.1	Sugars
mm10425	QKC89389.1	rhamnose	ABC	3.A.1	Sugars
mm10425	QKC89751.1	rhamnose	ABC	3.A.1	Sugars
mm10425	QKC90254.1	rhamnose	ABC	3.A.1	Sugars
mm10425	QKC92054.1	rhamnose	ABC	3.A.1	Sugars
mm10425	QKC92056.1	rhamnose	ABC	3.A.1	Sugars
mm10425	QKC92504.1	rhamnose	ABC	3.A.1	Sugars
mm10425	QKC92659.1	rhamnose	ABC	3.A.1	Sugars
mm10425	QKC92948.1	rhamnose	ABC	3.A.1	Sugars
mm10425	QKC93171.1	rhamnose	ABC	3.A.1	Sugars
mm10425	QKC87262.1	ribose	ABC	3.A.1	Sugars
mm10425	QKC88458.1	ribose	ABC	3.A.1	Sugars
mm10425	QKC87180.1	sugar	ABC	3.A.1	Sugars
mm10425	QKC87182.1	sugar	ABC	3.A.1	Sugars
mm10425	QKC87331.1	sugar	ABC	3.A.1	Sugars
mm10425	QKC87332.1	sugar	ABC	3.A.1	Sugars
mm10425	QKC87333.1	sugar	ABC	3.A.1	Sugars
mm10425	QKC87530.1	sugar	ABC	3.A.1	Sugars
mm10425	QKC87531.1	sugar	ABC	3.A.1	Sugars
mm10425	QKC87532.1	sugar	ABC	3.A.1	Sugars
mm10425	QKC87540.1	sugar	ABC	3.A.1	Sugars
mm10425	QKC87541.1	sugar	ABC	3.A.1	Sugars
mm10425	QKC87542.1	sugar	ABC	3.A.1	Sugars
mm10425	QKC87665.1	sugar	ABC	3.A.1	Sugars
mm10425	QKC87666.1	sugar	ABC	3.A.1	Sugars
mm10425	QKC87667.1	sugar	ABC	3.A.1	Sugars
mm10425	QKC88054.1	sugar	ABC	3.A.1	Sugars
mm10425	QKC88055.1	sugar	ABC	3.A.1	Sugars
mm10425	QKC88056.1	sugar	ABC	3.A.1	Sugars
mm10425	QKC88057.1	sugar	ABC	3.A.1	Sugars
mm10425	QKC88076.1	sugar	ABC	3.A.1	Sugars
mm10425	QKC88077.1	sugar	ABC	3.A.1	Sugars
mm10425	QKC88078.1	sugar	ABC	3.A.1	Sugars
mm10425	QKC88416.1	sugar	ABC	3.A.1	Sugars
mm10425	QKC88417.1	sugar	ABC	3.A.1	Sugars
mm10425	QKC88418.1	sugar	ABC	3.A.1	Sugars
mm10425	QKC88428.1	sugar	ABC	3.A.1	Sugars
mm10425	QKC88429.1	sugar	ABC	3.A.1	Sugars
mm10425	QKC88430.1	sugar	ABC	3.A.1	Sugars
mm10425	QKC88516.1	sugar	ABC	3.A.1	Sugars
mm10425	QKC88517.1	sugar	ABC	3.A.1	Sugars
mm10425	QKC88518.1	sugar	ABC	3.A.1	Sugars
mm10425	QKC88581.1	sugar	ABC	3.A.1	Sugars
mm10425	QKC88582.1	sugar	ABC	3.A.1	Sugars
mm10425	QKC88583.1	sugar	ABC	3.A.1	Sugars
mm10425	QKC88623.1	sugar	ABC	3.A.1	Sugars
mm10425	QKC88624.1	sugar	ABC	3.A.1	Sugars
mm10425	QKC88625.1	sugar	ABC	3.A.1	Sugars
mm10425	QKC88704.1	sugar	ABC	3.A.1	Sugars
mm10425	QKC88705.1	sugar	ABC	3.A.1	Sugars
mm10425	QKC88708.1	sugar	ABC	3.A.1	Sugars
mm10425	QKC88771.1	sugar	ABC	3.A.1	Sugars
mm10425	QKC88772.1	sugar	ABC	3.A.1	Sugars
mm10425	QKC88773.1	sugar	ABC	3.A.1	Sugars
mm10425	QKC89179.1	sugar	ABC	3.A.1	Sugars
mm10425	QKC89180.1	sugar	ABC	3.A.1	Sugars
mm10425	QKC89181.1	sugar	ABC	3.A.1	Sugars
mm10425	QKC89296.1	sugar	ABC	3.A.1	Sugars
mm10425	QKC89297.1	sugar	ABC	3.A.1	Sugars
mm10425	QKC89298.1	sugar	ABC	3.A.1	Sugars
mm10425	QKC89321.1	sugar	ABC	3.A.1	Sugars
mm10425	QKC89656.1	sugar	ABC	3.A.1	Sugars
mm10425	QKC89658.1	sugar	ABC	3.A.1	Sugars
mm10425	QKC89659.1	sugar	ABC	3.A.1	Sugars
mm10425	QKC89715.1	sugar	ABC	3.A.1	Sugars
mm10425	QKC89716.1	sugar	ABC	3.A.1	Sugars
mm10425	QKC89717.1	sugar	ABC	3.A.1	Sugars
mm10425	QKC89737.1	sugar	ABC	3.A.1	Sugars
mm10425	QKC89738.1	sugar	ABC	3.A.1	Sugars
mm10425	QKC89739.1	sugar	ABC	3.A.1	Sugars
mm10425	QKC90324.1	sugar	ABC	3.A.1	Sugars
mm10425	QKC90325.1	sugar	ABC	3.A.1	Sugars
mm10425	QKC90429.1	sugar	ABC	3.A.1	Sugars
mm10425	QKC90430.1	sugar	ABC	3.A.1	Sugars
mm10425	QKC90432.1	sugar	ABC	3.A.1	Sugars
mm10425	QKC90563.1	sugar	ABC	3.A.1	Sugars
mm10425	QKC90564.1	sugar	ABC	3.A.1	Sugars
mm10425	QKC90925.1	sugar	ABC	3.A.1	Sugars
mm10425	QKC90926.1	sugar	ABC	3.A.1	Sugars
mm10425	QKC91631.1	sugar	ABC	3.A.1	Sugars
mm10425	QKC91632.1	sugar	ABC	3.A.1	Sugars
mm10425	QKC91663.1	sugar	ABC	3.A.1	Sugars
mm10425	QKC91664.1	sugar	ABC	3.A.1	Sugars
mm10425	QKC91665.1	sugar	ABC	3.A.1	Sugars
mm10425	QKC91731.1	sugar	ABC	3.A.1	Sugars
mm10425	QKC91732.1	sugar	ABC	3.A.1	Sugars
mm10425	QKC91733.1	sugar	ABC	3.A.1	Sugars
mm10425	QKC92041.1	sugar	ABC	3.A.1	Sugars
mm10425	QKC92042.1	sugar	ABC	3.A.1	Sugars
mm10425	QKC92043.1	sugar	ABC	3.A.1	Sugars
mm10425	QKC92615.1	sugar	ABC	3.A.1	Sugars
mm10425	QKC92793.1	sugar	ABC	3.A.1	Sugars
mm10425	QKC93021.1	sugar	ABC	3.A.1	Sugars
mm10425	QKC93047.1	sugar	ABC	3.A.1	Sugars
mm10425	QKC93174.1	sugar	ABC	3.A.1	Sugars
mm10425	QKC93191.1	sugar	ABC	3.A.1	Sugars
mm10425	QKC88323.1	sugar	MFS	2.A.1	Sugars
mm10425	QKC87263.1	sugar (ribose)	ABC	3.A.1	Sugars
mm10425	QKC87426.1	sugar (ribose)	ABC	3.A.1	Sugars
mm10425	QKC87427.1	sugar (ribose)	ABC	3.A.1	Sugars
mm10425	QKC87449.1	sugar (ribose)	ABC	3.A.1	Sugars
mm10425	QKC87450.1	sugar (ribose)	ABC	3.A.1	Sugars
mm10425	QKC87451.1	sugar (ribose)	ABC	3.A.1	Sugars
mm10425	QKC87463.1	sugar (ribose)	ABC	3.A.1	Sugars
mm10425	QKC87565.1	sugar (ribose)	ABC	3.A.1	Sugars
mm10425	QKC88026.1	sugar (ribose)	ABC	3.A.1	Sugars
mm10425	QKC88027.1	sugar (ribose)	ABC	3.A.1	Sugars
mm10425	QKC88028.1	sugar (ribose)	ABC	3.A.1	Sugars
mm10425	QKC88368.1	sugar (ribose)	ABC	3.A.1	Sugars
mm10425	QKC88457.1	sugar (ribose)	ABC	3.A.1	Sugars
mm10425	QKC88611.1	sugar (ribose)	ABC	3.A.1	Sugars
mm10425	QKC88612.1	sugar (ribose)	ABC	3.A.1	Sugars
mm10425	QKC89168.1	sugar (ribose)	ABC	3.A.1	Sugars
mm10425	QKC89169.1	sugar (ribose)	ABC	3.A.1	Sugars
mm10425	QKC89325.1	sugar (ribose)	ABC	3.A.1	Sugars
mm10425	QKC89326.1	sugar (ribose)	ABC	3.A.1	Sugars
mm10425	QKC89333.1	sugar (ribose)	ABC	3.A.1	Sugars
mm10425	QKC89335.1	sugar (ribose)	ABC	3.A.1	Sugars
mm10425	QKC89388.1	sugar (ribose)	ABC	3.A.1	Sugars
mm10425	QKC89390.1	sugar (ribose)	ABC	3.A.1	Sugars
mm10425	QKC89460.1	sugar (ribose)	ABC	3.A.1	Sugars
mm10425	QKC89461.1	sugar (ribose)	ABC	3.A.1	Sugars
mm10425	QKC89598.1	sugar (ribose)	ABC	3.A.1	Sugars
mm10425	QKC89599.1	sugar (ribose)	ABC	3.A.1	Sugars
mm10425	QKC89600.1	sugar (ribose)	ABC	3.A.1	Sugars
mm10425	QKC89722.1	sugar (ribose)	ABC	3.A.1	Sugars
mm10425	QKC89723.1	sugar (ribose)	ABC	3.A.1	Sugars
mm10425	QKC89730.1	sugar (ribose)	ABC	3.A.1	Sugars
mm10425	QKC89732.1	sugar (ribose)	ABC	3.A.1	Sugars
mm10425	QKC89734.1	sugar (ribose)	ABC	3.A.1	Sugars
mm10425	QKC89749.1	sugar (ribose)	ABC	3.A.1	Sugars
mm10425	QKC89750.1	sugar (ribose)	ABC	3.A.1	Sugars
mm10425	QKC89758.1	sugar (ribose)	ABC	3.A.1	Sugars
mm10425	QKC89759.1	sugar (ribose)	ABC	3.A.1	Sugars
mm10425	QKC90252.1	sugar (ribose)	ABC	3.A.1	Sugars
mm10425	QKC90253.1	sugar (ribose)	ABC	3.A.1	Sugars
mm10425	QKC90255.1	sugar (ribose)	ABC	3.A.1	Sugars
mm10425	QKC90518.1	sugar (ribose)	ABC	3.A.1	Sugars
mm10425	QKC90519.1	sugar (ribose)	ABC	3.A.1	Sugars
mm10425	QKC90520.1	sugar (ribose)	ABC	3.A.1	Sugars
mm10425	QKC90916.1	sugar (ribose)	ABC	3.A.1	Sugars
mm10425	QKC91402.1	sugar (ribose)	ABC	3.A.1	Sugars
mm10425	QKC91560.1	sugar (ribose)	ABC	3.A.1	Sugars
mm10425	QKC91562.1	sugar (ribose)	ABC	3.A.1	Sugars
mm10425	QKC91563.1	sugar (ribose)	ABC	3.A.1	Sugars
mm10425	QKC91611.1	sugar (ribose)	ABC	3.A.1	Sugars
mm10425	QKC91612.1	sugar (ribose)	ABC	3.A.1	Sugars
mm10425	QKC91868.1	sugar (ribose)	ABC	3.A.1	Sugars
mm10425	QKC91869.1	sugar (ribose)	ABC	3.A.1	Sugars
mm10425	QKC91880.1	sugar (ribose)	ABC	3.A.1	Sugars
mm10425	QKC91881.1	sugar (ribose)	ABC	3.A.1	Sugars
mm10425	QKC91884.1	sugar (ribose)	ABC	3.A.1	Sugars
mm10425	QKC91903.1	sugar (ribose)	ABC	3.A.1	Sugars
mm10425	QKC91904.1	sugar (ribose)	ABC	3.A.1	Sugars
mm10425	QKC91905.1	sugar (ribose)	ABC	3.A.1	Sugars
mm10425	QKC92030.1	sugar (ribose)	ABC	3.A.1	Sugars
mm10425	QKC92051.1	sugar (ribose)	ABC	3.A.1	Sugars
mm10425	QKC92052.1	sugar (ribose)	ABC	3.A.1	Sugars
mm10425	QKC92071.1	sugar (ribose)	ABC	3.A.1	Sugars
mm10425	QKC92073.1	sugar (ribose)	ABC	3.A.1	Sugars
mm10425	QKC92505.1	sugar (ribose)	ABC	3.A.1	Sugars
mm10425	QKC92506.1	sugar (ribose)	ABC	3.A.1	Sugars
mm10425	QKC92507.1	sugar (ribose)	ABC	3.A.1	Sugars
mm10425	QKC92627.1	sugar (ribose)	ABC	3.A.1	Sugars
mm10425	QKC92628.1	sugar (ribose)	ABC	3.A.1	Sugars
mm10425	QKC92662.1	sugar (ribose)	ABC	3.A.1	Sugars
mm10425	QKC92675.1	sugar (ribose)	ABC	3.A.1	Sugars
mm10425	QKC92881.1	sugar (ribose)	ABC	3.A.1	Sugars
mm10425	QKC92882.1	sugar (ribose)	ABC	3.A.1	Sugars
mm10425	QKC92953.1	sugar (ribose)	ABC	3.A.1	Sugars
mm10425	QKC93087.1	sugar (ribose)	ABC	3.A.1	Sugars
mm10425	QKC93154.1	sugar (ribose)	ABC	3.A.1	Sugars
mm10425	QKC93230.1	sugar (ribose)	ABC	3.A.1	Sugars
mm10425	QKC93285.1	sugar (ribose)	ABC	3.A.1	Sugars
mm10425	QKC92029.1	sugar (xylose)	ABC	3.A.1	Sugars
mm10425	QKC92531.1	sugar (xylose)	ABC	3.A.1	Sugars
mm10425	QKC92754.1	sugar (xylose)	ABC	3.A.1	Sugars
mm10425	QKC92742.1	sugar efflux	MFS	2.A.1	Sugars
mm10425	QKC87188.1	unknown substrate	GPTS	4.A	Sugars
mm10425	QKC87189.1	unknown substrate	GPTS	4.A	Sugars
mm10425	QKC87354.1	unknown substrate	GPTS	4.A	Sugars
mm10425	QKC88449.1	unknown substrate	GPTS	4.A	Sugars
mm10425	QKC88557.1	unknown substrate	GPTS	4.A	Sugars
mm10425	QKC87425.1	xylose	ABC	3.A.1	Sugars
mm10425	QKC87564.1	xylose	ABC	3.A.1	Sugars
mm10425	QKC88367.1	xylose	ABC	3.A.1	Sugars
mm10425	QKC88459.1	xylose	ABC	3.A.1	Sugars
mm10425	QKC89459.1	xylose	ABC	3.A.1	Sugars
mm10425	QKC89601.1	xylose	ABC	3.A.1	Sugars
mm10425	QKC89731.1	xylose	ABC	3.A.1	Sugars
mm10425	QKC89757.1	xylose	ABC	3.A.1	Sugars
mm10425	QKC90917.1	xylose	ABC	3.A.1	Sugars
mm10425	QKC91561.1	xylose	ABC	3.A.1	Sugars
mm10425	QKC91867.1	xylose	ABC	3.A.1	Sugars
mm10425	QKC91885.1	xylose	ABC	3.A.1	Sugars
mm10425	QKC91906.1	xylose	ABC	3.A.1	Sugars
mm10425	QKC92031.1	xylose	ABC	3.A.1	Sugars
mm10425	QKC92395.1	xylose	ABC	3.A.1	Sugars
mm10425	QKC92530.1	xylose	ABC	3.A.1	Sugars
mm10425	QKC92880.1	xylose	ABC	3.A.1	Sugars
mm10425	QKC93041.1	xylose	ABC	3.A.1	Sugars
mm10425	QKC93155.1	xylose	ABC	3.A.1	Sugars
pc10420	GAA3838324.1	D-galactonate	MFS	2.A.1	Sugars
pc10420	GAA3848231.1	D-galactonate	MFS	2.A.1	Sugars
pc10420	GAA3847305.1	glucan	ABC	3.A.1	Sugars
pc10420	GAA3848481.1	glycerol uptake	MIP	1.A.8	Sugars
pc10420	GAA3846693.1	mannose/fructose	SSPTS	4.A	Sugars
pc10420	GAA3849281.1	polysaccharide	ABC	3.A.1	Sugars
pc10420	GAA3847283.1	polysaccharide	MOP	2.A.66	Sugars
pc10420	GAA3838374.1	sugar	MFS	2.A.1	Sugars
pc10420	GAA3842385.1	sugar	MFS	2.A.1	Sugars
pc10420	GAA3845838.1	unknown substrate	GPTS	4.A	Sugars
pc10420	GAA3846687.1	unknown substrate	GPTS	4.A	Sugars
pp10431	WP_299635645.1	carbohydrate	ABC	3.A.1	Sugars
pp10431	WP_299628791.1	D-galactonate	MFS	2.A.1	Sugars
pp10431	WP_299629382.1	D-galactonate	MFS	2.A.1	Sugars
pp10431	WP_299630039.1	D-galactonate	MFS	2.A.1	Sugars
pp10431	WP_299630260.1	D-galactonate	MFS	2.A.1	Sugars
pp10431	WP_299630566.1	D-galactonate	MFS	2.A.1	Sugars
pp10431	WP_299630623.1	D-galactonate	MFS	2.A.1	Sugars
pp10431	WP_299630839.1	D-galactonate	MFS	2.A.1	Sugars
pp10431	WP_299631221.1	D-galactonate	MFS	2.A.1	Sugars
pp10431	WP_299633159.1	D-galactonate	MFS	2.A.1	Sugars
pp10431	WP_299633293.1	D-galactonate	MFS	2.A.1	Sugars
pp10431	WP_299633815.1	D-galactonate	MFS	2.A.1	Sugars
pp10431	WP_299633972.1	D-galactonate	MFS	2.A.1	Sugars
pp10431	WP_299634056.1	D-galactonate	MFS	2.A.1	Sugars
pp10431	WP_299635561.1	D-galactonate	MFS	2.A.1	Sugars
pp10431	WP_299629948.1	gluconate	GntP	2.A.8	Sugars
pp10431	WP_299630429.1	gluconate	GntP	2.A.8	Sugars
pp10431	WP_299633051.1	gluconate	GntP	2.A.8	Sugars
pp10431	WP_299634727.1	gluconate	GntP	2.A.8	Sugars
pp10431	WP_299628642.1	glucose/maltose/N-acetylglucosamine	SSPTS	4.A	Sugars
pp10431	WP_299629738.1	glycerol uptake	MIP	1.A.8	Sugars
pp10431	WP_299632009.1	glycerol uptake	MIP	1.A.8	Sugars
pp10431	WP_299628774.1	glycerol-3-phosphate	MFS	2.A.1	Sugars
pp10431	WP_299630177.1	glycerol-3-phosphate	MFS	2.A.1	Sugars
pp10431	WP_299630672.1	glycerol-3-phosphate	MFS	2.A.1	Sugars
pp10431	WP_299631366.1	glycerol-3-phosphate	MFS	2.A.1	Sugars
pp10431	WP_299633533.1	glycerol-3-phosphate	MFS	2.A.1	Sugars
pp10431	WP_299633549.1	glycerol-3-phosphate	MFS	2.A.1	Sugars
pp10431	WP_299633749.1	glycerol-3-phosphate	MFS	2.A.1	Sugars
pp10431	WP_299635637.1	glycerol-3-phosphate	MFS	2.A.1	Sugars
pp10431	WP_299636220.1	glycerol-3-phosphate	MFS	2.A.1	Sugars
pp10431	WP_366146102.1	glycerol-3-phosphate	MFS	2.A.1	Sugars
pp10431	WP_299628582.1	mannose/fructose	SSPTS	4.A	Sugars
pp10431	WP_299629865.1	polysaccharide	MOP	2.A.66	Sugars
pp10431	WP_299629886.1	polysaccharide	ABC	3.A.1	Sugars
pp10431	WP_299630692.1	polysaccharide	MOP	2.A.66	Sugars
pp10431	WP_299631062.1	polysaccharide	ABC	3.A.1	Sugars
pp10431	WP_299634375.1	polysaccharide	MOP	2.A.66	Sugars
pp10431	WP_299634404.1	polysaccharide	ABC	3.A.1	Sugars
pp10431	WP_299634431.1	polysaccharide	MOP	2.A.66	Sugars
pp10431	WP_299635391.1	polysaccharide	MOP	2.A.66	Sugars
pp10431	WP_299635677.1	polysaccharide	MOP	2.A.66	Sugars
pp10431	WP_299635914.1	polysaccharide	ABC	3.A.1	Sugars
pp10431	WP_299630736.1	rhamnose	ABC	3.A.1	Sugars
pp10431	WP_299632972.1	rhamnose	ABC	3.A.1	Sugars
pp10431	WP_299635572.1	rhamnose	ABC	3.A.1	Sugars
pp10431	WP_299629055.1	ribose	ABC	3.A.1	Sugars
pp10431	WP_299633659.1	ribose	ABC	3.A.1	Sugars
pp10431	WP_299633679.1	ribose	ABC	3.A.1	Sugars
pp10431	WP_299634050.1	ribose	ABC	3.A.1	Sugars		pp10431
pp10431	WP_299634693.1	ribose	ABC	3.A.1	Sugars		pp10431
pp10431	WP_299635176.1	ribose	ABC	3.A.1	Sugars		pp10431
pp10431	WP_299628709.1	sugar	ABC	3.A.1	Sugars		pp10431
pp10431	WP_299628711.1	sugar	ABC	3.A.1	Sugars		pp10431
pp10431	WP_299628715.1	sugar	ABC	3.A.1	Sugars		pp10431
pp10431	WP_299628932.1	sugar	ABC	3.A.1	Sugars		pp10431
pp10431	WP_299628934.1	sugar	ABC	3.A.1	Sugars		pp10431
pp10431	WP_299628936.1	sugar	ABC	3.A.1	Sugars		pp10431
pp10431	WP_299628938.1	sugar	ABC	3.A.1	Sugars		pp10431
pp10431	WP_299629242.1	sugar	ABC	3.A.1	Sugars		pp10431
pp10431	WP_299629244.1	sugar	ABC	3.A.1	Sugars		pp10431
pp10431	WP_299629247.1	sugar	ABC	3.A.1	Sugars		pp10431
pp10431	WP_299629249.1	sugar	ABC	3.A.1	Sugars		pp10431
pp10431	WP_299629251.1	sugar	ABC	3.A.1	Sugars		pp10431
pp10431	WP_299629974.1	sugar	ABC	3.A.1	Sugars		pp10431
pp10431	WP_299629975.1	sugar	ABC	3.A.1	Sugars		pp10431
pp10431	WP_299629976.1	sugar	ABC	3.A.1	Sugars		pp10431
pp10431	WP_299630272.1	sugar	ABC	3.A.1	Sugars		pp10431
pp10431	WP_299630273.1	sugar	ABC	3.A.1	Sugars		pp10431
pp10431	WP_299630275.1	sugar	ABC	3.A.1	Sugars		pp10431
pp10431	WP_299630844.1	sugar	MFS	2.A.1	Sugars		pp10431
pp10431	WP_299630953.1	sugar	ABC	3.A.1	Sugars		pp10431
pp10431	WP_299630955.1	sugar	ABC	3.A.1	Sugars		pp10431
pp10431	WP_299630957.1	sugar	ABC	3.A.1	Sugars		pp10431
pp10431	WP_299631297.1	sugar	MFS	2.A.1	Sugars		pp10431
pp10431	WP_299631580.1	sugar	ABC	3.A.1	Sugars		pp10431
pp10431	WP_299631582.1	sugar	ABC	3.A.1	Sugars		pp10431
pp10431	WP_299631584.1	sugar	ABC	3.A.1	Sugars		pp10431
pp10431	WP_299631599.1	sugar	ABC	3.A.1	Sugars		pp10431
pp10431	WP_299633651.1	sugar	ABC	3.A.1	Sugars		pp10431
pp10431	WP_299633652.1	sugar	ABC	3.A.1	Sugars		pp10431
pp10431	WP_299633696.1	sugar	ABC	3.A.1	Sugars		pp10431
pp10431	WP_299633763.1	sugar	ABC	3.A.1	Sugars		pp10431
pp10431	WP_299633765.1	sugar	ABC	3.A.1	Sugars		pp10431
pp10431	WP_299633766.1	sugar	ABC	3.A.1	Sugars		pp10431
pp10431	WP_299634558.1	sugar	ABC	3.A.1	Sugars		pp10431
pp10431	WP_299634559.1	sugar	ABC	3.A.1	Sugars		pp10431
pp10431	WP_299634560.1	sugar	ABC	3.A.1	Sugars		pp10431
pp10431	WP_299634884.1	sugar	ABC	3.A.1	Sugars		pp10431
pp10431	WP_299634885.1	sugar	ABC	3.A.1	Sugars		pp10431
pp10431	WP_299634886.1	sugar	ABC	3.A.1	Sugars		pp10431
pp10431	WP_299635485.1	sugar	ABC	3.A.1	Sugars		pp10431
pp10431	WP_299635486.1	sugar	ABC	3.A.1	Sugars		pp10431
pp10431	WP_299635487.1	sugar	ABC	3.A.1	Sugars		pp10431
pp10431	WP_299635488.1	sugar	ABC	3.A.1	Sugars		pp10431
pp10431	WP_299629057.1	sugar (ribose)	ABC	3.A.1	Sugars		pp10431
pp10431	WP_299629059.1	sugar (ribose)	ABC	3.A.1	Sugars		pp10431
pp10431	WP_299630530.1	sugar (ribose)	ABC	3.A.1	Sugars		pp10431
pp10431	WP_299630532.1	sugar (ribose)	ABC	3.A.1	Sugars		pp10431
pp10431	WP_299630533.1	sugar (ribose)	ABC	3.A.1	Sugars		pp10431
pp10431	WP_299630734.1	sugar (ribose)	ABC	3.A.1	Sugars		pp10431
pp10431	WP_299630737.1	sugar (ribose)	ABC	3.A.1	Sugars		pp10431
pp10431	WP_299630738.1	sugar (ribose)	ABC	3.A.1	Sugars		pp10431
pp10431	WP_299630760.1	sugar (ribose)	ABC	3.A.1	Sugars		pp10431
pp10431	WP_299630762.1	sugar (ribose)	ABC	3.A.1	Sugars		pp10431
pp10431	WP_299632969.1	sugar (ribose)	ABC	3.A.1	Sugars		pp10431
pp10431	WP_299632970.1	sugar (ribose)	ABC	3.A.1	Sugars		pp10431
pp10431	WP_299632971.1	sugar (ribose)	ABC	3.A.1	Sugars		pp10431
pp10431	WP_299633357.1	sugar (ribose)	ABC	3.A.1	Sugars		pp10431
pp10431	WP_299633358.1	sugar (ribose)	ABC	3.A.1	Sugars		pp10431
pp10431	WP_299633525.1	sugar (ribose)	ABC	3.A.1	Sugars		pp10431
pp10431	WP_299633660.1	sugar (ribose)	ABC	3.A.1	Sugars		pp10431
pp10431	WP_299633661.1	sugar (ribose)	ABC	3.A.1	Sugars		pp10431
pp10431	WP_299634051.1	sugar (ribose)	ABC	3.A.1	Sugars		pp10431
pp10431	WP_299634052.1	sugar (ribose)	ABC	3.A.1	Sugars		pp10431
pp10431	WP_299634346.1	sugar (ribose)	ABC	3.A.1	Sugars		pp10431
pp10431	WP_299634348.1	sugar (ribose)	ABC	3.A.1	Sugars		pp10431
pp10431	WP_299634694.1	sugar (ribose)	ABC	3.A.1	Sugars		pp10431
pp10431	WP_299634695.1	sugar (ribose)	ABC	3.A.1	Sugars		pp10431
pp10431	WP_299635174.1	sugar (ribose)	ABC	3.A.1	Sugars		pp10431
pp10431	WP_299635175.1	sugar (ribose)	ABC	3.A.1	Sugars		pp10431
pp10431	WP_299635573.1	sugar (ribose)	ABC	3.A.1	Sugars		pp10431
pp10431	WP_299635574.1	sugar (ribose)	ABC	3.A.1	Sugars		pp10431
pp10431	WP_299631753.1	sugar (xylose)	DMT	2.A.7	Sugars		pp10431
pp10431	WP_299633524.1	sugar (xylose)	ABC	3.A.1	Sugars		pp10431
pp10431	WP_299632832.1	sugar efflux	MFS	2.A.1	Sugars		pp10431
pp10431	WP_299633535.1	sugar efflux	MFS	2.A.1	Sugars		pp10431
pp10431	WP_299628584.1	unknown substrate	GPTS	4.A	Sugars		pp10431
pp10431	WP_299628640.1	unknown substrate	GPTS	4.A	Sugars		pp10431
pp10431	WP_299630528.1	xylose	ABC	3.A.1	Sugars		pp10431
pp10431	WP_299630764.1	xylose	ABC	3.A.1	Sugars		pp10431
pp10431	WP_299633526.1	xylose	ABC	3.A.1	Sugars		pp10431
pp10431	WP_299634345.1	xylose	ABC	3.A.1	Sugars		pp10431
rr10415	QEE23332.1	glucose/galactose	MFS	2.A.1	Sugars		pp10431
rr10415	QEE25837.1	glucose/galactose	MFS	2.A.1	Sugars		pp10431
rr10415	QEE26160.1	glucose/galactose	MFS	2.A.1	Sugars		pp10431
rr10415	QEE24982.1	glycerol uptake	MIP	1.A.8	Sugars		pp10431
rr10415	QEE25525.1	mannose/fructose	SSPTS	4.A	Sugars		pp10431
rr10415	QEE23687.1	polysaccharide	ABC	3.A.1	Sugars		pp10431
rr10415	QEE23688.1	polysaccharide	ABC	3.A.1	Sugars		pp10431
rr10415	QEE23693.1	polysaccharide	ABC	3.A.1	Sugars		pp10431
rr10415	QEE23825.1	polysaccharide	MOP	2.A.66	Sugars		pp10431
rr10415	QEE25646.1	polysaccharide	MOP	2.A.66	Sugars		pp10431
rr10415	QEE23344.1	sugar	ABC	3.A.1	Sugars		pp10431
rr10415	QEE23345.1	sugar	ABC	3.A.1	Sugars		pp10431
rr10415	QEE23346.1	sugar	ABC	3.A.1	Sugars		pp10431
rr10415	QEE26492.1	sugar	GPH	2.A.2	Sugars		pp10431
rr10415	QEE23236.1	sugar	MFS	2.A.1	Sugars		pp10431
rr10415	QEE23659.1	sugar	MFS	2.A.1	Sugars		pp10431
rr10415	QEE23787.1	sugar	MFS	2.A.1	Sugars		pp10431
rr10415	QEE26124.1	sugar	MFS	2.A.1	Sugars		pp10431
rr10415	QEE26372.1	sugar	MFS	2.A.1	Sugars		pp10431
rr10415	QEE25526.1	unknown substrate	GPTS	4.A	Sugars		pp10431
rr10415	QEE25527.1	unknown substrate	GPTS	4.A	Sugars		pp10431
rr10430	HEY0329335.1	2-keto-3-deoxygluconate	KDGT	2.A.10	Sugars		pp10431
rr10430	HEY0328415.1	D-galactonate	MFS	2.A.1	Sugars		pp10431
rr10430	HEY0330995.1	D-galactonate	MFS	2.A.1	Sugars		pp10431
rr10430	HEY0327697.1	glucan	ABC	3.A.1	Sugars		pp10431
rr10430	HEY0327697.1	glucan	ABC	3.A.1	Sugars		pp10431
rr10430	HEY0329537.1	glycerol-3-phosphate	MFS	2.A.1	Sugars		pp10431
rr10430	HEY0329804.1	glycerol-3-phosphate	MFS	2.A.1	Sugars		pp10431
rr10430	HEY0327638.1	mannose/fructose	SSPTS	4.A	Sugars		pp10431
rr10430	HEY0327600.1	polysaccharide	MOP	2.A.66	Sugars		pp10431
rr10430	HEY0328375.1	polysaccharide	ABC	3.A.1	Sugars		pp10431
rr10430	HEY0328618.1	polysaccharide	ABC	3.A.1	Sugars		pp10431
rr10430	HEY0331251.1	polysaccharide	MOP	2.A.66	Sugars		pp10431
rr10430	HEY0328375.1	polysaccharide	ABC	3.A.1	Sugars		pp10431
rr10430	HEY0328618.1	polysaccharide	ABC	3.A.1	Sugars		pp10431
rr10430	HEY0327531.1	sugar	ABC	3.A.1	Sugars		pp10431
rr10430	HEY0328175.1	sugar	MFS	2.A.1	Sugars		pp10431
rr10430	HEY0328945.1	sugar	ABC	3.A.1	Sugars		pp10431
rr10430	HEY0328947.1	sugar	ABC	3.A.1	Sugars		pp10431
rr10430	HEY0328948.1	sugar	ABC	3.A.1	Sugars		pp10431
rr10430	HEY0329068.1	sugar	ABC	3.A.1	Sugars		pp10431
rr10430	HEY0330107.1	sugar	ABC	3.A.1	Sugars		pp10431
rr10430	HEY0330108.1	sugar	ABC	3.A.1	Sugars		pp10431
rr10430	HEY0330109.1	sugar	ABC	3.A.1	Sugars		pp10431
rr10430	HEY0331357.1	sugar	ABC	3.A.1	Sugars		pp10431
rr10430	HEY0331358.1	sugar	ABC	3.A.1	Sugars		pp10431
rr10430	HEY0327531.1	sugar	ABC	3.A.1	Sugars		pp10431
rr10430	HEY0328945.1	sugar	ABC	3.A.1	Sugars
rr10430	HEY0328947.1	sugar	ABC	3.A.1	Sugars
rr10430	HEY0328948.1	sugar	ABC	3.A.1	Sugars
rr10430	HEY0329068.1	sugar	ABC	3.A.1	Sugars
rr10430	HEY0328518.1	sugar (ribose)	ABC	3.A.1	Sugars
rr10430	HEY0328519.1	sugar (ribose)	ABC	3.A.1	Sugars
rr10430	HEY0328518.1	sugar (ribose)	ABC	3.A.1	Sugars
rr10430	HEY0328519.1	sugar (ribose)	ABC	3.A.1	Sugars
rr10430	HEY0327639.1	unknown substrate	GPTS	4.A	Sugars
rr10430	HEY0331152.1	unknown substrate	GPTS	4.A	Sugars
ss10416	QNM82719.1	D-galactonate	MFS	2.A.1	Sugars
ss10416	QNM81705.1	glucose/galactose	MFS	2.A.1	Sugars
ss10416	QNM81957.1	glycerol uptake	MIP	1.A.8	Sugars
ss10416	QNM83683.1	glycerol-3-phosphate	MFS	2.A.1	Sugars
ss10416	QNM83033.1	mannose/fructose	SSPTS	4.A	Sugars
ss10416	QNM83089.1	polysaccharide	ABC	3.A.1	Sugars
ss10416	QNM83803.1	polysaccharide	ABC	3.A.1	Sugars
ss10416	QNM82069.1	polysaccharide	MOP	2.A.66	Sugars
ss10416	QNM83060.1	polysaccharide	MOP	2.A.66	Sugars
ss10416	QNM83140.1	polysaccharide	MOP	2.A.66	Sugars
ss10416	QNM81861.1	sugar	MFS	2.A.1	Sugars
ss10416	QNM81876.1	sugar	MFS	2.A.1	Sugars
ss10416	QNM82447.1	unknown substrate	GPTS	4.A	Sugars

## Sheet: Amino acids
Genome Name	Locus Tag	Substrate/Function	Family	TC#	Type			Name	Family
ac240015	ACP_0121	amino acid	APC	2.A.3	Amino acids			AAE	The Aspartate:Alanine Exchanger Family
ac240015	ACP_0122	amino acid	APC	2.A.3	Amino acids			ABC	The ATP-binding Cassette Superfamily
ac240015	ACP_0855	amino acid	APC	2.A.3	Amino acids			AbgT	The p-Aminobenzoyl-glutamate Transporter (AbgT) Family
ac240015	ACP_1264	amino acid	APC	2.A.3	Amino acids			APC	The Amino Acid-Polyamine-Organocation Family
ac240015	ACP_1500	amino acid	APC	2.A.3	Amino acids			ArsB	The p-Aminobenzoyl-glutamate Transporter (AbgT) Family
ac240015	ACP_1795	amino acid	APC	2.A.3	Amino acids			DAACS	The Dicarboxylate/Amino Acid:Cation (Na+ or H+) Symporter Family
ac240015	ACP_3151	amino acid	APC	2.A.3	Amino acids			DMT	The Drug/Metabolite Transporter (DMT) Superfamily
ac240015	ACP_3401	amino acid	APC	2.A.3	Amino acids			LIV_E	The Branched Chain Amino Acid Exporter Family
ac240015	ACP_3520	large neutral amino acid	APC	2.A.3	Amino acids			LysE	The L-Lysine Exporter Family
GCF_000017265.1	PHZ_c1901	amino acid	APC	2.A.3	Amino acids			OOP	The OmpA-OmpF Porin (OOP) Family
GCF_000017265.1	PHZ_c3306	amino acid	APC	2.A.3	Amino acids			RhtB	The Resistance to Homoserine/Threonine Family
mg10423	WPU97632.1	amino acid	APC	2.A.3	Amino acids			SSS	The Solute:Sodium Symporter (SSS) Family
mg10423	WPU98845.1	amino acid	APC	2.A.3	Amino acids			ThrE	The Threonine/Serine Exporter Family
mg10423	WPU99591.1	amino acid	APC	2.A.3	Amino acids
mg10423	WPV00273.1	amino acid	APC	2.A.3	Amino acids
mm10421	MEQ1866654.1	amino acid	APC	2.A.3	Amino acids
mm10421	MEQ1868307.1	amino acid	APC	2.A.3	Amino acids
mm10425	QKC88752.1	amino acid	APC	2.A.3	Amino acids
mm10425	QKC91603.1	amino acid	APC	2.A.3	Amino acids
rr10430	HEY0329953.1	amino acid	APC	2.A.3	Amino acids
GCF_000017265.1	PHZ_c0953	arginine:ornithine antiporter	APC	2.A.3	Amino acids
mg10423	WPU99221.1	arginine:ornithine antiporter	APC	2.A.3	Amino acids
mm10425	QKC91229.1	arginine:ornithine antiporter	APC	2.A.3	Amino acids
mm10425	QKC91230.1	arginine:ornithine antiporter	APC	2.A.3	Amino acids
mg10423	WPU97971.1	ethanolamine	APC	2.A.3	Amino acids
mg10423	WPU98338.1	ethanolamine	APC	2.A.3	Amino acids
mg10423	WPU99675.1	ethanolamine	APC	2.A.3	Amino acids
mg10423	WPU99834.1	ethanolamine	APC	2.A.3	Amino acids
mg10423	WPV00087.1	ethanolamine	APC	2.A.3	Amino acids
mg10423	WPU97250.1	ethanolamine	APC	2.A.3	Amino acids
mg10423	WPU97576.1	ethanolamine	APC	2.A.3	Amino acids
mg10423	WPU98172.1	ethanolamine	APC	2.A.3	Amino acids
mg10423	WPV01267.1	ethanolamine	APC	2.A.3	Amino acids
mm10421	MEQ1865489.1	ethanolamine	APC	2.A.3	Amino acids
mm10425	QKC88059.1	ethanolamine	APC	2.A.3	Amino acids
mm10425	QKC91593.1	ethanolamine	APC	2.A.3	Amino acids
rr10430	HEY0329488.1	ethanolamine	APC	2.A.3	Amino acids
GCF_000017265.1	PHZ_c3221	large neutral amino acid	APC	2.A.3	Amino acids
mg10423	WPU97394.1	large neutral amino acid	APC	2.A.3	Amino acids
mg10423	WPV00529.1	large neutral amino acid	APC	2.A.3	Amino acids
mg10423	WPV02848.1	large neutral amino acid	APC	2.A.3	Amino acids
pp10431	WP_299630611.1	amino acid	APC	2.A.3	Amino acids
pp10431	WP_299630888.1	amino acid	APC	2.A.3	Amino acids
pp10431	WP_299630974.1	amino acid	APC	2.A.3	Amino acids
pp10431	WP_299631529.1	amino acid	APC	2.A.3	Amino acids
pp10431	WP_299632816.1	amino acid	APC	2.A.3	Amino acids
pp10431	WP_299633698.1	amino acid	APC	2.A.3	Amino acids
pp10431	WP_299633731.1	amino acid	APC	2.A.3	Amino acids
pp10431	WP_299634858.1	amino acid	APC	2.A.3	Amino acids
pp10431	WP_299636752.1	amino acid	APC	2.A.3	Amino acids
rr10415	QEE24773.1	amino acid	APC	2.A.3	Amino acids
rr10415	QEE25035.1	amino acid	APC	2.A.3	Amino acids
rr10415	QEE25036.1	amino acid	APC	2.A.3	Amino acids
rr10415	QEE25269.1	amino acid	APC	2.A.3	Amino acids
rr10415	QEE25934.1	amino acid	APC	2.A.3	Amino acids
rr10415	QEE26153.1	amino acid	APC	2.A.3	Amino acids
rr10415	QEE26366.1	amino acid	APC	2.A.3	Amino acids
rr10415	QEE23904.1	large neutral amino acid	APC	2.A.3	Amino acids
ss10416	QNM81952.1	amino acid	APC	2.A.3	Amino acids
ss10416	QNM82255.1	amino acid	APC	2.A.3	Amino acids
ss10416	QNM83474.1	amino acid	APC	2.A.3	Amino acids
ss10416	QNM83540.1	arginine:ornithine antiporter	APC	2.A.3	Amino acids
ac240015	ACP_2262	arsenite (ArsB)	ArsB	2.A.45	Amino acids
pp10431	WP_299633377.1	arsenite (ArsB)	ArsB	2.A.45	Amino acids
mm10421	MEQ1863061.1	aminobenzoyl-glutamate	AbgT	2.A.68	Amino acids
mm10421	MEQ1864166.1	aminobenzoyl-glutamate	AbgT	2.A.68	Amino acids
ac240015	ACP_0272	drug/metabolite	DMT	2.A.7	Amino acids
ac240015	ACP_0555	drug/metabolite	DMT	2.A.7	Amino acids
ac240015	ACP_1405	drug/metabolite	DMT	2.A.7	Amino acids
ac240015	ACP_1763	drug/metabolite	DMT	2.A.7	Amino acids
ac240015	ACP_2000	drug/metabolite	DMT	2.A.7	Amino acids
ac240015	ACP_2219	drug/metabolite	DMT	2.A.7	Amino acids
ac240015	ACP_3027	drug/metabolite	DMT	2.A.7	Amino acids
ac240015	ACP_3029	drug/metabolite	DMT	2.A.7	Amino acids
ac240015	ACP_3295	drug/metabolite	DMT	2.A.7	Amino acids
ac240015	ACP_3296	drug/metabolite	DMT	2.A.7	Amino acids
mm10421	MEQ1863146.1	amino acid	DMT	2.A.7	Amino acids
mm10421	MEQ1863226.1	amino acid	DMT	2.A.7	Amino acids
mm10421	MEQ1863611.1	amino acid	DMT	2.A.7	Amino acids
mm10421	MEQ1863634.1	amino acid	DMT	2.A.7	Amino acids
mm10421	MEQ1864089.1	amino acid	DMT	2.A.7	Amino acids
mm10421	MEQ1864567.1	amino acid	DMT	2.A.7	Amino acids
mm10421	MEQ1864942.1	amino acid	DMT	2.A.7	Amino acids
mm10421	MEQ1866970.1	amino acid	DMT	2.A.7	Amino acids
mm10421	MEQ1867369.1	amino acid	DMT	2.A.7	Amino acids
mm10421	MEQ1867373.1	amino acid	DMT	2.A.7	Amino acids
mm10421	MEQ1867563.1	amino acid	DMT	2.A.7	Amino acids
mm10421	MEQ1868059.1	amino acid	DMT	2.A.7	Amino acids
mm10421	MEQ1868369.1	amino acid	DMT	2.A.7	Amino acids
GCF_000017265.1	PHZ_c0098	drug/metabolite	DMT	2.A.7	Amino acids
GCF_000017265.1	PHZ_c0262	drug/metabolite	DMT	2.A.7	Amino acids
GCF_000017265.1	PHZ_c1872	drug/metabolite	DMT	2.A.7	Amino acids
GCF_000017265.1	PHZ_c1992	drug/metabolite	DMT	2.A.7	Amino acids
GCF_000017265.1	PHZ_c2288	drug/metabolite	DMT	2.A.7	Amino acids
GCF_000017265.1	PHZ_c2334	drug/metabolite	DMT	2.A.7	Amino acids
GCF_000017265.1	PHZ_c2968	drug/metabolite	DMT	2.A.7	Amino acids
GCF_000017265.1	PHZ_c3213	drug/metabolite	DMT	2.A.7	Amino acids
GCF_000017265.1	PHZ_c3492	drug/metabolite	DMT	2.A.7	Amino acids
mg10423	WPU98875.1	drug/metabolite	DMT	2.A.7	Amino acids
mg10423	WPU99649.1	drug/metabolite	DMT	2.A.7	Amino acids
mg10423	WPV00999.1	drug/metabolite	DMT	2.A.7	Amino acids
mg10423	WPV01599.1	drug/metabolite	DMT	2.A.7	Amino acids
mg10423	WPV02296.1	drug/metabolite	DMT	2.A.7	Amino acids
mg10423	WPV02820.1	drug/metabolite	DMT	2.A.7	Amino acids
mm10425	QKC87152.1	drug/metabolite	DMT	2.A.7	Amino acids
mm10425	QKC87178.1	drug/metabolite	DMT	2.A.7	Amino acids
mm10425	QKC88223.1	drug/metabolite	DMT	2.A.7	Amino acids
mm10425	QKC88482.1	drug/metabolite	DMT	2.A.7	Amino acids
mm10425	QKC88534.1	drug/metabolite	DMT	2.A.7	Amino acids
mm10425	QKC88553.1	drug/metabolite	DMT	2.A.7	Amino acids
mm10425	QKC88763.1	drug/metabolite	DMT	2.A.7	Amino acids
mm10425	QKC89071.1	drug/metabolite	DMT	2.A.7	Amino acids
mm10425	QKC89155.1	drug/metabolite	DMT	2.A.7	Amino acids
mm10425	QKC89571.1	drug/metabolite	DMT	2.A.7	Amino acids
mm10425	QKC89824.1	drug/metabolite	DMT	2.A.7	Amino acids
mm10425	QKC89881.1	drug/metabolite	DMT	2.A.7	Amino acids
mm10425	QKC90091.1	drug/metabolite	DMT	2.A.7	Amino acids
mm10425	QKC90184.1	drug/metabolite	DMT	2.A.7	Amino acids
mm10425	QKC90312.1	drug/metabolite	DMT	2.A.7	Amino acids
mm10425	QKC90414.1	drug/metabolite	DMT	2.A.7	Amino acids
mm10425	QKC90539.1	drug/metabolite	DMT	2.A.7	Amino acids
mm10425	QKC90683.1	drug/metabolite	DMT	2.A.7	Amino acids
mm10425	QKC90738.1	drug/metabolite	DMT	2.A.7	Amino acids
mm10425	QKC91101.1	drug/metabolite	DMT	2.A.7	Amino acids
mm10425	QKC91198.1	drug/metabolite	DMT	2.A.7	Amino acids
mm10425	QKC91214.1	drug/metabolite	DMT	2.A.7	Amino acids
mm10425	QKC91271.1	drug/metabolite	DMT	2.A.7	Amino acids
mm10425	QKC91331.1	drug/metabolite	DMT	2.A.7	Amino acids
mm10425	QKC91429.1	drug/metabolite	DMT	2.A.7	Amino acids
mm10425	QKC92128.1	drug/metabolite	DMT	2.A.7	Amino acids
mm10425	QKC92638.1	drug/metabolite	DMT	2.A.7	Amino acids
pc10420	GAA3841164.1	drug/metabolite	DMT	2.A.7	Amino acids
pc10420	GAA3841177.1	drug/metabolite	DMT	2.A.7	Amino acids
pc10420	GAA3842184.1	drug/metabolite	DMT	2.A.7	Amino acids
pc10420	GAA3842366.1	drug/metabolite	DMT	2.A.7	Amino acids
pc10420	GAA3845865.1	drug/metabolite	DMT	2.A.7	Amino acids
pc10420	GAA3845870.1	drug/metabolite	DMT	2.A.7	Amino acids
pc10420	GAA3847987.1	drug/metabolite	DMT	2.A.7	Amino acids
pc10420	GAA3848569.1	drug/metabolite	DMT	2.A.7	Amino acids
pc10420	GAA3850412.1	drug/metabolite	DMT	2.A.7	Amino acids
pc10420	GAA3851739.1	drug/metabolite	DMT	2.A.7	Amino acids
pc10420	GAA3852311.1	drug/metabolite	DMT	2.A.7	Amino acids
pc10420	GAA3853981.1	drug/metabolite	DMT	2.A.7	Amino acids
rr10430	HEY0328252.1	drug/metabolite	DMT	2.A.7	Amino acids
rr10430	HEY0328980.1	drug/metabolite	DMT	2.A.7	Amino acids
rr10430	HEY0329207.1	drug/metabolite	DMT	2.A.7	Amino acids
rr10430	HEY0329208.1	drug/metabolite	DMT	2.A.7	Amino acids
rr10430	HEY0330756.1	drug/metabolite	DMT	2.A.7	Amino acids
rr10430	HEY0330849.1	drug/metabolite	DMT	2.A.7	Amino acids
rr10430	HEY0331698.1	drug/metabolite	DMT	2.A.7	Amino acids
rr10430	HEY0331904.1	drug/metabolite	DMT	2.A.7	Amino acids
rr10430	HEY0331908.1	drug/metabolite	DMT	2.A.7	Amino acids
rr10430	HEY0331981.1	drug/metabolite	DMT	2.A.7	Amino acids
rr10415	QEE23067.1	drug/metabolite	DMT	2.A.7	Amino acids
rr10415	QEE23257.1	drug/metabolite	DMT	2.A.7	Amino acids
rr10415	QEE23330.1	drug/metabolite	DMT	2.A.7	Amino acids
rr10415	QEE23483.1	drug/metabolite	DMT	2.A.7	Amino acids
rr10415	QEE23867.1	drug/metabolite	DMT	2.A.7	Amino acids
rr10415	QEE24465.1	drug/metabolite	DMT	2.A.7	Amino acids
rr10415	QEE25278.1	drug/metabolite	DMT	2.A.7	Amino acids
rr10415	QEE25592.1	drug/metabolite	DMT	2.A.7	Amino acids
rr10415	QEE26000.1	drug/metabolite	DMT	2.A.7	Amino acids
ss10416	QNM82145.1	drug/metabolite	DMT	2.A.7	Amino acids
ss10416	QNM82198.1	drug/metabolite	DMT	2.A.7	Amino acids
ss10416	QNM82405.1	drug/metabolite	DMT	2.A.7	Amino acids
ss10416	QNM82513.1	drug/metabolite	DMT	2.A.7	Amino acids
ss10416	QNM83413.1	drug/metabolite	DMT	2.A.7	Amino acids
ss10416	QNM84025.1	drug/metabolite	DMT	2.A.7	Amino acids
mm10425	QKC90065.1	amino acid	LysE	2.A.75	Amino acids
pp10431	WP_299636212.1	lysine	LysE	2.A.75	Amino acids
ac240015	ACP_2475	neutral amino acid/multiple antibiotic resistance	RhtB	2.A.76	Amino acids
mg10423	WPU98197.1	amino acid	ABC	2.A.76	Amino acids
mg10423	WPU98923.1	amino acid	ABC	2.A.76	Amino acids
mg10423	WPU99476.1	amino acid	ABC	2.A.76	Amino acids
mg10423	WPV00325.1	amino acid	ABC	2.A.76	Amino acids
mm10425	QKC87398.1	amino acid	RhtB	2.A.76	Amino acids
mm10425	QKC87432.1	amino acid	RhtB	2.A.76	Amino acids
mm10425	QKC87734.1	amino acid	RhtB	2.A.76	Amino acids
mm10425	QKC87917.1	amino acid	RhtB	2.A.76	Amino acids
mm10425	QKC88096.1	amino acid	RhtB	2.A.76	Amino acids
mm10425	QKC88496.1	amino acid	RhtB	2.A.76	Amino acids
mm10425	QKC89084.1	amino acid	RhtB	2.A.76	Amino acids
mm10425	QKC89123.1	amino acid	RhtB	2.A.76	Amino acids
mm10425	QKC90065.1	amino acid	RhtB	2.A.76	Amino acids
mm10425	QKC90467.1	amino acid	RhtB	2.A.76	Amino acids
mm10425	QKC91120.1	amino acid	RhtB	2.A.76	Amino acids
mm10425	QKC91140.1	amino acid	RhtB	2.A.76	Amino acids
mm10425	QKC91365.1	amino acid	RhtB	2.A.76	Amino acids
mm10425	QKC92231.1	amino acid	RhtB	2.A.76	Amino acids
mm10425	QKC92292.1	amino acid	RhtB	2.A.76	Amino acids
mm10425	QKC92787.1	amino acid	RhtB	2.A.76	Amino acids
mm10425	QKC92863.1	amino acid	RhtB	2.A.76	Amino acids
mm10425	QKC92972.1	amino acid	RhtB	2.A.76	Amino acids
GCF_000017265.1	PHZ_c0415	amino acid efflux	RhtB	2.A.76	Amino acids
GCF_000017265.1	PHZ_c1316	amino acid efflux	RhtB	2.A.76	Amino acids
mm10421	MEQ1866520.1	amino acid efflux	RhtB	2.A.76	Amino acids
pc10420	GAA3846742.1	amino acid efflux	RhtB	2.A.76	Amino acids
rr10430	HEY0328851.1	amino acid efflux	RhtB	2.A.76	Amino acids
rr10430	HEY0329218.1	amino acid efflux	RhtB	2.A.76	Amino acids
rr10430	HEY0330155.1	amino acid efflux	RhtB	2.A.76	Amino acids
rr10430	HEY0331907.1	amino acid efflux	RhtB	2.A.76	Amino acids
mm10421	MEQ1863828.1	neutral amino acid/multiple antibiotic resistance	RhtB	2.A.76	Amino acids
ss10416	QNM81786.1	neutral amino acid/multiple antibiotic resistance	RhtB	2.A.76	Amino acids
mm10425	QKC89175.1	branched-chain amino acid efflux (AzlC)	LIV-E	2.A.78	Amino acids
mm10425	QKC92963.1	branched-chain amino acid efflux (AzlC)	LIV-E	2.A.78	Amino acids
rr10430	HEY0328338.1	branched-chain amino acid efflux (AzlC)	LIV-E	2.A.78	Amino acids
rr10430	HEY0331750.1	branched-chain amino acid efflux (AzlC)	LIV-E	2.A.78	Amino acids
pp10431	WP_299629789.1	branched-chain amino acid efflux (AzlC)	LIV-E	2.A.78	Amino acids
pp10431	WP_299636004.1	branched-chain amino acid efflux (AzlC)	LIV-E	2.A.78	Amino acids
rr10415	QEE25540.1	unknown substrate	ThrE	2.A.79	Amino acids
mm10421	MEQ1867715.1	unknown substrate	ThrE	2.A.79	Amino acids
rr10430	HEY0327843.1	aspartate:alanine antiporter	AAE	2.A.81	Amino acids
rr10430	HEY0327843.1	aspartate:alanine antiporter	AAE	2.A.81	Amino acids
pp10431	WP_299629470.1	aspartate:alanine antiporter	AAE	2.A.81	Amino acids
pp10431	WP_299634847.1	aspartate:alanine antiporter	AAE	2.A.81	Amino acids
pp10431	WP_299635977.1	aspartate:alanine antiporter	AAE	2.A.81	Amino acids
ac240015	ACP_3004	spermidine/putrescine	ABC	3.A.1	Amino acids
GCF_000017265.1	PHZ_c1460	amino acid	ABC	3.A.1	Amino acids
mm10421	MEQ1866660.1	amino acid	ABC	3.A.1	Amino acids
mm10421	MEQ1863870.1	amino acid	ABC	3.A.1	Amino acids
mm10421	MEQ1864095.1	amino acid	ABC	3.A.1	Amino acids
mm10421	MEQ1864191.1	amino acid	ABC	3.A.1	Amino acids
mm10421	MEQ1866059.1	amino acid	ABC	3.A.1	Amino acids
mm10421	MEQ1866156.1	amino acid	ABC	3.A.1	Amino acids
mm10421	MEQ1866229.1	amino acid	ABC	3.A.1	Amino acids
mm10425	QKC87466.1	amino acid	ABC	3.A.1	Amino acids
mm10425	QKC91163.1	amino acid	ABC	3.A.1	Amino acids
pc10420	GAA3856576.1	amino acid	ABC	3.A.1	Amino acids
rr10430	HEY0328294.1	amino acid	ABC	3.A.1	Amino acids
rr10430	HEY0331136.1	amino acid	ABC	3.A.1	Amino acids
rr10430	HEY0328294.1	amino acid	ABC	3.A.1	Amino acids
mm10425	QKC87094.1	amino acid (glutamine/glutamate/aspartate)	ABC	3.A.1	Amino acids
mm10425	QKC87276.1	amino acid (glutamine/glutamate/aspartate)	ABC	3.A.1	Amino acids
mm10425	QKC87445.1	amino acid (glutamine/glutamate/aspartate)	ABC	3.A.1	Amino acids
mm10425	QKC87467.1	amino acid (glutamine/glutamate/aspartate)	ABC	3.A.1	Amino acids
mm10425	QKC87550.1	amino acid (glutamine/glutamate/aspartate)	ABC	3.A.1	Amino acids
mm10425	QKC87655.1	amino acid (glutamine/glutamate/aspartate)	ABC	3.A.1	Amino acids
mm10425	QKC87912.1	amino acid (glutamine/glutamate/aspartate)	ABC	3.A.1	Amino acids
mm10425	QKC87971.1	amino acid (glutamine/glutamate/aspartate)	ABC	3.A.1	Amino acids
mm10425	QKC88265.1	amino acid (glutamine/glutamate/aspartate)	ABC	3.A.1	Amino acids
mm10425	QKC88311.1	amino acid (glutamine/glutamate/aspartate)	ABC	3.A.1	Amino acids
mm10425	QKC88412.1	amino acid (glutamine/glutamate/aspartate)	ABC	3.A.1	Amino acids
mm10425	QKC89140.1	amino acid (glutamine/glutamate/aspartate)	ABC	3.A.1	Amino acids
mm10425	QKC89377.1	amino acid (glutamine/glutamate/aspartate)	ABC	3.A.1	Amino acids
mm10425	QKC90536.1	amino acid (glutamine/glutamate/aspartate)	ABC	3.A.1	Amino acids
mm10425	QKC90844.1	amino acid (glutamine/glutamate/aspartate)	ABC	3.A.1	Amino acids
mm10425	QKC91164.1	amino acid (glutamine/glutamate/aspartate)	ABC	3.A.1	Amino acids
mm10425	QKC91754.1	amino acid (glutamine/glutamate/aspartate)	ABC	3.A.1	Amino acids
mm10425	QKC91893.1	amino acid (glutamine/glutamate/aspartate)	ABC	3.A.1	Amino acids
mm10425	QKC91933.1	amino acid (glutamine/glutamate/aspartate)	ABC	3.A.1	Amino acids
mm10425	QKC92548.1	amino acid (glutamine/glutamate/aspartate)	ABC	3.A.1	Amino acids
mm10425	QKC92746.1	amino acid (glutamine/glutamate/aspartate)	ABC	3.A.1	Amino acids
mm10425	QKC92919.1	amino acid (glutamine/glutamate/aspartate)	ABC	3.A.1	Amino acids
mm10425	QKC93235.1	amino acid (glutamine/glutamate/aspartate)	ABC	3.A.1	Amino acids
pc10420	GAA3842644.1	amino acid (glutamine/glutamate/aspartate)	ABC	3.A.1	Amino acids
pc10420	GAA3842807.1	amino acid (glutamine/glutamate/aspartate)	ABC	3.A.1	Amino acids
pc10420	GAA3850783.1	amino acid (glutamine/glutamate/aspartate)	ABC	3.A.1	Amino acids
pc10420	GAA3856581.1	amino acid (glutamine/glutamate/aspartate)	ABC	3.A.1	Amino acids
rr10430	HEY0328295.1	amino acid (glutamine/glutamate/aspartate)	ABC	3.A.1	Amino acids
rr10430	HEY0329033.1	amino acid (glutamine/glutamate/aspartate)	ABC	3.A.1	Amino acids
rr10430	HEY0331137.1	amino acid (glutamine/glutamate/aspartate)	ABC	3.A.1	Amino acids
rr10430	HEY0332054.1	amino acid (glutamine/glutamate/aspartate)	ABC	3.A.1	Amino acids
rr10430	HEY0328295.1	amino acid (glutamine/glutamate/aspartate)	ABC	3.A.1	Amino acids
rr10430	HEY0329033.1	amino acid (glutamine/glutamate/aspartate)	ABC	3.A.1	Amino acids
GCF_000017265.1	PHZ_c1461	amino acid (glutamine/glutamate/aspartate)	ABC	3.A.1	Amino acids
GCF_000017265.1	PHZ_c1630	amino acid (glutamine/glutamate/aspartate)	ABC	3.A.1	Amino acids
GCF_000017265.1	PHZ_c1998	amino acid (glutamine/glutamate/aspartate)	ABC	3.A.1	Amino acids
mm10425	QKC87277.1	amino acid (lysine/arginine/ornithine/histidine/octopine)	ABC	3.A.1	Amino acids
mm10425	QKC90534.1	amino acid (lysine/arginine/ornithine/histidine/octopine)	ABC	3.A.1	Amino acids
mm10425	QKC90535.1	amino acid (lysine/arginine/ornithine/histidine/octopine)	ABC	3.A.1	Amino acids
mm10425	QKC92630.1	amino acid (lysine/arginine/ornithine/histidine/octopine)	ABC	3.A.1	Amino acids
GCF_000017265.1	PHZ_c1459	amino aicd (glutamine/glutamate/aspartate)	ABC	3.A.1	Amino acids
GCF_000017265.1	PHZ_c1997	amino aicd (glutamine/glutamate/aspartate)	ABC	3.A.1	Amino acids
mm10421	MEQ1866659.1	amino aicd (glutamine/glutamate/aspartate)	ABC	3.A.1	Amino acids
mm10425	QKC87095.1	amino aicd (glutamine/glutamate/aspartate)	ABC	3.A.1	Amino acids
mm10425	QKC87446.1	amino aicd (glutamine/glutamate/aspartate)	ABC	3.A.1	Amino acids
mm10425	QKC87447.1	amino aicd (glutamine/glutamate/aspartate)	ABC	3.A.1	Amino acids
mm10425	QKC87465.1	amino aicd (glutamine/glutamate/aspartate)	ABC	3.A.1	Amino acids
mm10425	QKC87548.1	amino aicd (glutamine/glutamate/aspartate)	ABC	3.A.1	Amino acids
mm10425	QKC87549.1	amino aicd (glutamine/glutamate/aspartate)	ABC	3.A.1	Amino acids
mm10425	QKC87910.1	amino aicd (glutamine/glutamate/aspartate)	ABC	3.A.1	Amino acids
mm10425	QKC87972.1	amino aicd (glutamine/glutamate/aspartate)	ABC	3.A.1	Amino acids
mm10425	QKC88266.1	amino aicd (glutamine/glutamate/aspartate)	ABC	3.A.1	Amino acids
mm10425	QKC88297.1	amino aicd (glutamine/glutamate/aspartate)	ABC	3.A.1	Amino acids
mm10425	QKC88298.1	amino aicd (glutamine/glutamate/aspartate)	ABC	3.A.1	Amino acids
mm10425	QKC88312.1	amino aicd (glutamine/glutamate/aspartate)	ABC	3.A.1	Amino acids
mm10425	QKC88313.1	amino aicd (glutamine/glutamate/aspartate)	ABC	3.A.1	Amino acids
mm10425	QKC89139.1	amino aicd (glutamine/glutamate/aspartate)	ABC	3.A.1	Amino acids
mm10425	QKC89379.1	amino aicd (glutamine/glutamate/aspartate)	ABC	3.A.1	Amino acids
mm10425	QKC89380.1	amino aicd (glutamine/glutamate/aspartate)	ABC	3.A.1	Amino acids
mm10425	QKC90845.1	amino aicd (glutamine/glutamate/aspartate)	ABC	3.A.1	Amino acids
mm10425	QKC90846.1	amino aicd (glutamine/glutamate/aspartate)	ABC	3.A.1	Amino acids
mm10425	QKC91162.1	amino aicd (glutamine/glutamate/aspartate)	ABC	3.A.1	Amino acids
mm10425	QKC91752.1	amino aicd (glutamine/glutamate/aspartate)	ABC	3.A.1	Amino acids
mm10425	QKC91753.1	amino aicd (glutamine/glutamate/aspartate)	ABC	3.A.1	Amino acids
mm10425	QKC91892.1	amino aicd (glutamine/glutamate/aspartate)	ABC	3.A.1	Amino acids
mm10425	QKC91932.1	amino aicd (glutamine/glutamate/aspartate)	ABC	3.A.1	Amino acids
mm10425	QKC92106.1	amino aicd (glutamine/glutamate/aspartate)	ABC	3.A.1	Amino acids
mm10425	QKC92107.1	amino aicd (glutamine/glutamate/aspartate)	ABC	3.A.1	Amino acids
pc10420	GAA3856570.1	amino aicd (glutamine/glutamate/aspartate)	ABC	3.A.1	Amino acids
rr10430	HEY0328293.1	amino aicd (glutamine/glutamate/aspartate)	ABC	3.A.1	Amino acids
rr10430	HEY0331135.1	amino aicd (glutamine/glutamate/aspartate)	ABC	3.A.1	Amino acids
rr10430	HEY0328293.1	amino aicd (glutamine/glutamate/aspartate)	ABC	3.A.1	Amino acids
mm10425	QKC87257.1	branched-chain amino acid	ABC	3.A.1	Amino acids
mm10425	QKC87258.1	branched-chain amino acid	ABC	3.A.1	Amino acids
mm10425	QKC87292.1	branched-chain amino acid	ABC	3.A.1	Amino acids
mm10425	QKC87554.1	branched-chain amino acid	ABC	3.A.1	Amino acids
mm10425	QKC87555.1	branched-chain amino acid	ABC	3.A.1	Amino acids
mm10425	QKC87637.1	branched-chain amino acid	ABC	3.A.1	Amino acids
mm10425	QKC88185.1	branched-chain amino acid	ABC	3.A.1	Amino acids
mm10425	QKC88186.1	branched-chain amino acid	ABC	3.A.1	Amino acids
mm10425	QKC88910.1	branched-chain amino acid	ABC	3.A.1	Amino acids
mm10425	QKC88911.1	branched-chain amino acid	ABC	3.A.1	Amino acids
mm10425	QKC90389.1	branched-chain amino acid	ABC	3.A.1	Amino acids
mm10425	QKC90390.1	branched-chain amino acid	ABC	3.A.1	Amino acids
mm10425	QKC91675.1	branched-chain amino acid	ABC	3.A.1	Amino acids
mm10425	QKC91676.1	branched-chain amino acid	ABC	3.A.1	Amino acids
mm10425	QKC91703.1	branched-chain amino acid	ABC	3.A.1	Amino acids
mm10425	QKC91708.1	branched-chain amino acid	ABC	3.A.1	Amino acids
mm10425	QKC91961.1	branched-chain amino acid	ABC	3.A.1	Amino acids
mm10425	QKC92088.1	branched-chain amino acid	ABC	3.A.1	Amino acids
mm10425	QKC92154.1	branched-chain amino acid	ABC	3.A.1	Amino acids
mm10425	QKC92156.1	branched-chain amino acid	ABC	3.A.1	Amino acids
mm10425	QKC92157.1	branched-chain amino acid	ABC	3.A.1	Amino acids
mm10425	QKC92683.1	branched-chain amino acid	ABC	3.A.1	Amino acids
mm10425	QKC92776.1	branched-chain amino acid	ABC	3.A.1	Amino acids
mm10425	QKC93184.1	branched-chain amino acid	ABC	3.A.1	Amino acids
mm10425	QKC93189.1	branched-chain amino acid	ABC	3.A.1	Amino acids
mm10425	QKC93231.1	branched-chain amino acid	ABC	3.A.1	Amino acids
pc10420	GAA3838975.1	branched-chain amino acid	ABC	3.A.1	Amino acids
pc10420	GAA3838980.1	branched-chain amino acid	ABC	3.A.1	Amino acids
pc10420	GAA3841007.1	branched-chain amino acid	ABC	3.A.1	Amino acids
pc10420	GAA3841013.1	branched-chain amino acid	ABC	3.A.1	Amino acids
pc10420	GAA3841042.1	branched-chain amino acid	ABC	3.A.1	Amino acids
pc10420	GAA3841048.1	branched-chain amino acid	ABC	3.A.1	Amino acids
pc10420	GAA3847740.1	branched-chain amino acid	ABC	3.A.1	Amino acids
pc10420	GAA3850677.1	branched-chain amino acid	ABC	3.A.1	Amino acids
pc10420	GAA3850685.1	branched-chain amino acid	ABC	3.A.1	Amino acids
pc10420	GAA3854490.1	branched-chain amino acid	ABC	3.A.1	Amino acids
pc10420	GAA3854494.1	branched-chain amino acid	ABC	3.A.1	Amino acids
pc10420	GAA3855043.1	branched-chain amino acid	ABC	3.A.1	Amino acids
pc10420	GAA3855046.1	branched-chain amino acid	ABC	3.A.1	Amino acids
rr10430	HEY0327588.1	branched-chain amino acid	ABC	3.A.1	Amino acids
rr10430	HEY0327589.1	branched-chain amino acid	ABC	3.A.1	Amino acids
rr10430	HEY0327905.1	branched-chain amino acid	ABC	3.A.1	Amino acids
rr10430	HEY0327906.1	branched-chain amino acid	ABC	3.A.1	Amino acids
rr10430	HEY0328261.1	branched-chain amino acid	ABC	3.A.1	Amino acids
rr10430	HEY0328262.1	branched-chain amino acid	ABC	3.A.1	Amino acids
rr10430	HEY0328563.1	branched-chain amino acid	ABC	3.A.1	Amino acids
rr10430	HEY0328564.1	branched-chain amino acid	ABC	3.A.1	Amino acids
rr10430	HEY0328758.1	branched-chain amino acid	ABC	3.A.1	Amino acids
rr10430	HEY0328759.1	branched-chain amino acid	ABC	3.A.1	Amino acids
rr10430	HEY0328920.1	branched-chain amino acid	ABC	3.A.1	Amino acids
rr10430	HEY0328921.1	branched-chain amino acid	ABC	3.A.1	Amino acids
rr10430	HEY0329425.1	branched-chain amino acid	ABC	3.A.1	Amino acids
rr10430	HEY0329426.1	branched-chain amino acid	ABC	3.A.1	Amino acids
rr10430	HEY0329432.1	branched-chain amino acid	ABC	3.A.1	Amino acids
rr10430	HEY0329433.1	branched-chain amino acid	ABC	3.A.1	Amino acids
rr10430	HEY0329434.1	branched-chain amino acid	ABC	3.A.1	Amino acids
rr10430	HEY0330505.1	branched-chain amino acid	ABC	3.A.1	Amino acids
rr10430	HEY0331362.1	branched-chain amino acid	ABC	3.A.1	Amino acids
rr10430	HEY0331387.1	branched-chain amino acid	ABC	3.A.1	Amino acids
rr10430	HEY0331388.1	branched-chain amino acid	ABC	3.A.1	Amino acids
rr10430	HEY0331501.1	branched-chain amino acid	ABC	3.A.1	Amino acids
rr10430	HEY0331577.1	branched-chain amino acid	ABC	3.A.1	Amino acids
rr10430	HEY0331578.1	branched-chain amino acid	ABC	3.A.1	Amino acids
rr10430	HEY0331612.1	branched-chain amino acid	ABC	3.A.1	Amino acids
rr10430	HEY0332073.1	branched-chain amino acid	ABC	3.A.1	Amino acids
rr10430	HEY0332074.1	branched-chain amino acid	ABC	3.A.1	Amino acids
rr10430	HEY0327588.1	branched-chain amino acid	ABC	3.A.1	Amino acids
rr10430	HEY0327589.1	branched-chain amino acid	ABC	3.A.1	Amino acids
rr10430	HEY0327905.1	branched-chain amino acid	ABC	3.A.1	Amino acids
rr10430	HEY0327906.1	branched-chain amino acid	ABC	3.A.1	Amino acids
rr10430	HEY0328261.1	branched-chain amino acid	ABC	3.A.1	Amino acids
rr10430	HEY0328262.1	branched-chain amino acid	ABC	3.A.1	Amino acids
rr10430	HEY0328563.1	branched-chain amino acid	ABC	3.A.1	Amino acids
rr10430	HEY0328564.1	branched-chain amino acid	ABC	3.A.1	Amino acids
rr10430	HEY0328758.1	branched-chain amino acid	ABC	3.A.1	Amino acids
rr10430	HEY0328759.1	branched-chain amino acid	ABC	3.A.1	Amino acids
rr10430	HEY0328920.1	branched-chain amino acid	ABC	3.A.1	Amino acids
rr10430	HEY0328921.1	branched-chain amino acid	ABC	3.A.1	Amino acids
GCF_000017265.1	PHZ_c2029	D-methionine	ABC	3.A.1	Amino acids
mm10425	QKC87086.1	D-methionine	ABC	3.A.1	Amino acids
mm10425	QKC87236.1	D-methionine	ABC	3.A.1	Amino acids
mm10425	QKC87651.1	D-methionine	ABC	3.A.1	Amino acids
mm10425	QKC87652.1	D-methionine	ABC	3.A.1	Amino acids
mm10425	QKC91720.1	D-methionine	ABC	3.A.1	Amino acids
mm10425	QKC91721.1	D-methionine	ABC	3.A.1	Amino acids
pc10420	GAA3844419.1	D-methionine	ABC	3.A.1	Amino acids
rr10430	HEY0329584.1	D-methionine	ABC	3.A.1	Amino acids
rr10430	HEY0329585.1	D-methionine	ABC	3.A.1	Amino acids
mg10423	WPU97617.1	glycine	ABC	3.A.1	Amino acids
mg10423	WPU98709.1	glycine	ABC	3.A.1	Amino acids
mg10423	WPU98710.1	glycine	ABC	3.A.1	Amino acids
mg10423	WPV01829.1	glycine	ABC	3.A.1	Amino acids
mg10423	WPV02421.1	glycine	ABC	3.A.1	Amino acids
mm10421	MEQ1863296.1	glycine	ABC	3.A.1	Amino acids
mm10421	MEQ1864499.1	glycine	ABC	3.A.1	Amino acids
mm10421	MEQ1865099.1	glycine	ABC	3.A.1	Amino acids
mm10421	MEQ1866458.1	glycine	ABC	3.A.1	Amino acids
mm10421	MEQ1867070.1	glycine	ABC	3.A.1	Amino acids
mm10421	MEQ1868296.1	glycine	ABC	3.A.1	Amino acids
mm10421	MEQ1863385.1	leucine/valine	ABC	3.A.1	amino acids
mm10421	MEQ1867494.1	leucine/valine	ABC	3.A.1	amino acids
mm10425	QKC87256.1	leucine/valine	ABC	3.A.1	amino acids
mm10425	QKC88190.1	leucine/valine	ABC	3.A.1	amino acids
mm10425	QKC88908.1	leucine/valine	ABC	3.A.1	amino acids
mm10425	QKC91320.1	leucine/valine	ABC	3.A.1	amino acids
mm10425	QKC91696.1	leucine/valine	ABC	3.A.1	amino acids
mm10425	QKC91963.1	leucine/valine	ABC	3.A.1	amino acids
mm10425	QKC93078.1	leucine/valine	ABC	3.A.1	amino acids
pc10420	GAA3844538.1	leucine/valine	ABC	3.A.1	amino acids
pc10420	GAA3846923.1	leucine/valine	ABC	3.A.1	amino acids
pc10420	GAA3849718.1	leucine/valine	ABC	3.A.1	amino acids
pc10420	GAA3850643.1	leucine/valine	ABC	3.A.1	amino acids
pc10420	GAA3855051.1	leucine/valine	ABC	3.A.1	amino acids
rr10430	HEY0327587.1	leucine/valine	ABC	3.A.1	amino acids
rr10430	HEY0328562.1	leucine/valine	ABC	3.A.1	amino acids
rr10430	HEY0328922.1	leucine/valine	ABC	3.A.1	amino acids
rr10430	HEY0328928.1	leucine/valine	ABC	3.A.1	amino acids
rr10430	HEY0330460.1	leucine/valine	ABC	3.A.1	amino acids
rr10430	HEY0330504.1	leucine/valine	ABC	3.A.1	amino acids
rr10430	HEY0331596.1	leucine/valine	ABC	3.A.1	amino acids
rr10430	HEY0327587.1	leucine/valine	ABC	3.A.1	amino acids
rr10430	HEY0328562.1	leucine/valine	ABC	3.A.1	amino acids
rr10430	HEY0328922.1	leucine/valine	ABC	3.A.1	amino acids
rr10430	HEY0328928.1	leucine/valine	ABC	3.A.1	amino acids
mm10425	QKC87650.1	methionine	ABC	3.A.1	amino acids
pc10420	GAA3840088.1	methionine	ABC	3.A.1	amino acids
pc10420	GAA3842192.1	methionine	ABC	3.A.1	amino acids
pc10420	GAA3848841.1	methionine	ABC	3.A.1	amino acids
pc10420	GAA3852451.1	methionine	ABC	3.A.1	amino acids
rr10430	HEY0329582.1	methionine	ABC	3.A.1	amino acids
rr10430	HEY0329586.1	methionine	ABC	3.A.1	amino acids
rr10430	HEY0329661.1	methionine	ABC	3.A.1	amino acids
rr10430	HEY0331352.1	methionine	ABC	3.A.1	amino acids
GCF_000017265.1	PHZ_c1203	polyamine	ABC	3.A.1	Amino acids
mg10423	WPU98020.1	polyamine	ABC	3.A.1	Amino acids
mg10423	WPV02821.1	polyamine	ABC	3.A.1	Amino acids
mm10421	MEQ1863791.1	polyamine	ABC	3.A.1	Amino acids
mm10421	MEQ1864826.1	polyamine	ABC	3.A.1	Amino acids
mm10421	MEQ1865419.1	polyamine	ABC	3.A.1	Amino acids
mm10421	MEQ1865467.1	polyamine	ABC	3.A.1	Amino acids
mm10421	MEQ1865792.1	polyamine	ABC	3.A.1	Amino acids
mm10421	MEQ1866047.1	polyamine	ABC	3.A.1	Amino acids
mm10425	QKC87122.1	polyamine	ABC	3.A.1	Amino acids
mm10425	QKC87184.1	polyamine	ABC	3.A.1	Amino acids
mm10425	QKC87185.1	polyamine	ABC	3.A.1	Amino acids
mm10425	QKC87335.1	polyamine	ABC	3.A.1	Amino acids
mm10425	QKC87533.1	polyamine	ABC	3.A.1	Amino acids
mm10425	QKC87538.1	polyamine	ABC	3.A.1	Amino acids
mm10425	QKC87663.1	polyamine	ABC	3.A.1	Amino acids
mm10425	QKC87846.1	polyamine	ABC	3.A.1	Amino acids
mm10425	QKC88032.1	polyamine	ABC	3.A.1	Amino acids
mm10425	QKC88044.1	polyamine	ABC	3.A.1	Amino acids
mm10425	QKC88074.1	polyamine	ABC	3.A.1	Amino acids
mm10425	QKC88396.1	polyamine	ABC	3.A.1	Amino acids
mm10425	QKC88413.1	polyamine	ABC	3.A.1	Amino acids
mm10425	QKC88427.1	polyamine	ABC	3.A.1	Amino acids
mm10425	QKC88439.1	polyamine	ABC	3.A.1	Amino acids
mm10425	QKC88519.1	polyamine	ABC	3.A.1	Amino acids
mm10425	QKC88520.1	polyamine	ABC	3.A.1	Amino acids
mm10425	QKC88585.1	polyamine	ABC	3.A.1	Amino acids
mm10425	QKC88586.1	polyamine	ABC	3.A.1	Amino acids
mm10425	QKC88626.1	polyamine	ABC	3.A.1	Amino acids
mm10425	QKC88759.1	polyamine	ABC	3.A.1	Amino acids
mm10425	QKC88770.1	polyamine	ABC	3.A.1	Amino acids
mm10425	QKC88845.1	polyamine	ABC	3.A.1	Amino acids
mm10425	QKC88887.1	polyamine	ABC	3.A.1	Amino acids
mm10425	QKC89177.1	polyamine	ABC	3.A.1	Amino acids
mm10425	QKC89294.1	polyamine	ABC	3.A.1	Amino acids
mm10425	QKC89295.1	polyamine	ABC	3.A.1	Amino acids
mm10425	QKC89521.1	polyamine	ABC	3.A.1	Amino acids
mm10425	QKC89702.1	polyamine	ABC	3.A.1	Amino acids
mm10425	QKC89718.1	polyamine	ABC	3.A.1	Amino acids
mm10425	QKC89719.1	polyamine	ABC	3.A.1	Amino acids
mm10425	QKC89736.1	polyamine	ABC	3.A.1	Amino acids
mm10425	QKC90326.1	polyamine	ABC	3.A.1	Amino acids
mm10425	QKC90427.1	polyamine	ABC	3.A.1	Amino acids
mm10425	QKC90428.1	polyamine	ABC	3.A.1	Amino acids
mm10425	QKC90754.1	polyamine	ABC	3.A.1	Amino acids
mm10425	QKC90814.1	polyamine	ABC	3.A.1	Amino acids
mm10425	QKC90923.1	polyamine	ABC	3.A.1	Amino acids
mm10425	QKC91350.1	polyamine	ABC	3.A.1	Amino acids
mm10425	QKC91554.1	polyamine	ABC	3.A.1	Amino acids
mm10425	QKC91629.1	polyamine	ABC	3.A.1	Amino acids
mm10425	QKC91630.1	polyamine	ABC	3.A.1	Amino acids
mm10425	QKC91657.1	polyamine	ABC	3.A.1	Amino acids
mm10425	QKC91692.1	polyamine	ABC	3.A.1	Amino acids
mm10425	QKC91734.1	polyamine	ABC	3.A.1	Amino acids
mm10425	QKC92022.1	polyamine	ABC	3.A.1	Amino acids
mm10425	QKC92032.1	polyamine	ABC	3.A.1	Amino acids
mm10425	QKC92046.1	polyamine	ABC	3.A.1	Amino acids
mm10425	QKC92101.1	polyamine	ABC	3.A.1	Amino acids
mm10425	QKC92126.1	polyamine	ABC	3.A.1	Amino acids
mm10425	QKC92681.1	polyamine	ABC	3.A.1	Amino acids
mm10425	QKC93192.1	polyamine	ABC	3.A.1	Amino acids
pc10420	GAA3839993.1	polyamine	ABC	3.A.1	Amino acids
pc10420	GAA3848525.1	polyamine	ABC	3.A.1	Amino acids
pc10420	GAA3856362.1	polyamine	ABC	3.A.1	Amino acids
rr10430	HEY0327958.1	polyamine	ABC	3.A.1	Amino acids
rr10430	HEY0328949.1	polyamine	ABC	3.A.1	Amino acids
rr10430	HEY0330110.1	polyamine	ABC	3.A.1	Amino acids
rr10430	HEY0330193.1	polyamine	ABC	3.A.1	Amino acids
rr10430	HEY0330721.1	polyamine	ABC	3.A.1	Amino acids
rr10430	HEY0331355.1	polyamine	ABC	3.A.1	Amino acids
rr10430	HEY0331356.1	polyamine	ABC	3.A.1	Amino acids
rr10430	HEY0327958.1	polyamine	ABC	3.A.1	Amino acids
rr10430	HEY0328949.1	polyamine	ABC	3.A.1	Amino acids
pp10431	WP_299628900.1	amino acid (glutamine/glutamate/aspartate)	ABC	3.A.1	Amino acids
pp10431	WP_299629835.1	amino acid (glutamine/glutamate/aspartate)	ABC	3.A.1	Amino acids
pp10431	WP_299630593.1	amino acid (glutamine/glutamate/aspartate)	ABC	3.A.1	Amino acids
pp10431	WP_299630717.1	amino acid (glutamine/glutamate/aspartate)	ABC	3.A.1	Amino acids
pp10431	WP_299630815.1	amino acid (glutamine/glutamate/aspartate)	ABC	3.A.1	Amino acids
pp10431	WP_299631405.1	amino acid (glutamine/glutamate/aspartate)	ABC	3.A.1	Amino acids
pp10431	WP_299631457.1	amino acid (glutamine/glutamate/aspartate)	ABC	3.A.1	Amino acids
pp10431	WP_299631524.1	amino acid (glutamine/glutamate/aspartate)	ABC	3.A.1	Amino acids
pp10431	WP_299632060.1	amino acid (glutamine/glutamate/aspartate)	ABC	3.A.1	Amino acids
pp10431	WP_299632544.1	amino acid (glutamine/glutamate/aspartate)	ABC	3.A.1	Amino acids
pp10431	WP_299633105.1	amino acid (glutamine/glutamate/aspartate)	ABC	3.A.1	Amino acids
pp10431	WP_299633113.1	amino acid (glutamine/glutamate/aspartate)	ABC	3.A.1	Amino acids
pp10431	WP_299633492.1	amino acid (glutamine/glutamate/aspartate)	ABC	3.A.1	Amino acids
pp10431	WP_299633844.1	amino acid (glutamine/glutamate/aspartate)	ABC	3.A.1	Amino acids
pp10431	WP_299634363.1	amino acid (glutamine/glutamate/aspartate)	ABC	3.A.1	Amino acids
pp10431	WP_299634734.1	amino acid (glutamine/glutamate/aspartate)	ABC	3.A.1	Amino acids
pp10431	WP_299635154.1	amino acid (glutamine/glutamate/aspartate)	ABC	3.A.1	Amino acids
pp10431	WP_299635237.1	amino acid (glutamine/glutamate/aspartate)	ABC	3.A.1	Amino acids
pp10431	WP_299636269.1	amino acid (glutamine/glutamate/aspartate)	ABC	3.A.1	Amino acids
pp10431	WP_299636687.1	amino acid (glutamine/glutamate/aspartate)	ABC	3.A.1	Amino acids
pp10431	WP_299633106.1	amino acid (lysine/arginine/ornithine/histidine/octopine)	ABC	3.A.1	Amino acids
pp10431	WP_299633107.1	amino acid (lysine/arginine/ornithine/histidine/octopine)	ABC	3.A.1	Amino acids
pp10431	WP_299634272.1	amino acid (lysine/arginine/ornithine/histidine/octopine)	ABC	3.A.1	Amino acids
pp10431	WP_299634273.1	amino acid (lysine/arginine/ornithine/histidine/octopine)	ABC	3.A.1	Amino acids
pp10431	WP_299636257.1	amino acid (lysine/arginine/ornithine/histidine/octopine)	ABC	3.A.1	Amino acids
pp10431	WP_299636258.1	amino acid (lysine/arginine/ornithine/histidine/octopine)	ABC	3.A.1	Amino acids
pp10431	WP_299628781.1	amino aicd (glutamine/glutamate/aspartate)	ABC	3.A.1	Amino acids
pp10431	WP_299628783.1	amino aicd (glutamine/glutamate/aspartate)	ABC	3.A.1	Amino acids
pp10431	WP_299628902.1	amino aicd (glutamine/glutamate/aspartate)	ABC	3.A.1	Amino acids
pp10431	WP_299630714.1	amino aicd (glutamine/glutamate/aspartate)	ABC	3.A.1	Amino acids
pp10431	WP_299630812.1	amino aicd (glutamine/glutamate/aspartate)	ABC	3.A.1	Amino acids
pp10431	WP_299630813.1	amino aicd (glutamine/glutamate/aspartate)	ABC	3.A.1	Amino acids
pp10431	WP_299631407.1	amino aicd (glutamine/glutamate/aspartate)	ABC	3.A.1	Amino acids
pp10431	WP_299631601.1	amino aicd (glutamine/glutamate/aspartate)	ABC	3.A.1	Amino acids
pp10431	WP_299633111.1	amino aicd (glutamine/glutamate/aspartate)	ABC	3.A.1	Amino acids
pp10431	WP_299633112.1	amino aicd (glutamine/glutamate/aspartate)	ABC	3.A.1	Amino acids
pp10431	WP_299633937.1	amino aicd (glutamine/glutamate/aspartate)	ABC	3.A.1	Amino acids
pp10431	WP_299633938.1	amino aicd (glutamine/glutamate/aspartate)	ABC	3.A.1	Amino acids
pp10431	WP_299634735.1	amino aicd (glutamine/glutamate/aspartate)	ABC	3.A.1	Amino acids
pp10431	WP_299634736.1	amino aicd (glutamine/glutamate/aspartate)	ABC	3.A.1	Amino acids
pp10431	WP_299635238.1	amino aicd (glutamine/glutamate/aspartate)	ABC	3.A.1	Amino acids
pp10431	WP_299628676.1	branched-chain amino acid	ABC	3.A.1	Amino acids
pp10431	WP_299628678.1	branched-chain amino acid	ABC	3.A.1	Amino acids
pp10431	WP_299630183.1	branched-chain amino acid	ABC	3.A.1	Amino acids
pp10431	WP_299630603.1	branched-chain amino acid	ABC	3.A.1	Amino acids
pp10431	WP_299632128.1	branched-chain amino acid	ABC	3.A.1	Amino acids
pp10431	WP_299632131.1	branched-chain amino acid	ABC	3.A.1	Amino acids
pp10431	WP_299632132.1	branched-chain amino acid	ABC	3.A.1	Amino acids
pp10431	WP_299633250.1	branched-chain amino acid	ABC	3.A.1	Amino acids
pp10431	WP_299633251.1	branched-chain amino acid	ABC	3.A.1	Amino acids
pp10431	WP_299633347.1	branched-chain amino acid	ABC	3.A.1	Amino acids
pp10431	WP_299634357.1	branched-chain amino acid	ABC	3.A.1	Amino acids
pp10431	WP_299634358.1	branched-chain amino acid	ABC	3.A.1	Amino acids
pp10431	WP_299634466.1	branched-chain amino acid	ABC	3.A.1	Amino acids
pp10431	WP_299634467.1	branched-chain amino acid	ABC	3.A.1	Amino acids
pp10431	WP_299635166.1	branched-chain amino acid	ABC	3.A.1	Amino acids
pp10431	WP_299635167.1	branched-chain amino acid	ABC	3.A.1	Amino acids
pp10431	WP_299636614.1	branched-chain amino acid	ABC	3.A.1	Amino acids
pp10431	WP_299636616.1	branched-chain amino acid	ABC	3.A.1	Amino acids
pp10431	WP_299629368.1	D-methionine	ABC	3.A.1	Amino acids
pp10431	WP_299631355.1	D-methionine	ABC	3.A.1	Amino acids
pp10431	WP_299633835.1	D-methionine	ABC	3.A.1	Amino acids
pp10431	WP_299634498.1	D-methionine	ABC	3.A.1	Amino acids
pp10431	WP_299635019.1	D-methionine	ABC	3.A.1	Amino acids
pp10431	WP_299635020.1	D-methionine	ABC	3.A.1	Amino acids
pp10431	WP_299628449.1	leucine/valine	ABC	3.A.1	amino acids
pp10431	WP_299628680.1	leucine/valine	ABC	3.A.1	amino acids
pp10431	WP_299629290.1	leucine/valine	ABC	3.A.1	amino acids
pp10431	WP_299630620.1	leucine/valine	ABC	3.A.1	amino acids
pp10431	WP_299636608.1	leucine/valine	ABC	3.A.1	amino acids
pp10431	WP_299636612.1	leucine/valine	ABC	3.A.1	amino acids
pp10431	WP_299628633.1	methionine	ABC	3.A.1	amino acids
pp10431	WP_299629837.1	methionine	ABC	3.A.1	amino acids
pp10431	WP_299633586.1	methionine	ABC	3.A.1	amino acids
pp10431	WP_299635021.1	methionine	ABC	3.A.1	amino acids
pp10431	WP_299630269.1	polyamine	ABC	3.A.1	Amino acids
pp10431	WP_299630959.1	polyamine	ABC	3.A.1	Amino acids
pp10431	WP_299631586.1	polyamine	ABC	3.A.1	Amino acids
pp10431	WP_299631765.1	polyamine	ABC	3.A.1	Amino acids
pp10431	WP_299633099.1	polyamine	ABC	3.A.1	Amino acids
pp10431	WP_299633653.1	polyamine	ABC	3.A.1	Amino acids
pp10431	WP_299633995.1	polyamine	ABC	3.A.1	Amino acids
pp10431	WP_299634557.1	polyamine	ABC	3.A.1	Amino acids
pp10431	WP_299634887.1	polyamine	ABC	3.A.1	Amino acids
pp10431	WP_299635261.1	polyamine	ABC	3.A.1	Amino acids
pp10431	WP_299635495.1	polyamine	ABC	3.A.1	Amino acids
pp10431	WP_299633997.1	spermidine/putrescine	ABC	3.A.1	Amino acids
pp10431	WP_299635262.1	spermidine/putrescine	ABC	3.A.1	Amino acids
pp10431	WP_299635494.1	spermidine/putrescine	ABC	3.A.1	Amino acids
pp10431	WP_299635496.1	spermidine/putrescine	ABC	3.A.1	Amino acids
pp10431	WP_299635497.1	spermidine/putrescine	ABC	3.A.1	Amino acids
pp10431	WP_299630602.1	urea-binding protein	ABC	3.A.1	Amino acids
pp10431	WP_299632133.1	urea-binding protein	ABC	3.A.1	Amino acids
pp10431	WP_299633350.1	urea-binding protein	ABC	3.A.1	Amino acids
pp10431	WP_299634355.1	urea-binding protein	ABC	3.A.1	Amino acids
pp10431	WP_299634580.1	urea-binding protein	ABC	3.A.1	Amino acids
rr10415	QEE24317.1	D-methionine	ABC	3.A.1	Amino acids
rr10415	QEE24318.1	D-methionine	ABC	3.A.1	Amino acids
rr10415	QEE24316.1	methionine	ABC	3.A.1	amino acids
rr10415	QEE23347.1	polyamine	ABC	3.A.1	Amino acids
rr10415	QEE24823.1	polyamine	ABC	3.A.1	Amino acids
GCF_000017265.1	PHZ_c1201	spermidine/putrescine	ABC	3.A.1	Amino acids
GCF_000017265.1	PHZ_c1202	spermidine/putrescine	ABC	3.A.1	Amino acids
GCF_000017265.1	PHZ_c1204	spermidine/putrescine	ABC	3.A.1	Amino acids
mm10421	MEQ1865789.1	spermidine/putrescine	ABC	3.A.1	Amino acids
mm10421	MEQ1865790.1	spermidine/putrescine	ABC	3.A.1	Amino acids
mm10421	MEQ1865791.1	spermidine/putrescine	ABC	3.A.1	Amino acids
mm10421	MEQ1866048.1	spermidine/putrescine	ABC	3.A.1	Amino acids
mm10425	QKC87120.1	spermidine/putrescine	ABC	3.A.1	Amino acids
mm10425	QKC87121.1	spermidine/putrescine	ABC	3.A.1	Amino acids
mm10425	QKC87630.1	spermidine/putrescine	ABC	3.A.1	Amino acids
mm10425	QKC87631.1	spermidine/putrescine	ABC	3.A.1	Amino acids
mm10425	QKC87845.1	spermidine/putrescine	ABC	3.A.1	Amino acids
mm10425	QKC87847.1	spermidine/putrescine	ABC	3.A.1	Amino acids
mm10425	QKC87848.1	spermidine/putrescine	ABC	3.A.1	Amino acids
mm10425	QKC88033.1	spermidine/putrescine	ABC	3.A.1	Amino acids
mm10425	QKC88034.1	spermidine/putrescine	ABC	3.A.1	Amino acids
mm10425	QKC88035.1	spermidine/putrescine	ABC	3.A.1	Amino acids
mm10425	QKC88045.1	spermidine/putrescine	ABC	3.A.1	Amino acids
mm10425	QKC88046.1	spermidine/putrescine	ABC	3.A.1	Amino acids
mm10425	QKC88047.1	spermidine/putrescine	ABC	3.A.1	Amino acids
mm10425	QKC88393.1	spermidine/putrescine	ABC	3.A.1	Amino acids
mm10425	QKC88394.1	spermidine/putrescine	ABC	3.A.1	Amino acids
mm10425	QKC88397.1	spermidine/putrescine	ABC	3.A.1	Amino acids
mm10425	QKC88398.1	spermidine/putrescine	ABC	3.A.1	Amino acids
mm10425	QKC88758.1	spermidine/putrescine	ABC	3.A.1	Amino acids
mm10425	QKC88842.1	spermidine/putrescine	ABC	3.A.1	Amino acids
mm10425	QKC88843.1	spermidine/putrescine	ABC	3.A.1	Amino acids
mm10425	QKC88844.1	spermidine/putrescine	ABC	3.A.1	Amino acids
mm10425	QKC88888.1	spermidine/putrescine	ABC	3.A.1	Amino acids
mm10425	QKC88889.1	spermidine/putrescine	ABC	3.A.1	Amino acids
mm10425	QKC88890.1	spermidine/putrescine	ABC	3.A.1	Amino acids
mm10425	QKC89523.1	spermidine/putrescine	ABC	3.A.1	Amino acids
mm10425	QKC89524.1	spermidine/putrescine	ABC	3.A.1	Amino acids
mm10425	QKC89699.1	spermidine/putrescine	ABC	3.A.1	Amino acids
mm10425	QKC89700.1	spermidine/putrescine	ABC	3.A.1	Amino acids
mm10425	QKC89701.1	spermidine/putrescine	ABC	3.A.1	Amino acids
mm10425	QKC90751.1	spermidine/putrescine	ABC	3.A.1	Amino acids
mm10425	QKC90752.1	spermidine/putrescine	ABC	3.A.1	Amino acids
mm10425	QKC90753.1	spermidine/putrescine	ABC	3.A.1	Amino acids
mm10425	QKC90758.1	spermidine/putrescine	ABC	3.A.1	Amino acids
mm10425	QKC90812.1	spermidine/putrescine	ABC	3.A.1	Amino acids
mm10425	QKC90813.1	spermidine/putrescine	ABC	3.A.1	Amino acids
mm10425	QKC91347.1	spermidine/putrescine	ABC	3.A.1	Amino acids
mm10425	QKC91348.1	spermidine/putrescine	ABC	3.A.1	Amino acids
mm10425	QKC91349.1	spermidine/putrescine	ABC	3.A.1	Amino acids
mm10425	QKC91556.1	spermidine/putrescine	ABC	3.A.1	Amino acids
mm10425	QKC91557.1	spermidine/putrescine	ABC	3.A.1	Amino acids
mm10425	QKC91558.1	spermidine/putrescine	ABC	3.A.1	Amino acids
mm10425	QKC91691.1	spermidine/putrescine	ABC	3.A.1	Amino acids
mm10425	QKC91693.1	spermidine/putrescine	ABC	3.A.1	Amino acids
mm10425	QKC91694.1	spermidine/putrescine	ABC	3.A.1	Amino acids
mm10425	QKC91739.1	spermidine/putrescine	ABC	3.A.1	Amino acids
mm10425	QKC92023.1	spermidine/putrescine	ABC	3.A.1	Amino acids
mm10425	QKC92024.1	spermidine/putrescine	ABC	3.A.1	Amino acids
mm10425	QKC92034.1	spermidine/putrescine	ABC	3.A.1	Amino acids
mm10425	QKC92035.1	spermidine/putrescine	ABC	3.A.1	Amino acids
mm10425	QKC92098.1	spermidine/putrescine	ABC	3.A.1	Amino acids
mm10425	QKC92099.1	spermidine/putrescine	ABC	3.A.1	Amino acids
mm10425	QKC92100.1	spermidine/putrescine	ABC	3.A.1	Amino acids
mm10425	QKC92124.1	spermidine/putrescine	ABC	3.A.1	Amino acids
mm10425	QKC92125.1	spermidine/putrescine	ABC	3.A.1	Amino acids
mm10425	QKC92127.1	spermidine/putrescine	ABC	3.A.1	Amino acids
mm10425	QKC92609.1	spermidine/putrescine	ABC	3.A.1	Amino acids
mm10425	QKC92682.1	spermidine/putrescine	ABC	3.A.1	Amino acids
mm10425	QKC93227.1	spermidine/putrescine	ABC	3.A.1	Amino acids
pc10420	GAA3839984.1	spermidine/putrescine	ABC	3.A.1	Amino acids
pc10420	GAA3839987.1	spermidine/putrescine	ABC	3.A.1	Amino acids
pc10420	GAA3848530.1	spermidine/putrescine	ABC	3.A.1	Amino acids
pc10420	GAA3848537.1	spermidine/putrescine	ABC	3.A.1	Amino acids
pc10420	GAA3854811.1	spermidine/putrescine	ABC	3.A.1	Amino acids
rr10430	HEY0327809.1	spermidine/putrescine	ABC	3.A.1	Amino acids
rr10430	HEY0327959.1	spermidine/putrescine	ABC	3.A.1	Amino acids
rr10430	HEY0327960.1	spermidine/putrescine	ABC	3.A.1	Amino acids
rr10430	HEY0327961.1	spermidine/putrescine	ABC	3.A.1	Amino acids
rr10430	HEY0330722.1	spermidine/putrescine	ABC	3.A.1	Amino acids
rr10430	HEY0327809.1	spermidine/putrescine	ABC	3.A.1	Amino acids
rr10430	HEY0327959.1	spermidine/putrescine	ABC	3.A.1	Amino acids
rr10430	HEY0327960.1	spermidine/putrescine	ABC	3.A.1	Amino acids
rr10430	HEY0327961.1	spermidine/putrescine	ABC	3.A.1	Amino acids
mm10425	QKC89336.1	TMAO inducer	ABC	3.A.1	Amino acids
mm10425	QKC92074.1	TMAO inducer	ABC	3.A.1	Amino acids
mm10425	QKC87553.1	urea-binding protein	ABC	3.A.1	Amino acids
mm10425	QKC87640.1	urea-binding protein	ABC	3.A.1	Amino acids
mm10425	QKC87649.1	urea-binding protein	ABC	3.A.1	Amino acids
mm10425	QKC90388.1	urea-binding protein	ABC	3.A.1	Amino acids
mm10425	QKC91674.1	urea-binding protein	ABC	3.A.1	Amino acids
mm10425	QKC91711.1	urea-binding protein	ABC	3.A.1	Amino acids
mm10425	QKC92153.1	urea-binding protein	ABC	3.A.1	Amino acids
pc10420	GAA3838987.1	urea-binding protein	ABC	3.A.1	Amino acids
pc10420	GAA3841019.1	urea-binding protein	ABC	3.A.1	Amino acids
pc10420	GAA3841051.1	urea-binding protein	ABC	3.A.1	Amino acids
pc10420	GAA3847735.1	urea-binding protein	ABC	3.A.1	Amino acids
pc10420	GAA3854653.1	urea-binding protein	ABC	3.A.1	Amino acids
rr10430	HEY0327504.1	urea-binding protein	ABC	3.A.1	Amino acids
rr10430	HEY0328263.1	urea-binding protein	ABC	3.A.1	Amino acids
rr10430	HEY0328757.1	urea-binding protein	ABC	3.A.1	Amino acids
rr10430	HEY0329424.1	urea-binding protein	ABC	3.A.1	Amino acids
rr10430	HEY0331365.1	urea-binding protein	ABC	3.A.1	Amino acids
rr10430	HEY0331389.1	urea-binding protein	ABC	3.A.1	Amino acids
rr10430	HEY0332075.1	urea-binding protein	ABC	3.A.1	Amino acids
rr10430	HEY0327504.1	urea-binding protein	ABC	3.A.1	Amino acids
rr10430	HEY0328263.1	urea-binding protein	ABC	3.A.1	Amino acids
rr10430	HEY0328757.1	urea-binding protein	ABC	3.A.1	Amino acids
rr10430	HEY0329424.1	urea-binding protein	ABC	3.A.1	Amino acids
ac240015	ACP_0081	sodium ion:proline symporter	SSS	2.A.21	Amino acids/Inorganic ions
ac240015	ACP_0496	sodium ion:proline symporter	SSS	2.A.21	Amino acids/Inorganic ions
ac240015	ACP_0934	sodium ion:proline symporter	SSS	2.A.21	Amino acids/Inorganic ions
ac240015	ACP_0937	sodium ion:proline symporter	SSS	2.A.21	Amino acids/Inorganic ions
ac240015	ACP_1692	sodium ion:proline symporter	SSS	2.A.21	Amino acids/Inorganic ions
ac240015	ACP_1785	sodium ion:proline symporter	SSS	2.A.21	Amino acids/Inorganic ions
ac240015	ACP_1972	sodium ion:proline symporter	SSS	2.A.21	Amino acids/Inorganic ions
ac240015	ACP_2304	sodium ion:proline symporter	SSS	2.A.21	Amino acids/Inorganic ions
ac240015	ACP_2507	sodium ion:proline symporter	SSS	2.A.21	Amino acids/Inorganic ions
GCF_000017265.1	PHZ_c0502	sodium ion:proline symporter	SSS	2.A.21	Amino acids/Inorganic ions
GCF_000017265.1	PHZ_c0933	sodium ion:proline symporter	SSS	2.A.21	Amino acids/Inorganic ions
GCF_000017265.1	PHZ_c1036	sodium ion:proline symporter	SSS	2.A.21	Amino acids/Inorganic ions
GCF_000017265.1	PHZ_c1729	sodium ion:proline symporter	SSS	2.A.21	Amino acids/Inorganic ions
GCF_000017265.1	PHZ_c2606	sodium ion:proline symporter	SSS	2.A.21	Amino acids/Inorganic ions
GCF_000017265.1	PHZ_c2647	sodium ion:proline symporter	SSS	2.A.21	Amino acids/Inorganic ions
GCF_000017265.1	PHZ_c2803	sodium ion:proline symporter	SSS	2.A.21	Amino acids/Inorganic ions
GCF_000017265.1	PHZ_c2821	sodium ion:proline symporter	SSS	2.A.21	Amino acids/Inorganic ions
GCF_000017265.1	PHZ_p0187	sodium ion:proline symporter	SSS	2.A.21	Amino acids/Inorganic ions
mg10423	WPU97432.1	sodium ion:proline symporter	SSS	2.A.21	Amino acids/Inorganic ions
mg10423	WPU97439.1	sodium ion:proline symporter	SSS	2.A.21	Amino acids/Inorganic ions
mg10423	WPU97460.1	sodium ion:proline symporter	SSS	2.A.21	Amino acids/Inorganic ions
mg10423	WPU97608.1	sodium ion:proline symporter	SSS	2.A.21	Amino acids/Inorganic ions
mg10423	WPU97933.1	sodium ion:proline symporter	SSS	2.A.21	Amino acids/Inorganic ions
mg10423	WPU98057.1	sodium ion:proline symporter	SSS	2.A.21	Amino acids/Inorganic ions
mg10423	WPU98301.1	sodium ion:proline symporter	SSS	2.A.21	Amino acids/Inorganic ions
mg10423	WPU98607.1	sodium ion:proline symporter	SSS	2.A.21	Amino acids/Inorganic ions
mg10423	WPU98995.1	sodium ion:proline symporter	SSS	2.A.21	Amino acids/Inorganic ions
mg10423	WPV00498.1	sodium ion:proline symporter	SSS	2.A.21	Amino acids/Inorganic ions
mg10423	WPV00740.1	sodium ion:proline symporter	SSS	2.A.21	Amino acids/Inorganic ions
mg10423	WPV01418.1	sodium ion:proline symporter	SSS	2.A.21	Amino acids/Inorganic ions
mg10423	WPV01801.1	sodium ion:proline symporter	SSS	2.A.21	Amino acids/Inorganic ions
mg10423	WPV02278.1	sodium ion:proline symporter	SSS	2.A.21	Amino acids/Inorganic ions
mg10423	WPV02493.1	sodium ion:proline symporter	SSS	2.A.21	Amino acids/Inorganic ions
mg10423	WPV02663.1	sodium ion:proline symporter	SSS	2.A.21	Amino acids/Inorganic ions
mm10421	MEQ1864369.1	sodium ion:proline symporter	SSS	2.A.21	Amino acids/Inorganic ions
mm10421	MEQ1867774.1	sodium ion:proline symporter	SSS	2.A.21	Amino acids/Inorganic ions
mm10425	QKC88555.1	sodium ion:proline symporter	SSS	2.A.21	Amino acids/Inorganic ions
mm10425	QKC88724.1	sodium ion:proline symporter	SSS	2.A.21	Amino acids/Inorganic ions
mm10425	QKC89451.1	sodium ion:proline symporter	SSS	2.A.21	Amino acids/Inorganic ions
mm10425	QKC89873.1	sodium ion:proline symporter	SSS	2.A.21	Amino acids/Inorganic ions
pp10431	WP_299633752.1	sodium ion:proline symporter	SSS	2.A.21	Amino acids/Inorganic ions
pp10431	WP_299634146.1	sodium ion:proline symporter	SSS	2.A.21	Amino acids/Inorganic ions
pp10431	WP_299634217.1	sodium ion:proline symporter	SSS	2.A.21	Amino acids/Inorganic ions
pp10431	WP_299635132.1	sodium ion:proline symporter	SSS	2.A.21	Amino acids/Inorganic ions
pp10431	WP_299635833.1	sodium ion:proline symporter	SSS	2.A.21	Amino acids/Inorganic ions
pp10431	WP_299636026.1	sodium ion:proline symporter	SSS	2.A.21	Amino acids/Inorganic ions
pp10431	WP_299636180.1	sodium ion:proline symporter	SSS	2.A.21	Amino acids/Inorganic ions
pp10431	WP_299636294.1	sodium ion:proline symporter	SSS	2.A.21	Amino acids/Inorganic ions
rr10415	QEE23874.1	sodium ion:proline symporter	SSS	2.A.21	Amino acids/Inorganic ions
rr10415	QEE25392.1	sodium ion:proline symporter	SSS	2.A.21	Amino acids/Inorganic ions
rr10415	QEE25543.1	sodium ion:proline symporter	SSS	2.A.21	Amino acids/Inorganic ions
rr10415	QEE25920.1	sodium ion:proline symporter	SSS	2.A.21	Amino acids/Inorganic ions
rr10415	QEE26233.1	sodium ion:proline symporter	SSS	2.A.21	Amino acids/Inorganic ions
rr10415	QEE26251.1	sodium ion:proline symporter	SSS	2.A.21	Amino acids/Inorganic ions
rr10415	QEE26491.1	sodium ion:proline symporter	SSS	2.A.21	Amino acids/Inorganic ions
mm10425	QKC90636.1	sodium ion:proline symporter	SSS	2.A.21	Amino acids/Inorganic ions
mm10425	QKC91655.1	sodium ion:proline symporter	SSS	2.A.21	Amino acids/Inorganic ions
mm10425	QKC91876.1	sodium ion:proline symporter	SSS	2.A.21	Amino acids/Inorganic ions
mm10425	QKC92515.1	sodium ion:proline symporter	SSS	2.A.21	Amino acids/Inorganic ions
mm10425	QKC92543.1	sodium ion:proline symporter	SSS	2.A.21	Amino acids/Inorganic ions
mm10425	QKC93274.1	sodium ion:proline symporter	SSS	2.A.21	Amino acids/Inorganic ions
pc10420	GAA3842446.1	sodium ion:proline symporter	SSS	2.A.21	Amino acids/Inorganic ions
pc10420	GAA3842769.1	sodium ion:proline symporter	SSS	2.A.21	Amino acids/Inorganic ions
pc10420	GAA3847380.1	sodium ion:proline symporter	SSS	2.A.21	Amino acids/Inorganic ions
pc10420	GAA3853932.1	sodium ion:proline symporter	SSS	2.A.21	Amino acids/Inorganic ions
pc10420	GAA3854025.1	sodium ion:proline symporter	SSS	2.A.21	Amino acids/Inorganic ions
pc10420	GAA3856442.1	sodium ion:proline symporter	SSS	2.A.21	Amino acids/Inorganic ions
rr10430	HEY0327530.1	sodium ion:proline symporter	SSS	2.A.21	Amino acids/Inorganic ions
rr10430	HEY0328212.1	sodium ion:proline symporter	SSS	2.A.21	Amino acids/Inorganic ions
rr10430	HEY0328419.1	sodium ion:proline symporter	SSS	2.A.21	Amino acids/Inorganic ions
rr10430	HEY0329564.1	sodium ion:proline symporter	SSS	2.A.21	Amino acids/Inorganic ions
rr10430	HEY0330387.1	sodium ion:proline symporter	SSS	2.A.21	Amino acids/Inorganic ions
rr10430	HEY0330491.1	sodium ion:proline symporter	SSS	2.A.21	Amino acids/Inorganic ions
rr10430	HEY0330572.1	sodium ion:proline symporter	SSS	2.A.21	Amino acids/Inorganic ions
rr10430	HEY0331125.1	sodium ion:proline symporter	SSS	2.A.21	Amino acids/Inorganic ions
rr10430	HEY0331229.1	sodium ion:proline symporter	SSS	2.A.21	Amino acids/Inorganic ions
rr10430	HEY0331336.1	sodium ion:proline symporter	SSS	2.A.21	Amino acids/Inorganic ions
ss10416	QNM81999.1	sodium ion:proline symporter	SSS	2.A.21	Amino acids/Inorganic ions
ss10416	QNM82766.1	sodium ion:proline symporter	SSS	2.A.21	Amino acids/Inorganic ions
ss10416	QNM83192.1	sodium ion:proline symporter	SSS	2.A.21	Amino acids/Inorganic ions
GCF_000017265.1	PHZ_c0351	proton/sodium ion:glutamate/aspartate symporter	DAACS	2.A.23	Amino acids/Inorganic ions
GCF_000017265.1	PHZ_c0352	proton/sodium ion:glutamate/aspartate symporter	DAACS	2.A.23	Amino acids/Inorganic ions
GCF_000017265.1	PHZ_c0799	proton/sodium ion:glutamate/aspartate symporter	DAACS	2.A.23	Amino acids/Inorganic ions
GCF_000017265.1	PHZ_c1040	proton/sodium ion:glutamate/aspartate symporter	DAACS	2.A.23	Amino acids/Inorganic ions
mg10423	WPV00048.1	proton/sodium ion:glutamate/aspartate symporter	DAACS	2.A.23	Amino acids/Inorganic ions
mg10423	WPV02433.1	proton/sodium ion:glutamate/aspartate symporter	DAACS	2.A.23	Amino acids/Inorganic ions
mg10423	WPV02498.1	proton/sodium ion:glutamate/aspartate symporter	DAACS	2.A.23	Amino acids/Inorganic ions
mm10425	QKC91656.1	proton/sodium ion:glutamate/aspartate symporter	DAACS	2.A.23	Amino acids/Inorganic ions
mm10425	QKC92458.1	proton/sodium ion:glutamate/aspartate symporter	DAACS	2.A.23	Amino acids/Inorganic ions
pc10420	GAA3854022.1	proton/sodium ion:glutamate/aspartate symporter	DAACS	2.A.23	Amino acids/Inorganic ions
rr10430	HEY0330582.1	proton/sodium ion:glutamate/aspartate symporter	DAACS	2.A.23	Amino acids/Inorganic ions
pp10431	WP_299628507.1	proton/sodium ion:glutamate/aspartate symporter	DAACS	2.A.23	Amino acids/Inorganic ions
pp10431	WP_299631458.1	proton/sodium ion:glutamate/aspartate symporter	DAACS	2.A.23	Amino acids/Inorganic ions
pp10431	WP_299631461.1	proton/sodium ion:glutamate/aspartate symporter	DAACS	2.A.23	Amino acids/Inorganic ions
rr10415	QEE25739.1	proton/sodium ion:glutamate/aspartate symporter	DAACS	2.A.23	Amino acids/Inorganic ions
ss10416	QNM83686.1	proton/sodium ion:glutamate/aspartate symporter	DAACS	2.A.23	Amino acids/Inorganic ions
ss10416	QNM83941.1	proton/sodium ion:glutamate/aspartate symporter	DAACS	2.A.23	Amino acids/Inorganic ions
GCF_000017265.1	PHZ_c1687	Unclassified	OOP	1.B.6	Sugars/Amino acids

## Sheet: Organic acids
Genome Name	Locus Tag	Substrate/Function	Family	TC#	Type
ac240015	ACP_0011	fusaric acid efflux	ArAE	2.A.85	organic acids			Name	Family
ac240015	ACP_2193	fusaric acid efflux	ArAE	2.A.85	organic acids			2-HCT	The 2-Hydroxycarboxylate Transporter
ac240015	ACP_0326	sodium ion:bile acid symporter	BASS	2.A.28	organic acids			ABC	The ATP-binding Cassette Superfamily
GCF_000017265.1	PHZ_c3171	4-hydroxyphenylacetate	MFS	2.A.1	organic acids			ArAE	The Aromatic Acid Exporter Family
GCF_000017265.1	PHZ_c1824	fusaric acid efflux	ArAE	2.A.85	organic acids			CitMHS	The Citrate-Mg2+:H+ (CitM) Citrate-Ca2+:H+ (CitH) Symporter (CitMHS) Family
mg10423	WPV01249.1	fusaric acid efflux	ArAE	2.A.85	organic acids			DMT	The Drug/Metabolite Transporter (DMT) Superfamily
mm10421	MEQ1865613.1	2-aminoethylphosphonate	ABC	3.A.1	organic acids			FeoB	The Ferrous Iron Uptake (FeoB) Family
mm10421	MEQ1863461.1	C4-dicarboxylate	TRAP-T	2.A.56	organic acids			LctP	The Lactate Permease (LctP) Family
mm10421	MEQ1863580.1	phosphate:phosphoenolpyruvate translocator	DMT	2.A.7	Organic acids			MFS	The Major Facilitator Superfamily (MFS)
mm10421	MEQ1867042.1	phosphate:phosphoenolpyruvate translocator	DMT	2.A.7	Organic acids			MSS	The Malonate:Na+ Symporter (MSS) Family
mm10425	QKC88437.1	2-aminoethylphosphonate	ABC	3.A.1	organic acids			TRIP_T	The Tripartite ATP-independent Periplasmic Transporter (TRAP-T) Family
mm10425	QKC90815.1	2-aminoethylphosphonate	ABC	3.A.1	organic acids			TTT	The Tricarboxylate Transporter
mm10425	QKC91741.1	2-aminoethylphosphonate	ABC	3.A.1	organic acids
mm10425	QKC92025.1	2-aminoethylphosphonate	ABC	3.A.1	organic acids
mm10425	QKC87293.1	C4-dicarboxylate	TRAP-T	2.A.56	organic acids
mm10425	QKC87294.1	C4-dicarboxylate	TRAP-T	2.A.56	organic acids
mm10425	QKC87297.1	C4-dicarboxylate	TRAP-T	2.A.56	organic acids
mm10425	QKC88143.1	fusaric acid efflux	ArAE	2.A.85	organic acids
mm10425	QKC90287.1	fusaric acid efflux	ArAE	2.A.85	organic acids
mm10425	QKC87758.1	phosphate:phosphoenolpyruvate translocator	DMT	2.A.7	Organic acids
mm10425	QKC88692.1	tricarboxylate (TctA)	TTT	2.A.80	Organic acids
mm10425	QKC88690.1	tricarboxylate (TctC)	TTT	2.A.80	Organic acids
pc10420	GAA3839998.1	2-aminoethylphosphonate	ABC	3.A.1	organic acids
pc10420	GAA3856357.1	2-aminoethylphosphonate	ABC	3.A.1	organic acids
pc10420	GAA3838493.1	C4-dicarboxylate	TRAP-T	2.A.56	organic acids
pc10420	GAA3838498.1	C4-dicarboxylate	TRAP-T	2.A.56	organic acids
pc10420	GAA3838504.1	C4-dicarboxylate	TRAP-T	2.A.56	organic acids
pc10420	GAA3842143.1	C4-dicarboxylate	TRAP-T	2.A.56	organic acids
pc10420	GAA3849415.1	C4-dicarboxylate	TRAP-T	2.A.56	organic acids
pc10420	GAA3849420.1	C4-dicarboxylate	TRAP-T	2.A.56	organic acids
pc10420	GAA3849422.1	C4-dicarboxylate	TRAP-T	2.A.56	organic acids
pc10420	GAA3854969.1	C4-dicarboxylate	TRAP-T	2.A.56	organic acids
pc10420	GAA3854971.1	C4-dicarboxylate	TRAP-T	2.A.56	organic acids
pc10420	GAA3854978.1	C4-dicarboxylate	TRAP-T	2.A.56	organic acids
pc10420	GAA3854983.1	C4-dicarboxylate	TRAP-T	2.A.56	organic acids
pc10420	GAA3856624.1	C4-dicarboxylate	TRAP-T	2.A.56	organic acids
pc10420	GAA3856631.1	C4-dicarboxylate	TRAP-T	2.A.56	organic acids
pc10420	GAA3856638.1	C4-dicarboxylate	TRAP-T	2.A.56	organic acids
pc10420	GAA3845069.1	fusaric acid efflux	ArAE	2.A.85	organic acids
pc10420	GAA3840462.1	L-lactate	LctP	2.A.14	organic acids
pc10420	GAA3841818.1	L-lactate	LctP	2.A.14	organic acids
pc10420	GAA3847489.1	L-lactate	LctP	2.A.14	organic acids
pc10420	GAA3839234.1	oxalate:formate antiporter	MFS	2.A.1	organic acids
pc10420	GAA3851834.1	oxalate:formate antiporter	MFS	2.A.1	organic acids
pc10420	GAA3855070.1	oxalate:formate antiporter	MFS	2.A.1	organic acids
pc10420	GAA3855979.1	oxalate:formate antiporter	MFS	2.A.1	organic acids
pc10420	GAA3856061.1	oxalate:formate antiporter	MFS	2.A.1	organic acids
pc10420	GAA3838328.1	tricarboxylate (TctA)	TTT	2.A.80	Organic acids
pc10420	GAA3840301.1	tricarboxylate (TctA)	TTT	2.A.80	Organic acids
pc10420	GAA3846006.1	tricarboxylate (TctA)	TTT	2.A.80	Organic acids
pc10420	GAA3851716.1	tricarboxylate (TctA)	TTT	2.A.80	Organic acids
pc10420	GAA3855899.1	tricarboxylate (TctA)	TTT	2.A.80	Organic acids
pc10420	GAA3838343.1	tricarboxylate (TctC)	TTT	2.A.80	Organic acids
pc10420	GAA3845995.1	tricarboxylate (TctC)	TTT	2.A.80	Organic acids
pc10420	GAA3851709.1	tricarboxylate (TctC)	TTT	2.A.80	Organic acids
pc10420	GAA3855908.1	tricarboxylate (TctC)	TTT	2.A.80	Organic acids
pp10431	WP_299629463.1	2-aminoethylphosphonate	ABC	3.A.1	organic acids
pp10431	WP_299629463.1	2-aminoethylphosphonate	ABC	3.A.1	organic acids
pp10431	WP_299631763.1	2-aminoethylphosphonate	ABC	3.A.1	organic acids
pp10431	WP_299633100.1	2-aminoethylphosphonate	ABC	3.A.1	organic acids
pp10431	WP_299635264.1	2-aminoethylphosphonate	ABC	3.A.1	organic acids
pp10431	WP_299630659.1	4-hydroxyphenylacetate	MFS	2.A.1	organic acids
pp10431	WP_299631330.1	4-hydroxyphenylacetate	MFS	2.A.1	organic acids
pp10431	WP_299633307.1	4-hydroxyphenylacetate	MFS	2.A.1	organic acids
pp10431	WP_299634283.1	4-hydroxyphenylacetate	MFS	2.A.1	organic acids
pp10431	WP_299630066.1	C4-dicarboxylate	TRAP-T	2.A.56	organic acids
pp10431	WP_299630067.1	C4-dicarboxylate	TRAP-T	2.A.56	organic acids
pp10431	WP_299630068.1	C4-dicarboxylate	TRAP-T	2.A.56	organic acids
pp10431	WP_299635644.1	C4-dicarboxylate	TRAP-T	2.A.56	organic acids
pp10431	WP_299636062.1	C4-dicarboxylate	TRAP-T	2.A.56	organic acids
pp10431	WP_299633011.1	fusaric acid	FeoB	9.A.8	organic acids
pp10431	WP_299628879.1	fusaric acid efflux	ArAE	2.A.85	organic acids
pp10431	WP_299629901.1	fusaric acid efflux	ArAE	2.A.85	organic acids
pp10431	WP_299630136.1	fusaric acid efflux	ArAE	2.A.85	organic acids
pp10431	WP_299631345.1	fusaric acid efflux	ArAE	2.A.85	organic acids
pp10431	WP_299632957.1	fusaric acid efflux	ArAE	2.A.85	organic acids
pp10431	WP_299633011.1	fusaric acid efflux	ArAE	2.A.85	organic acids
pp10431	WP_299633185.1	fusaric acid efflux	ArAE	2.A.85	organic acids
pp10431	WP_299633500.1	fusaric acid efflux	ArAE	2.A.85	organic acids
pp10431	WP_299633589.1	fusaric acid efflux	ArAE	2.A.85	organic acids
pp10431	WP_299634215.1	fusaric acid efflux	ArAE	2.A.85	organic acids
pp10431	WP_299635191.1	fusaric acid efflux	ArAE	2.A.85	organic acids
pp10431	WP_299636307.1	fusaric acid efflux	ArAE	2.A.85	organic acids
pp10431	WP_299635246.1	L-lactate	LctP	2.A.14	organic acids
pp10431	WP_299633572.1	metabolite (alpha-ketoglutarate)	MFS	2.A.1	organic acids
pp10431	WP_299629873.1	oxalate:formate antiporter	MFS	2.A.1	organic acids
pp10431	WP_299629880.1	oxalate:formate antiporter	MFS	2.A.1	organic acids
pp10431	WP_299629942.1	oxalate:formate antiporter	MFS	2.A.1	organic acids
pp10431	WP_299633809.1	oxalate:formate antiporter	MFS	2.A.1	organic acids
pp10431	WP_299631512.1	proton:citrate symporter	CitMHS	2.A.11	Organic acids
pp10431	WP_299630058.1	sodium ion:citrate/malate symporter	2-HCT	2.A.24	organic acids
pp10431	WP_299630856.1	tricarboxylate	TTT	2.A.80	Organic acids
rr10415	QEE23463.1	fusaric acid efflux	ArAE	2.A.85	organic acids
rr10415	QEE24148.1	fusaric acid efflux	ArAE	2.A.85	organic acids
rr10415	QEE26235.1	fusaric acid efflux	ArAE	2.A.85	organic acids
rr10430	HEY0327948.1	4-hydroxyphenylacetate	MFS	2.A.1	organic acids
rr10430	HEY0327936.1	C4-dicarboxylate	TRAP-T	2.A.56	organic acids
rr10430	HEY0327937.1	C4-dicarboxylate	TRAP-T	2.A.56	organic acids
rr10430	HEY0327940.1	C4-dicarboxylate	TRAP-T	2.A.56	organic acids
rr10430	HEY0329536.1	C4-dicarboxylate	TRAP-T	2.A.56	organic acids
rr10430	HEY0329975.1	C4-dicarboxylate	TRAP-T	2.A.56	organic acids
rr10430	HEY0330098.1	C4-dicarboxylate	TRAP-T	2.A.56	organic acids
rr10430	HEY0330099.1	C4-dicarboxylate	TRAP-T	2.A.56	organic acids
rr10430	HEY0330100.1	C4-dicarboxylate	TRAP-T	2.A.56	organic acids
rr10430	HEY0330617.1	C4-dicarboxylate	TRAP-T	2.A.56	organic acids
rr10430	HEY0330618.1	C4-dicarboxylate	TRAP-T	2.A.56	organic acids
rr10430	HEY0330619.1	C4-dicarboxylate	TRAP-T	2.A.56	organic acids
rr10430	HEY0331059.1	C4-dicarboxylate	TRAP-T	2.A.56	organic acids
rr10430	HEY0328571.1	fusaric acid efflux	ArAE	2.A.85	organic acids
rr10430	HEY0331213.1	fusaric acid efflux	ArAE	2.A.85	organic acids
rr10430	HEY0331741.1	L-lactate	LctP	2.A.14	organic acids
rr10430	HEY0328031.1	oxalate:formate antiporter	MFS	2.A.1	organic acids
rr10430	HEY0329226.1	oxalate:formate antiporter	MFS	2.A.1	organic acids
rr10430	HEY0329380.1	sodium ion:malonate symporter	MSS	2.A.70	Organic acids
rr10430	HEY0329381.1	sodium ion:malonate symporter	MSS	2.A.70	Organic acids
rr10430	HEY0331925.1	tricarboxylate (TctA)	TTT	2.A.80	Organic acids
rr10430	HEY0331244.1	tricarboxylate (TctC)	TTT	2.A.80	Organic acids
rr10430	HEY0331924.1	tricarboxylate (TctC)	TTT	2.A.80	Organic acids

## Sheet: Nucleotides
Genome Name	Locus Tag	Substrate/Function	Family	TC#	Type
ac240015	ACP_1720	sodium ion:nucleoside symporter	CNT	2.A.41	Nucleotides
ac240015	ACP_2577	Unclassified	DNA-T	3.A.11	Nucleotides			Name	Family
ac240015	ACP_0250	Unclassified	IIISP	3.A.6	Nucleotides			CNT	The Concentrative Nucleoside Transporter Family
ac240015	ACP_0158	Unclassified	IVSP	3.A.7	Nucleotides			DNA_T	The Bacterial Competence-related DNA Transformation Transporter (DNA-T) Family
ac240015	ACP_1186	Unclassified	IVSP	3.A.7	Nucleotides			IVSP	The Type IV (Conjugal DNA-Protein Transfer or VirB) Secretory Pathway (IVSP) Family
ac240015	ACP_1194	Unclassified	IVSP	3.A.7	Nucleotides			NCS1	The Nucleobase:Cation Symporter-1 Family
ac240015	ACP_2039	Unclassified	IVSP	3.A.7	Nucleotides			NCS2	The Nucleobase:Cation Symporter-2 Family
ac240015	ACP_3181	Unclassified	IVSP	3.A.7	Nucleotides
ac240015	ACP_3238	Unclassified	IVSP	3.A.7	Nucleotides
ac240015	ACP_3259	Unclassified	IVSP	3.A.7	Nucleotides
GCF_000017265.1	PHZ_c0886	sodium ion:nucleoside symporter	CNT	2.A.41	Nucleotides
GCF_000017265.1	PHZ_c1509	Unclassified	IVSP	3.A.7	Nucleotides/Protein
GCF_000017265.1	PHZ_c1520	Unclassified	IVSP	3.A.7	Nucleotides/Protein
GCF_000017265.1	PHZ_c1856	Unclassified	IVSP	3.A.7	Nucleotides/Protein
GCF_000017265.1	PHZ_c1871	Unclassified	IVSP	3.A.7	Nucleotides/Protein
GCF_000017265.1	PHZ_c2349	Unclassified	IVSP	3.A.7	Nucleotides/Protein
GCF_000017265.1	PHZ_c2353	Unclassified	IVSP	3.A.7	Nucleotides/Protein
GCF_000017265.1	PHZ_c2355	Unclassified	IVSP	3.A.7	Nucleotides/Protein
GCF_000017265.1	PHZ_c3001	Unclassified	IVSP	3.A.7	Nucleotides/Protein
GCF_000017265.1	PHZ_p0009	Unclassified	IVSP	3.A.7	Nucleotides/Protein
GCF_000017265.1	PHZ_p0012	Unclassified	IVSP	3.A.7	Nucleotides/Protein
GCF_000017265.1	PHZ_p0013	Unclassified	IVSP	3.A.7	Nucleotides/Protein
GCF_000017265.1	PHZ_p0015	Unclassified	IVSP	3.A.7	Nucleotides/Protein
GCF_000017265.1	PHZ_c1049	xanthine/uracil	NCS2	2.A.40	Nucleotides
mg10423	WPU99858.1	unknown substrate	DNA-T	3.A.11	Nucleotides
mg10423	WPV00935.1	unknown substrate	DNA-T	3.A.11	Nucleotides
mm10421	MEQ1865686.1	sodium ion:nucleoside symporter	CNT	2.A.41	Nucleotides
mm10421	MEQ1866056.1	unknown substrate	DNA-T	3.A.11	Nucleotides
mm10421	MEQ1863812.1	unknown substrate	IVSP	3.A.7	Nucleotides/Protein
mm10421	MEQ1867105.1	unknown substrate	IVSP	3.A.7	Nucleotides/Protein
mm10421	MEQ1867828.1	unknown substrate	IVSP	3.A.7	Nucleotides/Protein
mm10421	MEQ1867829.1	unknown substrate	IVSP	3.A.7	Nucleotides/Protein
mm10421	MEQ1868079.1	unknown substrate	IVSP	3.A.7	Nucleotides/Protein
mm10425	QKC90500.1	cytosine/purines/uracil/thiamine/allantoin	NCS1	2.A.39	Nucleotides
mm10425	QKC90293.1	unknown substrate	IVSP	3.A.7	Nucleotides/Protein
mm10425	QKC91293.1	unknown substrate	IVSP	3.A.7	Nucleotides/Protein
mm10425	QKC92164.1	unknown substrate	IVSP	3.A.7	Nucleotides/Protein
mm10425	QKC92223.1	unknown substrate	IVSP	3.A.7	Nucleotides/Protein
mm10425	QKC92236.1	unknown substrate	IVSP	3.A.7	Nucleotides/Protein
mm10425	QKC92238.1	unknown substrate	IVSP	3.A.7	Nucleotides/Protein
mm10425	QKC92241.1	unknown substrate	IVSP	3.A.7	Nucleotides/Protein
mm10425	QKC92242.1	unknown substrate	IVSP	3.A.7	Nucleotides/Protein
mm10425	QKC92246.1	unknown substrate	IVSP	3.A.7	Nucleotides/Protein
mm10425	QKC92573.1	unknown substrate	IVSP	3.A.7	Nucleotides/Protein
mm10425	QKC93249.1	unknown substrate	IVSP	3.A.7	Nucleotides/Protein
mm10425	QKC88999.1	xanthine/uracil	NCS2	2.A.40	Nucleotides
pc10420	GAA3852997.1	unknown substrate	DNA-T	3.A.11	Nucleotides
pc10420	GAA3842571.1	unknown substrate	IVSP	3.A.7	Nucleotides/Protein
pc10420	GAA3846338.1	unknown substrate	IVSP	3.A.7	Nucleotides/Protein
pc10420	GAA3847077.1	unknown substrate	IVSP	3.A.7	Nucleotides/Protein
pc10420	GAA3852301.1	unknown substrate	IVSP	3.A.7	Nucleotides/Protein
pp10431	WP_299633960.1	cytosine/purines/uracil/thiamine/allantoin	NCS1	2.A.39	Nucleotides
pp10431	WP_299634899.1	cytosine/purines/uracil/thiamine/allantoin	NCS1	2.A.39	Nucleotides
pp10431	WP_299635235.1	cytosine/purines/uracil/thiamine/allantoin	NCS1	2.A.39	Nucleotides
pp10431	WP_299635472.1	cytosine/purines/uracil/thiamine/allantoin	NCS1	2.A.39	Nucleotides
pp10431	WP_299635479.1	sodium ion:nucleoside symporter	CNT	2.A.41	Nucleotides
pp10431	WP_299633046.1	unknown substrate	IVSP	3.A.7	Nucleotides/Protein
pp10431	WP_299633396.1	unknown substrate	IVSP	3.A.7	Nucleotides/Protein
pp10431	WP_299635322.1	unknown substrate	DNA-T	3.A.11	Nucleotides
pp10431	WP_299636388.1	unknown substrate	IVSP	3.A.7	Nucleotides/Protein
pp10431	WP_299630679.1	xanthine/uracil	NCS2	2.A.40	Nucleotides
pp10431	WP_299632879.1	xanthine/uracil	NCS2	2.A.40	Nucleotides
pp10431	WP_299632978.1	xanthine/uracil	NCS2	2.A.40	Nucleotides
pp10431	WP_299634568.1	xanthine/uracil	NCS2	2.A.40	Nucleotides
pp10431	WP_299636223.1	xanthine/uracil	NCS2	2.A.40	Nucleotides
rr10415	QEE25442.1	preprotein translocase SecE	NCS2	2.A.40	Nucleotides
rr10415	QEE24630.1	unknown substrate	DNA-T	3.A.11	Nucleotides
rr10415	QEE24921.1	unknown substrate	IVSP	3.A.7	Nucleotides/Protein
rr10415	QEE24923.1	unknown substrate	IVSP	3.A.7	Nucleotides/Protein
rr10415	QEE24932.1	unknown substrate	IVSP	3.A.7	Nucleotides/Protein
rr10430	HEY0329925.1	sodium ion:nucleoside symporter	CNT	2.A.41	Nucleotides
rr10430	HEY0328737.1	unknown substrate	IVSP	3.A.7	Nucleotides/Protein
rr10430	HEY0329881.1	unknown substrate	IVSP	3.A.7	Nucleotides/Protein
rr10430	HEY0331076.1	unknown substrate	IVSP	3.A.7	Nucleotides/Protein
ss10416	QNM82962.1	unknown substrate	DNA-T	3.A.11	Nucleotides
ss10416	QNM81719.1	unknown substrate	IVSP	3.A.7	Nucleotides/Protein
ss10416	QNM81722.1	unknown substrate	IVSP	3.A.7	Nucleotides/Protein
ss10416	QNM81724.1	unknown substrate	IVSP	3.A.7	Nucleotides/Protein
ss10416	QNM83006.1	unknown substrate	IVSP	3.A.7	Nucleotides/Protein
ss10416	QNM83299.1	unknown substrate	IVSP	3.A.7	Nucleotides/Protein
ss10416	QNM83300.1	unknown substrate	IVSP	3.A.7	Nucleotides/Protein
ss10416	QNM83301.1	unknown substrate	IVSP	3.A.7	Nucleotides/Protein
ss10416	QNM83309.1	unknown substrate	IVSP	3.A.7	Nucleotides/Protein

## Sheet: Lipid
Genome Name	Locus Tag	Substrate/Function	Family	TC#	Type
ac240015	ACP_0618	lipid A	ABC	3.A.1	Lipid			Name	Family
ac240015	ACP_1170	lipid A	ABC	3.A.1	Lipid			ABC	The ATP-binding Cassette Superfamily
ac240015	ACP_2730	lipid A	ABC	3.A.1	Lipid
ac240015	ACP_0623	lipopolysaccharide	ABC	3.A.1	Sugars/Lipid
ac240015	ACP_0178	lipoprotein	ABC	3.A.1	Lipid
ac240015	ACP_0884	lipoprotein	ABC	3.A.1	Lipid
ac240015	ACP_0895	lipoprotein	ABC	3.A.1	Lipid
ac240015	ACP_1370	lipoprotein	ABC	3.A.1	Lipid
ac240015	ACP_1601	lipoprotein	ABC	3.A.1	Lipid
ac240015	ACP_2502	lipoprotein	ABC	3.A.1	Lipid
ac240015	ACP_2504	lipoprotein	ABC	3.A.1	Lipid
ac240015	ACP_2533	lipoprotein	ABC	3.A.1	Lipid
ac240015	ACP_2560	lipoprotein	ABC	3.A.1	Lipid
ac240015	ACP_2766	lipoprotein	ABC	3.A.1	Lipid
ac240015	ACP_3071	lipoprotein	ABC	3.A.1	Lipid
GCF_000017265.1	PHZ_c0515	lipid A	ABC	3.A.1	Lipid
GCF_000017265.1	PHZ_c1928	lipid A	ABC	3.A.1	Lipid
GCF_000017265.1	PHZ_c0452	lipoprotein	ABC	3.A.1	Lipid
GCF_000017265.1	PHZ_c0630	lipoprotein	ABC	3.A.1	Lipid
GCF_000017265.1	PHZ_c0883	lipoprotein	ABC	3.A.1	Lipid
GCF_000017265.1	PHZ_c1783	lipoprotein	ABC	3.A.1	Lipid
GCF_000017265.1	PHZ_c2701	lipoprotein	ABC	3.A.1	Lipid
mg10423	WPU99636.1	lipid A	ABC	3.A.1	Lipid
mg10423	WPU99670.1	lipid A	ABC	3.A.1	Lipid
mg10423	WPV00163.1	lipid A	ABC	3.A.1	Lipid
mg10423	WPV00400.1	lipid A	ABC	3.A.1	Lipid
mg10423	WPV01510.1	lipid A	ABC	3.A.1	Lipid
mg10423	WPV02492.1	lipid A	ABC	3.A.1	Lipid
mg10423	WPV03000.1	lipid A	ABC	3.A.1	Lipid
mg10423	WPU97359.1	lipoprotein	ABC	3.A.1	Lipid
mg10423	WPU99698.1	lipoprotein	ABC	3.A.1	Lipid
mg10423	WPV00488.1	lipoprotein	ABC	3.A.1	Lipid
mg10423	WPV01025.1	lipoprotein	ABC	3.A.1	Lipid
mg10423	WPV01506.1	lipoprotein	ABC	3.A.1	Lipid
mg10423	WPV02250.1	lipoprotein	ABC	3.A.1	Lipid
mg10423	WPV02275.1	lipoprotein	ABC	3.A.1	Lipid
mg10423	WPV02667.1	lipoprotein	ABC	3.A.1	Lipid
mg10423	WPV02746.1	lipoprotein	ABC	3.A.1	Lipid
mm10421	MEQ1863161.1	lipid A	ABC	3.A.1	Lipid
mm10421	MEQ1864947.1	lipid A	ABC	3.A.1	Lipid
mm10421	MEQ1866375.1	lipid A	ABC	3.A.1	Lipid
mm10421	MEQ1863499.1	lipoprotein	ABC	3.A.1	Lipid
mm10421	MEQ1863785.1	lipoprotein	ABC	3.A.1	Lipid
mm10421	MEQ1864498.1	lipoprotein	ABC	3.A.1	Lipid
mm10421	MEQ1865315.1	lipoprotein	ABC	3.A.1	Lipid
mm10421	MEQ1866109.1	lipoprotein	ABC	3.A.1	Lipid
mm10421	MEQ1866430.1	lipoprotein	ABC	3.A.1	Lipid
mm10421	MEQ1866441.1	lipoprotein	ABC	3.A.1	Lipid
mm10421	MEQ1867387.1	lipoprotein	ABC	3.A.1	Lipid
mm10421	MEQ1868244.1	lipoprotein	ABC	3.A.1	Lipid
mm10425	QKC87219.1	lipid A	ABC	3.A.1	Lipid
mm10425	QKC87716.1	lipid A	ABC	3.A.1	Lipid
mm10425	QKC88986.1	lipid A	ABC	3.A.1	Lipid
mm10425	QKC89162.1	lipid A	ABC	3.A.1	Lipid
mm10425	QKC91261.1	lipid A	ABC	3.A.1	Lipid
mm10425	QKC92440.1	lipid A	ABC	3.A.1	Lipid
mm10425	QKC92611.1	lipid A	ABC	3.A.1	Lipid
mm10425	QKC87836.1	lipoprotein	ABC	3.A.1	Lipid
mm10425	QKC87837.1	lipoprotein	ABC	3.A.1	Lipid
mm10425	QKC87929.1	lipoprotein	ABC	3.A.1	Lipid
mm10425	QKC88259.1	lipoprotein	ABC	3.A.1	Lipid
mm10425	QKC88504.1	lipoprotein	ABC	3.A.1	Lipid
mm10425	QKC89944.1	lipoprotein	ABC	3.A.1	Lipid
mm10425	QKC90056.1	lipoprotein	ABC	3.A.1	Lipid
mm10425	QKC92360.1	lipoprotein	ABC	3.A.1	Lipid
pc10420	GAA3843432.1	lipid A	ABC	3.A.1	Lipid
pc10420	GAA3849787.1	lipid A	ABC	3.A.1	Lipid
pc10420	GAA3854857.1	lipid A	ABC	3.A.1	Lipid
pc10420	GAA3843149.1	lipoprotein	ABC	3.A.1	Lipid
pc10420	GAA3847621.1	lipoprotein	ABC	3.A.1	Lipid
pc10420	GAA3852863.1	lipoprotein	ABC	3.A.1	Lipid
pp10431	WP_299629702.1	lipid A	ABC	3.A.1	Lipid
pp10431	WP_299633818.1	lipid A	ABC	3.A.1	Lipid
pp10431	WP_299634183.1	lipid A	ABC	3.A.1	Lipid
pp10431	WP_299629390.1	lipoprotein	ABC	3.A.1	Lipid
pp10431	WP_299631354.1	lipoprotein	ABC	3.A.1	Lipid
pp10431	WP_299633790.1	lipoprotein	ABC	3.A.1	Lipid
pp10431	WP_299633834.1	lipoprotein	ABC	3.A.1	Lipid
pp10431	WP_299635320.1	lipoprotein	ABC	3.A.1	Lipid
pp10431	WP_299635738.1	lipoprotein	ABC	3.A.1	Lipid
rr10415	QEE24632.1	lipid A	ABC	3.A.1	Lipid
rr10415	QEE25273.1	lipid A	ABC	3.A.1	Lipid
rr10415	QEE23179.1	lipoprotein	ABC	3.A.1	Lipid
rr10415	QEE23585.1	lipoprotein	ABC	3.A.1	Lipid
rr10415	QEE23958.1	lipoprotein	ABC	3.A.1	Lipid
rr10415	QEE24629.1	lipoprotein	ABC	3.A.1	Lipid
rr10415	QEE25563.1	lipoprotein	ABC	3.A.1	Lipid
rr10415	QEE25664.1	lipoprotein	ABC	3.A.1	Lipid
rr10415	QEE25927.1	lipoprotein	ABC	3.A.1	Lipid
rr10415	QEE26262.1	lipoprotein	ABC	3.A.1	Lipid
rr10430	HEY0327798.1	lipid A	ABC	3.A.1	Lipid
rr10430	HEY0328651.1	lipid A	ABC	3.A.1	Lipid
rr10430	HEY0331424.1	lipid A	ABC	3.A.1	Lipid
rr10430	HEY0327798.1	lipid A	ABC	3.A.1	Lipid
rr10430	HEY0328651.1	lipid A	ABC	3.A.1	Lipid
rr10430	HEY0327510.1	lipoprotein	ABC	3.A.1	Lipid
rr10430	HEY0327855.1	lipoprotein	ABC	3.A.1	Lipid
rr10430	HEY0328025.1	lipoprotein	ABC	3.A.1	Lipid
rr10430	HEY0328140.1	lipoprotein	ABC	3.A.1	Lipid
rr10430	HEY0329767.1	lipoprotein	ABC	3.A.1	Lipid
rr10430	HEY0331727.1	lipoprotein	ABC	3.A.1	Lipid
rr10430	HEY0331827.1	lipoprotein	ABC	3.A.1	Lipid
rr10430	HEY0327510.1	lipoprotein	ABC	3.A.1	Lipid
rr10430	HEY0327855.1	lipoprotein	ABC	3.A.1	Lipid
rr10430	HEY0328025.1	lipoprotein	ABC	3.A.1	Lipid
rr10430	HEY0328140.1	lipoprotein	ABC	3.A.1	Lipid
ss10416	QNM82055.1	lipid A	ABC	3.A.1	Lipid
ss10416	QNM83404.1	lipid A	ABC	3.A.1	Lipid
ss10416	QNM83589.1	lipid A	ABC	3.A.1	Lipid
ss10416	QNM83233.1	lipoprotein	ABC	3.A.1	Lipid
ss10416	QNM84062.1	lipoprotein	ABC	3.A.1	Lipid

## Sheet: Esters
Genome Name	Locus Tag	Substrate/Function	Family	TC#	Type
ac240015	ACP_0952	Autoinducer-2 export	AI-2E	2.A.86	Esters			Name	Family
ac240015	ACP_1510	Autoinducer-2 export	AI-2E	2.A.86	Esters			ABC	The ATP-binding Cassette Superfamily
ac240015	ACP_2444	Autoinducer-2 export	AI-2E	2.A.86	Esters			Al-2E	The Autoinducer-2 Exporter (AI-2E) Family (Formerly the PerM Family, TC #9.B.22)
GCF_000017265.1	PHZ_c2802	Autoinducer-2 export	AI-2E	2.A.86	Esters			BenE	The Benzoate:H+ Symporter (BenE) Family
GCF_000017265.1	PHZ_c3497	Autoinducer-2 export	AI-2E	2.A.86	Esters			MFS	The Major Facilitator Superfamily (MFS)
GCF_000017265.1	PHZ_c1613	metabolite (benzoate)	MFS	2.A.1	Esters
GCF_000017265.1	PHZ_c1893	phosphonate	ABC	3.A.1	Esters
GCF_000017265.1	PHZ_c3316	phosphonate	ABC	3.A.1	Esters
GCF_000017265.1	PHZ_c3317	phosphonate	ABC	3.A.1	Esters
GCF_000017265.1	PHZ_c3318	phosphonate	ABC	3.A.1	Esters
GCF_000017265.1	PHZ_c3351	phosphonate	ABC	3.A.1	Esters
GCF_000017265.1	PHZ_c0340	sodium ion:dicarboxylate/sulfate	DASS	2.A.47	Inorganic ions/Esters
GCF_000017265.1	PHZ_c0825	sodium ion:dicarboxylate/sulfate	DASS	2.A.47	Inorganic ions/Esters
mg10423	WPU97326.1	Autoinducer-2 export	AI-2E	2.A.86	Esters
mg10423	WPU98061.1	Autoinducer-2 export	AI-2E	2.A.86	Esters
mg10423	WPU98799.1	Autoinducer-2 export	AI-2E	2.A.86	Esters
mg10423	WPV02576.1	Autoinducer-2 export	AI-2E	2.A.86	Esters
mg10423	WPV01882.1	metabolite (benzoate)	MFS	2.A.1	Esters
mg10423	WPU98286.1	phosphonate	ABC	3.A.1	Esters
mg10423	WPV00764.1	phosphonate	ABC	3.A.1	Esters
mg10423	WPV00765.1	phosphonate	ABC	3.A.1	Esters
mg10423	WPV00769.1	phosphonate	ABC	3.A.1	Esters
mg10423	WPV00770.1	phosphonate	ABC	3.A.1	Esters
mg10423	WPV00772.1	phosphonate	ABC	3.A.1	Esters
mg10423	WPV00773.1	phosphonate	ABC	3.A.1	Esters
mg10423	WPV00774.1	phosphonate	ABC	3.A.1	Esters
mg10423	WPV01317.1	phosphonate	ABC	3.A.1	Esters
mg10423	WPV01767.1	phosphonate	ABC	3.A.1	Esters
mg10423	WPV01911.1	phosphonate	ABC	3.A.1	Esters
mg10423	WPV00771.1	phosphonates	ABC	3.A.1	Esters
mm10421	MEQ1863712.1	metabolite (benzoate)	MFS	2.A.1	Esters
mm10421	MEQ1863371.1	phosphonate	ABC	3.A.1	Esters
mm10421	MEQ1863626.1	phosphonate	ABC	3.A.1	Esters
mm10421	MEQ1865098.1	phosphonates	ABC	3.A.1	Esters
mm10425	QKC87569.1	Autoinducer-2 export	AI-2E	2.A.86	Esters
mm10425	QKC89652.1	Autoinducer-2 export	AI-2E	2.A.86	Esters
mm10425	QKC91012.1	Autoinducer-2 export	AI-2E	2.A.86	Esters
mm10425	QKC91175.1	Autoinducer-2 export	AI-2E	2.A.86	Esters
mm10425	QKC87370.1	benzoate	BenE	2.A.46	Esters
mm10425	QKC88187.1	phosphonate	ABC	3.A.1	Esters
mm10425	QKC88599.1	phosphonate	ABC	3.A.1	Esters
mm10425	QKC88600.1	phosphonate	ABC	3.A.1	Esters
mm10425	QKC88601.1	phosphonate	ABC	3.A.1	Esters
mm10425	QKC88602.1	phosphonate	ABC	3.A.1	Esters
mm10425	QKC88605.1	phosphonate	ABC	3.A.1	Esters
mm10425	QKC88606.1	phosphonate	ABC	3.A.1	Esters
mm10425	QKC90176.1	phosphonate	ABC	3.A.1	Esters
mm10425	QKC90485.1	phosphonate	ABC	3.A.1	Esters
mm10425	QKC91066.1	phosphonate	ABC	3.A.1	Esters
mm10425	QKC92584.1	phosphonate	ABC	3.A.1	Esters
mm10425	QKC90106.1	phosphonates	ABC	3.A.1	Esters
pc10420	GAA3847196.1	Autoinducer-2 export	AI-2E	2.A.86	Esters
pc10420	GAA3852605.1	Autoinducer-2 export	AI-2E	2.A.86	Esters
pc10420	GAA3842974.1	metabolite (benzoate)	MFS	2.A.1	Esters
pc10420	GAA3838464.1	phosphonate	ABC	3.A.1	Esters
pc10420	GAA3840145.1	phosphonate	ABC	3.A.1	Esters
pc10420	GAA3840152.1	phosphonate	ABC	3.A.1	Esters
pc10420	GAA3840160.1	phosphonate	ABC	3.A.1	Esters
pc10420	GAA3846598.1	phosphonate	ABC	3.A.1	Esters
pc10420	GAA3848171.1	phosphonate	ABC	3.A.1	Esters
pc10420	GAA3855040.1	phosphonate	ABC	3.A.1	Esters
pc10420	GAA3842149.1	phosphonates	ABC	3.A.1	Esters
pc10420	GAA3843359.1	phosphonates	ABC	3.A.1	Esters
pp10431	WP_299629755.1	Autoinducer-2 export	AI-2E	2.A.86	Esters
pp10431	WP_299630237.1	Autoinducer-2 export	AI-2E	2.A.86	Esters
pp10431	WP_299633079.1	Autoinducer-2 export	AI-2E	2.A.86	Esters
pp10431	WP_299633211.1	Autoinducer-2 export	AI-2E	2.A.86	Esters
pp10431	WP_299633945.1	Autoinducer-2 export	AI-2E	2.A.86	Esters
pp10431	WP_299634082.1	Autoinducer-2 export	AI-2E	2.A.86	Esters
pp10431	WP_299634212.1	benzoate	BenE	2.A.46	Esters
pp10431	WP_299629180.1	metabolite (benzoate)	MFS	2.A.1	Esters
pp10431	WP_299630153.1	metabolite (benzoate)	MFS	2.A.1	Esters
pp10431	WP_299630365.1	metabolite (benzoate)	MFS	2.A.1	Esters
pp10431	WP_299630627.1	metabolite (benzoate)	MFS	2.A.1	Esters
pp10431	WP_299630858.1	metabolite (benzoate)	MFS	2.A.1	Esters
pp10431	WP_299630864.1	metabolite (benzoate)	MFS	2.A.1	Esters
pp10431	WP_299630992.1	metabolite (benzoate)	MFS	2.A.1	Esters
pp10431	WP_299631090.1	metabolite (benzoate)	MFS	2.A.1	Esters
pp10431	WP_299631258.1	metabolite (benzoate)	MFS	2.A.1	Esters
pp10431	WP_299631290.1	metabolite (benzoate)	MFS	2.A.1	Esters
pp10431	WP_299631817.1	metabolite (benzoate)	MFS	2.A.1	Esters
pp10431	WP_299633165.1	metabolite (benzoate)	MFS	2.A.1	Esters
pp10431	WP_299633274.1	metabolite (benzoate)	MFS	2.A.1	Esters
pp10431	WP_299634035.1	metabolite (benzoate)	MFS	2.A.1	Esters
pp10431	WP_299636578.1	metabolite (benzoate)	MFS	2.A.1	Esters
pp10431	WP_299630878.1	phosphonate	ABC	3.A.1	Esters
pp10431	WP_299633281.1	phosphonate	ABC	3.A.1	Esters
pp10431	WP_299633331.1	phosphonate	ABC	3.A.1	Esters
pp10431	WP_299633348.1	phosphonate	ABC	3.A.1	Esters
pp10431	WP_299633973.1	phosphonate	ABC	3.A.1	Esters
pp10431	WP_299634003.1	phosphonate	ABC	3.A.1	Esters
pp10431	WP_299634309.1	phosphonate	ABC	3.A.1	Esters
pp10431	WP_299635169.1	phosphonate	ABC	3.A.1	Esters
pp10431	WP_299630430.1	phosphonates	ABC	3.A.1	Esters
pp10431	WP_299633545.1	phosphonates	ABC	3.A.1	Esters
rr10415	QEE23090.1	Autoinducer-2 export	AI-2E	2.A.86	Esters
rr10415	QEE23493.1	Autoinducer-2 export	AI-2E	2.A.86	Esters
rr10415	QEE25509.1	Autoinducer-2 export	AI-2E	2.A.86	Esters
rr10415	QEE24818.1	metabolite (benzoate)	MFS	2.A.1	Esters
rr10415	QEE26271.1	metabolite (benzoate)	MFS	2.A.1	Esters
rr10415	QEE23206.1	sodium ion:dicarboxylate/sulfate	DASS	2.A.47	Inorganic ions/Esters
rr10415	QEE26477.1	sodium ion:dicarboxylate/sulfate	DASS	2.A.47	Inorganic ions/Esters
rr10430	HEY0327925.1	Autoinducer-2 export	AI-2E	2.A.86	Esters
rr10430	HEY0328026.1	Autoinducer-2 export	AI-2E	2.A.86	Esters
rr10430	HEY0329526.1	Autoinducer-2 export	AI-2E	2.A.86	Esters
rr10430	HEY0331278.1	Autoinducer-2 export	AI-2E	2.A.86	Esters
rr10430	HEY0329278.1	metabolite (benzoate)	MFS	2.A.1	Esters
rr10430	HEY0327518.1	phosphonate	ABC	3.A.1	Esters
rr10430	HEY0329435.1	phosphonate	ABC	3.A.1	Esters
rr10430	HEY0331017.1	phosphonate	ABC	3.A.1	Esters
rr10430	HEY0331614.1	phosphonate	ABC	3.A.1	Esters
rr10430	HEY0331783.1	phosphonate	ABC	3.A.1	Esters
rr10430	HEY0332072.1	phosphonate	ABC	3.A.1	Esters
rr10430	HEY0327518.1	phosphonate	ABC	3.A.1	Esters
rr10430	HEY0329976.1	phosphonates	ABC	3.A.1	Esters
rr10430	HEY0330855.1	sodium ion:dicarboxylate/sulfate	DASS	2.A.47	Inorganic ions/Esters
rr10430	HEY0331441.1	sodium ion:dicarboxylate/sulfate	DASS	2.A.47	Inorganic ions/Esters
ss10416	QNM82925.1	Autoinducer-2 export	AI-2E	2.A.86	Esters
ss10416	QNM83503.1	Autoinducer-2 export	AI-2E	2.A.86	Esters
ss10416	QNM83505.1	Autoinducer-2 export	AI-2E	2.A.86	Esters
ss10416	QNM84118.1	metabolite (benzoate)	MFS	2.A.1	Esters
ss10416	QNM83832.1	sodium ion:dicarboxylate/sulfate	DASS	2.A.47	Inorganic ions/Esters

## Sheet: Inorganic ions
Genome Name	Locus Tag	Substrate/Function	Family	TC#	Type
ac240015	ACP_0919	ammonium	Amt	1.A.11	Inorganic ions
ac240015	ACP_1252	ammonium	Amt	1.A.11	Inorganic ions
ac240015	ACP_1255	ammonium	Amt	1.A.11	Inorganic ions
ac240015	ACP_3443	arsenite	ACR3	2.A.59	Inorganic ions
ac240015	ACP_2283	Bestrophin anion channel	Bestrophin	1.A.46	Inorganic ions
ac240015	ACP_1509	calcium ion/manganese ion	P-ATPase	3.A.3	Inorganic ions
ac240015	ACP_0082	chloride ion channel	ClC	2.A.49	Inorganic ions
ac240015	ACP_0460	chloride ion channel	ClC	2.A.49	Inorganic ions
ac240015	ACP_2409	chloride ion channel	ClC	2.A.49	Inorganic ions
ac240015	ACP_0347	cobalt	ABC	3.A.1	Inorganic ions
ac240015	ACP_0349	ferrous ion	FeoB	9.A.8	Inorganic ions
ac240015	ACP_2707	formate/nitrite	FNT	2.A.44	Inorganic ions
ac240015	ACP_1210	iron ion	ILT	9.A.10	Inorganic ions
ac240015	ACP_0926	large-conductance mechanosensitive ion channel	MscL	1.A.22	Inorganic ions
ac240015	ACP_2976	magnesium ion	MgtE	9.A.19	Inorganic ions
ac240015	ACP_2666	manganese/iron ion	Nramp	2.A.55	Inorganic ions
ac240015	ACP_2977	manganese/iron ion	Nramp	2.A.55	Inorganic ions
ac240015	ACP_0226	mobybdenate	ABC	3.A.1	Inorganic ions
ac240015	ACP_0224	molybdate	ABC	3.A.1	Inorganic ions
ac240015	ACP_0225	molybdate	ABC	3.A.1	Inorganic ions
ac240015	ACP_2630	nickel ion	NiCoT	2.A.52	Inorganic ions
ac240015	ACP_0495	nitrate/sulfonate/taurine	ABC	3.A.1	Inorganic ions
ac240015	ACP_0933	phosphate	ABC	3.A.1	Inorganic ions
ac240015	ACP_2398	phosphate	ABC	3.A.1	Inorganic ions
ac240015	ACP_2552	phosphate	ABC	3.A.1	Inorganic ions
ac240015	ACP_2553	phosphate	ABC	3.A.1	Inorganic ions
ac240015	ACP_2554	phosphate	ABC	3.A.1	Inorganic ions
ac240015	ACP_0429	potassium ion	P-ATPase	3.A.3	Inorganic ions
ac240015	ACP_0430	potassium ion	P-ATPase	3.A.3	Inorganic ions
ac240015	ACP_0431	potassium ion	P-ATPase	3.A.3	Inorganic ions
ac240015	ACP_1706	potassium ion channel	VIC	1.A.1	Inorganic ions
ac240015	ACP_1734	potassium ion channel	VIC	1.A.1	Inorganic ions
ac240015	ACP_2414	potassium ion channel	VIC	1.A.1	Inorganic ions
ac240015	ACP_2864	potassium ion uptake	KUP	2.A.72	Inorganic ions
ac240015	ACP_3435	potassium/sodium ion:proton antiporter	CPA2	2.A.37	Inorganic ions
ac240015	ACP_1253	potassium/sodium ion:proton antiporter	CPA2	2.A.37	Inorganic ions
ac240015	ACP_2218	potassium/sodium ion:proton antiporter	CPA2	2.A.37	Inorganic ions
ac240015	ACP_0081	sodium ion:proline symporter	SSS	2.A.21	Amino acids/Inorganic ions
ac240015	ACP_0496	sodium ion:proline symporter	SSS	2.A.21	Amino acids/Inorganic ions
ac240015	ACP_0934	sodium ion:proline symporter	SSS	2.A.21	Amino acids/Inorganic ions
ac240015	ACP_0937	sodium ion:proline symporter	SSS	2.A.21	Amino acids/Inorganic ions
ac240015	ACP_1692	sodium ion:proline symporter	SSS	2.A.21	Amino acids/Inorganic ions
ac240015	ACP_1785	sodium ion:proline symporter	SSS	2.A.21	Amino acids/Inorganic ions
ac240015	ACP_1972	sodium ion:proline symporter	SSS	2.A.21	Amino acids/Inorganic ions
ac240015	ACP_2304	sodium ion:proline symporter	SSS	2.A.21	Amino acids/Inorganic ions
ac240015	ACP_2507	sodium ion:proline symporter	SSS	2.A.21	Amino acids/Inorganic ions
ac240015	ACP_3546	sulfate	ABC	3.A.1	Inorganic ions
ac240015	ACP_1851	sulfate	SulP	2.A.53	Inorganic ions
ac240015	ACP_2404	sulfate/thiosulfate	ABC	3.A.1	Inorganic ions
ac240015	ACP_1765	vacuolar iron uptake transporter homolog	VIT	2.A.89	Inorganic ions
ac240015	ACP_2073	virulence factor MviN	MOP	2.A.66	Inorganic ions
ac240015	ACP_2776	zinc ion	ZIP	2.A.5	Inorganic ions
ac240015	ACP_1199	zinc/cadmium/cobalt ion	P-ATPase	3.A.3	Inorganic ions
ac240015	ACP_1211	zinc/cadmium/cobalt ion	P-ATPase	3.A.3	Inorganic ions
ac240015	ACP_2699	zinc/cadmium/cobalt ion	P-ATPase	3.A.3	Inorganic ions
GCF_000017265.1	PHZ_c1360	ammonium	Amt	1.A.11	Inorganic ions
GCF_000017265.1	PHZ_c1027	arsenite	ACR3	2.A.59	Inorganic ions
GCF_000017265.1	PHZ_c1437	arsenite	ACR3	2.A.59	Inorganic ions
GCF_000017265.1	PHZ_c0458	calcium ion/manganese ion	P-ATPase	3.A.3	Inorganic ions
GCF_000017265.1	PHZ_p0130	calcium ion/manganese ion	P-ATPase	3.A.3	Inorganic ions
GCF_000017265.1	PHZ_c0844	chromate ion	CHR	2.A.51	Inorganic ions
GCF_000017265.1	PHZ_c1894	cobalamin/Fe3+-siderophores	ABC	3.A.1	Vitamin/Inorganic ions
GCF_000017265.1	PHZ_c0477	cobalt	ABC	3.A.1	Inorganic ions
GCF_000017265.1	PHZ_c1009	cobalt	ABC	3.A.1	Inorganic ions
GCF_000017265.1	PHZ_c1941	cobalt	ABC	3.A.1	Inorganic ions
GCF_000017265.1	PHZ_c2826	ferrous ion	FeoB	9.A.8	Inorganic ions
GCF_000017265.1	PHZ_c0192	large-conductance mechanosensitive ion channel	MscL	1.A.22	Inorganic ions
GCF_000017265.1	PHZ_c0742	magnesium ion	MgtE	9.A.19	Inorganic ions
GCF_000017265.1	PHZ_c1282	magnesium ion	MgtE	9.A.19	Inorganic ions
GCF_000017265.1	PHZ_c3397	manganese/iron ion	Nramp	2.A.55	Inorganic ions
GCF_000017265.1	PHZ_p0179	manganese/iron ion	Nramp	2.A.55	Inorganic ions
GCF_000017265.1	PHZ_c2286	mobybdenate	ABC	3.A.1	Inorganic ions
GCF_000017265.1	PHZ_c2285	molybdate	ABC	3.A.1	Inorganic ions
GCF_000017265.1	PHZ_c1793	multicomponent sodium ion:proton antiporter	CPA3	2.A.63	Inorganic ions
GCF_000017265.1	PHZ_c2143	multicomponent sodium ion:proton antiporter	CPA3	2.A.63	Inorganic ions
GCF_000017265.1	PHZ_c2144	multicomponent sodium ion:proton antiporter	CPA3	2.A.63	Inorganic ions
GCF_000017265.1	PHZ_c2145	multicomponent sodium ion:proton antiporter	CPA3	2.A.63	Inorganic ions
GCF_000017265.1	PHZ_c2146	multicomponent sodium ion:proton antiporter	CPA3	2.A.63	Inorganic ions
GCF_000017265.1	PHZ_c2147	multicomponent sodium ion:proton antiporter	CPA3	2.A.63	Inorganic ions
GCF_000017265.1	PHZ_c2703	nitrate	ABC	3.A.1	Inorganic ions
GCF_000017265.1	PHZ_c0684	nitrate	MFS	2.A.1	Inorganic ions
GCF_000017265.1	PHZ_c0968	nitrate	MFS	2.A.1	Inorganic ions
GCF_000017265.1	PHZ_c2704	nitrate/sulfonate/taurine	ABC	3.A.1	Inorganic ions
GCF_000017265.1	PHZ_c0503	phosphate	ABC	3.A.1	Inorganic ions
GCF_000017265.1	PHZ_c0504	phosphate	ABC	3.A.1	Inorganic ions
GCF_000017265.1	PHZ_c0505	phosphate	ABC	3.A.1	Inorganic ions
GCF_000017265.1	PHZ_c1458	phosphate	ABC	3.A.1	Inorganic ions
GCF_000017265.1	PHZ_c1996	phosphate	ABC	3.A.1	Inorganic ions
GCF_000017265.1	PHZ_c3314	phosphate	PiT	2.A.20	Inorganic ions
GCF_000017265.1	PHZ_c2417	potassium ion channel	VIC	1.A.1	Inorganic ions
GCF_000017265.1	PHZ_c2495	potassium ion channel	VIC	1.A.1	Inorganic ions
GCF_000017265.1	PHZ_c0050	potassium ion uptake	KUP	2.A.72	Inorganic ions
GCF_000017265.1	PHZ_c0318	potassium/sodium ion:proton antiporter	CPA2	2.A.37	Inorganic ions
GCF_000017265.1	PHZ_c0336	potassium/sodium ion:proton antiporter	CPA2	2.A.37	Inorganic ions
GCF_000017265.1	PHZ_c2635	potassium/sodium ion:proton antiporter	CPA2	2.A.37	Inorganic ions
GCF_000017265.1	PHZ_c2901	potassium/sodium ion:proton antiporter	CPA2	2.A.37	Inorganic ions
GCF_000017265.1	PHZ_p0094	potassium/sodium ion:proton antiporter	CPA2	2.A.37	Inorganic ions
GCF_000017265.1	PHZ_c0351	proton/sodium ion:glutamate/aspartate symporter	DAACS	2.A.23	Amino acids/Inorganic ions
GCF_000017265.1	PHZ_c0352	proton/sodium ion:glutamate/aspartate symporter	DAACS	2.A.23	Amino acids/Inorganic ions
GCF_000017265.1	PHZ_c0799	proton/sodium ion:glutamate/aspartate symporter	DAACS	2.A.23	Amino acids/Inorganic ions
GCF_000017265.1	PHZ_c1040	proton/sodium ion:glutamate/aspartate symporter	DAACS	2.A.23	Amino acids/Inorganic ions
GCF_000017265.1	PHZ_c1538	sodium ion	BASS	2.A.28	Inorganic ions
GCF_000017265.1	PHZ_c0456	sodium ion:calcium ion+potassium ion antiporter	CaCA	2.A.19	Inorganic ions
GCF_000017265.1	PHZ_c0340	sodium ion:dicarboxylate/sulfate	DASS	2.A.47	Inorganic ions/Esters
GCF_000017265.1	PHZ_c0825	sodium ion:dicarboxylate/sulfate	DASS	2.A.47	Inorganic ions/Esters
GCF_000017265.1	PHZ_c0502	sodium ion:proline symporter	SSS	2.A.21	Amino acids/Inorganic ions
GCF_000017265.1	PHZ_c0933	sodium ion:proline symporter	SSS	2.A.21	Amino acids/Inorganic ions
GCF_000017265.1	PHZ_c1036	sodium ion:proline symporter	SSS	2.A.21	Amino acids/Inorganic ions
GCF_000017265.1	PHZ_c1729	sodium ion:proline symporter	SSS	2.A.21	Amino acids/Inorganic ions
GCF_000017265.1	PHZ_c2606	sodium ion:proline symporter	SSS	2.A.21	Amino acids/Inorganic ions
GCF_000017265.1	PHZ_c2647	sodium ion:proline symporter	SSS	2.A.21	Amino acids/Inorganic ions
GCF_000017265.1	PHZ_c2803	sodium ion:proline symporter	SSS	2.A.21	Amino acids/Inorganic ions
GCF_000017265.1	PHZ_c2821	sodium ion:proline symporter	SSS	2.A.21	Amino acids/Inorganic ions
GCF_000017265.1	PHZ_p0187	sodium ion:proline symporter	SSS	2.A.21	Amino acids/Inorganic ions
GCF_000017265.1	PHZ_c1102	sulfate	ABC	3.A.1	Inorganic ions
GCF_000017265.1	PHZ_c1103	sulfate	ABC	3.A.1	Inorganic ions
GCF_000017265.1	PHZ_c1104	sulfate	ABC	3.A.1	Inorganic ions
GCF_000017265.1	PHZ_c2318	sulfate	SulP	2.A.53	Inorganic ions
GCF_000017265.1	PHZ_c1101	sulfate/thiosulfate	ABC	3.A.1	Inorganic ions
GCF_000017265.1	PHZ_c0783	vacuolar iron uptake transporter homolog	VIT	2.A.89	Inorganic ions
GCF_000017265.1	PHZ_p0029	zinc ion	ZIP	2.A.5	Inorganic ions
GCF_000017265.1	PHZ_p0067	zinc ion	ZIP	2.A.5	Inorganic ions
GCF_000017265.1	PHZ_c1055	zinc/cadmium/cobalt ion	P-ATPase	3.A.3	Inorganic ions
GCF_000017265.1	PHZ_c1469	zinc/cadmium/cobalt ion	P-ATPase	3.A.3	Inorganic ions
GCF_000017265.1	PHZ_c1472	zinc/cadmium/cobalt ion	P-ATPase	3.A.3	Inorganic ions
GCF_000017265.1	PHZ_c2808	zinc/cadmium/cobalt ion	P-ATPase	3.A.3	Inorganic ions
GCF_000017265.1	PHZ_p0146	zinc/cadmium/cobalt ion	P-ATPase	3.A.3	Inorganic ions
GCF_000017265.1	PHZ_p0211	zinc/cadmium/cobalt ion	P-ATPase	3.A.3	Inorganic ions
GCF_000017265.1	PHZ_p0244	zinc/cadmium/cobalt ion	P-ATPase	3.A.3	Inorganic ions
mg10423	WPU97803.1	ammonium	Amt	1.A.11	Inorganic ions
mg10423	WPV00319.1	ammonium	Amt	1.A.11	Inorganic ions
mg10423	WPV00798.1	ammonium	Amt	1.A.11	Inorganic ions
mg10423	WPV00801.1	ammonium	Amt	1.A.11	Inorganic ions
mg10423	WPV00943.1	arsenite	ACR3	2.A.59	Inorganic ions
mg10423	WPV00744.1	ATP-sensitive inward rectifier potassium ion channel	IRK-C	1.A.2	Inorganic ions
mg10423	WPU97413.1	Bestrophin anion channel	Bestrophin	1.A.46	Inorganic ions
mg10423	WPU98040.1	Bestrophin anion channel	Bestrophin	1.A.46	Inorganic ions
mg10423	WPV01699.1	Bestrophin anion channel	Bestrophin	1.A.46	Inorganic ions
mg10423	WPV01866.1	Bestrophin anion channel	Bestrophin	1.A.46	Inorganic ions
mg10423	WPU98730.1	chloride ion channel	ClC	2.A.49	Inorganic ions
mg10423	WPU99498.1	chloride ion channel	ClC	2.A.49	Inorganic ions
mg10423	WPV00796.1	chloride ion channel	ClC	2.A.49	Inorganic ions
mg10423	WPV02224.1	chromate ion	CHR	2.A.51	Inorganic ions
mg10423	WPV01768.1	cobalamin/Fe3+-siderophores	ABC	3.A.1	Vitamin/Inorganic ions
mg10423	WPU98516.1	cobalt	ABC	3.A.1	Inorganic ions
mg10423	WPU98934.1	cobalt	ABC	3.A.1	Inorganic ions
mg10423	WPU99219.1	cobalt	ABC	3.A.1	Inorganic ions
mg10423	WPU99396.1	cobalt ion	ABC	3.A.1	Inorganic ions
mg10423	WPU98821.1	ferrous ion	FeoB	9.A.8	Inorganic ions
mg10423	WPV01333.1	large-conductance mechanosensitive ion channel	MscL	1.A.22	Inorganic ions
mg10423	WPV00402.1	magnesium ion	MgtE	9.A.19	Inorganic ions
mg10423	WPV01601.1	magnesium ion	MgtE	9.A.19	Inorganic ions
mg10423	WPV01810.1	magnesium/cobalt ion	MIT	1.A.35	Inorganic ions
mg10423	WPV01310.1	manganese/iron ion	Nramp	2.A.55	Inorganic ions
mg10423	WPV01381.1	manganese/iron ion	Nramp	2.A.55	Inorganic ions
mg10423	WPU98915.1	mobybdenate	ABC	3.A.1	Inorganic ions
mg10423	WPU98916.1	molybdate	ABC	3.A.1	Inorganic ions
mg10423	WPU98917.1	molybdate	ABC	3.A.1	Inorganic ions
mg10423	WPV02071.1	nitrate	MFS	2.A.1	Inorganic ions
mg10423	WPU98997.1	phosphate	PiT	2.A.20	Inorganic ions
mg10423	WPU99029.1	phosphate	PiT	2.A.20	Inorganic ions
mg10423	WPV00494.1	potassium ion	P-ATPase	3.A.3	Inorganic ions
mg10423	WPV00495.1	potassium ion	P-ATPase	3.A.3	Inorganic ions
mg10423	WPV00496.1	potassium ion	P-ATPase	3.A.3	Inorganic ions
mg10423	WPV00606.1	potassium ion	P-ATPase	3.A.3	Inorganic ions
mg10423	WPV00275.1	potassium ion uptake	KUP	2.A.72	Inorganic ions
mg10423	WPV00321.1	potassium ion uptake	KUP	2.A.72	Inorganic ions
mg10423	WPV00581.1	potassium ion:chloride ion symporter	CCC	2.A.30	Inorganic ions
mg10423	WPU98748.1	potassium/sodium ion:proton antiporter	CPA2	2.A.37	Inorganic ions
mg10423	WPV00048.1	proton/sodium ion:glutamate/aspartate symporter	DAACS	2.A.23	Amino acids/Inorganic ions
mg10423	WPV02433.1	proton/sodium ion:glutamate/aspartate symporter	DAACS	2.A.23	Amino acids/Inorganic ions
mg10423	WPV02498.1	proton/sodium ion:glutamate/aspartate symporter	DAACS	2.A.23	Amino acids/Inorganic ions
mg10423	WPU97432.1	sodium ion:proline symporter	SSS	2.A.21	Amino acids/Inorganic ions
mg10423	WPU97439.1	sodium ion:proline symporter	SSS	2.A.21	Amino acids/Inorganic ions
mg10423	WPU97460.1	sodium ion:proline symporter	SSS	2.A.21	Amino acids/Inorganic ions
mg10423	WPU97608.1	sodium ion:proline symporter	SSS	2.A.21	Amino acids/Inorganic ions
mg10423	WPU97933.1	sodium ion:proline symporter	SSS	2.A.21	Amino acids/Inorganic ions
mg10423	WPU98057.1	sodium ion:proline symporter	SSS	2.A.21	Amino acids/Inorganic ions
mg10423	WPU98301.1	sodium ion:proline symporter	SSS	2.A.21	Amino acids/Inorganic ions
mg10423	WPU98607.1	sodium ion:proline symporter	SSS	2.A.21	Amino acids/Inorganic ions
mg10423	WPU98995.1	sodium ion:proline symporter	SSS	2.A.21	Amino acids/Inorganic ions
mg10423	WPV00498.1	sodium ion:proline symporter	SSS	2.A.21	Amino acids/Inorganic ions
mg10423	WPV00740.1	sodium ion:proline symporter	SSS	2.A.21	Amino acids/Inorganic ions
mg10423	WPV01418.1	sodium ion:proline symporter	SSS	2.A.21	Amino acids/Inorganic ions
mg10423	WPV01801.1	sodium ion:proline symporter	SSS	2.A.21	Amino acids/Inorganic ions
mg10423	WPV02278.1	sodium ion:proline symporter	SSS	2.A.21	Amino acids/Inorganic ions
mg10423	WPV02493.1	sodium ion:proline symporter	SSS	2.A.21	Amino acids/Inorganic ions
mg10423	WPV02663.1	sodium ion:proline symporter	SSS	2.A.21	Amino acids/Inorganic ions
mg10423	WPV01347.1	sodium ion:proton antiporter	CPA1	2.A.36	Inorganic ions
mg10423	WPV01401.1	sodium ion:proton antiporter	CPA1	2.A.36	Inorganic ions
mg10423	WPU97367.1	sulfate	ABC	3.A.1	Inorganic ions
mg10423	WPU98930.1	sulfate	ABC	3.A.1	Inorganic ions
mg10423	WPU99970.1	sulfate	ABC	3.A.1	Inorganic ions
mg10423	WPV00035.1	sulfate	SulP	2.A.53	Inorganic ions
mg10423	WPU99523.1	tellurite	TDT	2.A.16	Inorganic ions
mg10423	WPV01340.1	zinc ion	ZIP	2.A.5	Inorganic ions
mg10423	WPV00656.1	zinc/cadmium/cobalt ion	P-ATPase	3.A.3	Inorganic ions
mg10423	WPV00818.1	zinc/cadmium/cobalt ion	P-ATPase	3.A.3	Inorganic ions
mm10421	MEQ1866672.1	ammonium	Amt	1.A.11	Inorganic ions
mm10421	MEQ1867601.1	ammonium	Amt	1.A.11	Inorganic ions
mm10421	MEQ1868064.1	ammonium	Amt	1.A.11	Inorganic ions
mm10421	MEQ1865526.1	calcium ion/manganese ion	P-ATPase	3.A.3	Inorganic ions
mm10421	MEQ1865190.1	chromate ion	CHR	2.A.51	Inorganic ions
mm10421	MEQ1863627.1	cobalamin/Fe3+-siderophores	ABC	3.A.1	Vitamin/Inorganic ions
mm10421	MEQ1868325.1	cobalamin/Fe3+-siderophores	ABC	3.A.1	Vitamin/Inorganic ions
mm10421	MEQ1865009.1	cobalt	ABC	3.A.1	Inorganic ions
mm10421	MEQ1864951.1	copper ion	P-ATPase	3.A.3	Inorganic ions
mm10421	MEQ1864283.1	ferrous ion	FeoB	9.A.8	Inorganic ions
mm10421	MEQ1865597.1	ferrous ion	FeoB	9.A.8	Inorganic ions
mm10421	MEQ1865912.1	heavy metal ion	HCC	9.A.40	Inorganic ions
mm10421	MEQ1864948.1	iron ion	ILT	9.A.10	Inorganic ions
mm10421	MEQ1863596.1	magnesium ion	MgtE	9.A.19	Inorganic ions
mm10421	MEQ1864260.1	magnesium ion	MgtE	9.A.19	Inorganic ions
mm10421	MEQ1864086.1	magnesium/cobalt ion	MIT	1.A.35	Inorganic ions
mm10421	MEQ1867564.1	magnesium/cobalt ion	MIT	1.A.35	Inorganic ions
mm10421	MEQ1868176.1	magnesium/cobalt ion	MIT	1.A.35	Inorganic ions
mm10421	MEQ1863372.1	manganese/zinc ion	ABC	3.A.1	Inorganic ions
mm10421	MEQ1863648.1	manganese/zinc ion	ABC	3.A.1	Inorganic ions
mm10421	MEQ1867081.1	manganese/zinc ion	ABC	3.A.1	Inorganic ions
mm10421	MEQ1867145.1	molybdate	ABC	3.A.1	Inorganic ions
mm10421	MEQ1863494.1	nitrate	MFS	2.A.1	Inorganic ions
mm10421	MEQ1868316.1	nitrate	MFS	2.A.1	Inorganic ions
mm10421	MEQ1865100.1	nitrate/sulfonate/taurine	ABC	3.A.1	Inorganic ions
mm10421	MEQ1865297.1	phosphate	ABC	3.A.1	Inorganic ions
mm10421	MEQ1865298.1	phosphate	ABC	3.A.1	Inorganic ions
mm10421	MEQ1865299.1	phosphate	ABC	3.A.1	Inorganic ions
mm10421	MEQ1865300.1	phosphate	ABC	3.A.1	Inorganic ions
mm10421	MEQ1866658.1	phosphate	ABC	3.A.1	Inorganic ions
mm10421	MEQ1865312.1	phosphate	PiT	2.A.20	Inorganic ions
mm10421	MEQ1865213.1	potassium ion channel	VIC	1.A.1	Inorganic ions
mm10421	MEQ1866724.1	potassium ion channel	VIC	1.A.1	Inorganic ions
mm10421	MEQ1865154.1	potassium ion uptake	KUP	2.A.72	Inorganic ions
mm10421	MEQ1867264.1	potassium ion uptake	KUP	2.A.72	Inorganic ions
mm10421	MEQ1867344.1	potassium ion uptake	KUP	2.A.72	Inorganic ions
mm10421	MEQ1866943.1	potassium/sodium ion:proton antiporter	CPA2	2.A.37	Inorganic ions
mm10421	MEQ1863720.1	sodium ion channel	ENaC	1.A.6	Inorganic ions
mm10421	MEQ1864369.1	sodium ion:proline symporter	SSS	2.A.21	Amino acids/Inorganic ions
mm10421	MEQ1867774.1	sodium ion:proline symporter	SSS	2.A.21	Amino acids/Inorganic ions
mm10421	MEQ1865102.1	sodium ion:proton antiporter	CPA1	2.A.36	Inorganic ions
mm10421	MEQ1867412.1	sulfate	SulP	2.A.53	Inorganic ions
mm10421	MEQ1866340.1	vacuolar iron uptake transporter homolog	VIT	2.A.89	Inorganic ions
mm10421	MEQ1863373.1	zinc	ABC	3.A.1	Inorganic ions
mm10421	MEQ1867082.1	zinc	ABC	3.A.1	Inorganic ions
mm10421	MEQ1863697.1	zinc/cadmium/cobalt ion	P-ATPase	3.A.3	Inorganic ions
mm10421	MEQ1864104.1	zinc/cadmium/cobalt ion	P-ATPase	3.A.3	Inorganic ions
mm10421	MEQ1867128.1	zinc/cadmium/cobalt ion	P-ATPase	3.A.3	Inorganic ions
mm10421	MEQ1868226.1	zinc/cadmium/cobalt ion	P-ATPase	3.A.3	Inorganic ions
mm10425	QKC87995.1	ammonium	Amt	1.A.11	Inorganic ions
mm10425	QKC89444.1	arsenite	ACR3	2.A.59	Inorganic ions
mm10425	QKC87557.1	arsenite (ArsB)	ArsB	2.A.45	Inorganic ions
mm10425	QKC91170.1	arsenite (ArsB)	ArsB	2.A.45	Inorganic ions
mm10425	QKC87897.1	Bestrophin anion channel	Bestrophin	1.A.46	Inorganic ions
mm10425	QKC87923.1	chloride ion channel	ClC	2.A.49	Inorganic ions
mm10425	QKC88840.1	chloride ion channel	ClC	2.A.49	Inorganic ions
mm10425	QKC89890.1	chloride ion channel	ClC	2.A.49	Inorganic ions
mm10425	QKC87106.1	chromate ion	CHR	2.A.51	Inorganic ions
mm10425	QKC93001.1	cobalamin/Fe3+-siderophores	ABC	3.A.1	Vitamin/Inorganic ions
mm10425	QKC93109.1	cobalamin/Fe3+-siderophores	ABC	3.A.1	Vitamin/Inorganic ions
mm10425	QKC92839.1	cobalt	ABC	3.A.1	Inorganic ions
mm10425	QKC89239.1	copper ion	P-ATPase	3.A.3	Inorganic ions
mm10425	QKC92203.1	copper ion	P-ATPase	3.A.3	Inorganic ions
mm10425	QKC89755.1	cyanate	MFS	2.A.1	Inorganic ions
mm10425	QKC90125.1	cyanate	MFS	2.A.1	Inorganic ions
mm10425	QKC88469.1	heavy metal ion	HCC	9.A.40	Inorganic ions
mm10425	QKC88438.1	iron(III)	ABC	3.A.1	Inorganic ions
mm10425	QKC88521.1	iron(III)	ABC	3.A.1	Inorganic ions
mm10425	QKC88522.1	iron(III)	ABC	3.A.1	Inorganic ions
mm10425	QKC92737.1	iron(III)	ABC	3.A.1	Inorganic ions
mm10425	QKC93280.1	large-conductance mechanosensitive ion channel	MscL	1.A.22	Inorganic ions
mm10425	QKC90063.1	magnesium ion	MgtE	9.A.19	Inorganic ions
mm10425	QKC90555.1	magnesium ion	MgtE	9.A.19	Inorganic ions
mm10425	QKC87012.1	magnesium/cobalt ion	MIT	1.A.35	Inorganic ions
mm10425	QKC88997.1	magnesium/cobalt ion	MIT	1.A.35	Inorganic ions
mm10425	QKC92541.1	magnesium/cobalt ion	MIT	1.A.35	Inorganic ions
mm10425	QKC93133.1	magnesium/cobalt ion	MIT	1.A.35	Inorganic ions
mm10425	QKC89126.1	manganese/iron ion	Nramp	2.A.55	Inorganic ions
mm10425	QKC91122.1	manganese/iron ion	Nramp	2.A.55	Inorganic ions
mm10425	QKC91067.1	manganese/zinc ion	ABC	3.A.1	Inorganic ions
mm10425	QKC89898.1	mobybdenate	ABC	3.A.1	Inorganic ions
mm10425	QKC89899.1	molybdate	ABC	3.A.1	Inorganic ions
mm10425	QKC89900.1	molybdate	ABC	3.A.1	Inorganic ions
mm10425	QKC91673.1	molybdate	ABC	3.A.1	Inorganic ions
mm10425	QKC92155.1	molybdate	ABC	3.A.1	Inorganic ions
mm10425	QKC92240.1	molybdate	ABC	3.A.1	Inorganic ions
mm10425	QKC88819.1	nickel ion	NiCoT	2.A.52	Inorganic ions
mm10425	QKC87469.1	nitrate	ABC	3.A.1	Inorganic ions
mm10425	QKC87625.1	nitrate	ABC	3.A.1	Inorganic ions
mm10425	QKC87797.1	nitrate	ABC	3.A.1	Inorganic ions
mm10425	QKC87861.1	nitrate	ABC	3.A.1	Inorganic ions
mm10425	QKC89711.1	nitrate	ABC	3.A.1	Inorganic ions
mm10425	QKC89870.1	nitrate	ABC	3.A.1	Inorganic ions
mm10425	QKC91187.1	nitrate	ABC	3.A.1	Inorganic ions
mm10425	QKC91641.1	nitrate	ABC	3.A.1	Inorganic ions
mm10425	QKC91765.1	nitrate	ABC	3.A.1	Inorganic ions
mm10425	QKC92700.1	nitrate	ABC	3.A.1	Inorganic ions
mm10425	QKC92944.1	nitrate	ABC	3.A.1	Inorganic ions
mm10425	QKC92989.1	nitrate	ABC	3.A.1	Inorganic ions
mm10425	QKC87470.1	nitrate/sulfonate/taurine	ABC	3.A.1	Inorganic ions
mm10425	QKC87471.1	nitrate/sulfonate/taurine	ABC	3.A.1	Inorganic ions
mm10425	QKC87626.1	nitrate/sulfonate/taurine	ABC	3.A.1	Inorganic ions
mm10425	QKC87791.1	nitrate/sulfonate/taurine	ABC	3.A.1	Inorganic ions
mm10425	QKC87796.1	nitrate/sulfonate/taurine	ABC	3.A.1	Inorganic ions
mm10425	QKC87862.1	nitrate/sulfonate/taurine	ABC	3.A.1	Inorganic ions
mm10425	QKC89712.1	nitrate/sulfonate/taurine	ABC	3.A.1	Inorganic ions
mm10425	QKC89713.1	nitrate/sulfonate/taurine	ABC	3.A.1	Inorganic ions
mm10425	QKC89798.1	nitrate/sulfonate/taurine	ABC	3.A.1	Inorganic ions
mm10425	QKC89799.1	nitrate/sulfonate/taurine	ABC	3.A.1	Inorganic ions
mm10425	QKC89871.1	nitrate/sulfonate/taurine	ABC	3.A.1	Inorganic ions
mm10425	QKC90079.1	nitrate/sulfonate/taurine	ABC	3.A.1	Inorganic ions
mm10425	QKC91186.1	nitrate/sulfonate/taurine	ABC	3.A.1	Inorganic ions
mm10425	QKC91636.1	nitrate/sulfonate/taurine	ABC	3.A.1	Inorganic ions
mm10425	QKC91766.1	nitrate/sulfonate/taurine	ABC	3.A.1	Inorganic ions
mm10425	QKC91767.1	nitrate/sulfonate/taurine	ABC	3.A.1	Inorganic ions
mm10425	QKC92943.1	nitrate/sulfonate/taurine	ABC	3.A.1	Inorganic ions
mm10425	QKC92988.1	nitrate/sulfonate/taurine	ABC	3.A.1	Inorganic ions
mm10425	QKC93176.1	nitrate/sulfonate/taurine	ABC	3.A.1	Inorganic ions
mm10425	QKC87098.1	phosphate	ABC	3.A.1	Inorganic ions
mm10425	QKC88267.1	phosphate	ABC	3.A.1	Inorganic ions
mm10425	QKC88296.1	phosphate	ABC	3.A.1	Inorganic ions
mm10425	QKC88360.1	phosphate	ABC	3.A.1	Inorganic ions
mm10425	QKC88361.1	phosphate	ABC	3.A.1	Inorganic ions
mm10425	QKC88362.1	phosphate	ABC	3.A.1	Inorganic ions
mm10425	QKC88363.1	phosphate	ABC	3.A.1	Inorganic ions
mm10425	QKC89138.1	phosphate	ABC	3.A.1	Inorganic ions
mm10425	QKC89313.1	phosphate	ABC	3.A.1	Inorganic ions
mm10425	QKC89378.1	phosphate	ABC	3.A.1	Inorganic ions
mm10425	QKC90847.1	phosphate	ABC	3.A.1	Inorganic ions
mm10425	QKC91161.1	phosphate	ABC	3.A.1	Inorganic ions
mm10425	QKC91755.1	phosphate	ABC	3.A.1	Inorganic ions
mm10425	QKC91891.1	phosphate	ABC	3.A.1	Inorganic ions
mm10425	QKC91931.1	phosphate	ABC	3.A.1	Inorganic ions
mm10425	QKC92105.1	phosphate	ABC	3.A.1	Inorganic ions
mm10425	QKC92418.1	phosphate	ABC	3.A.1	Inorganic ions
mm10425	QKC92629.1	phosphate	ABC	3.A.1	Inorganic ions
mm10425	QKC87110.1	phosphate	PiT	2.A.20	Inorganic ions
mm10425	QKC88420.1	phosphate	PiT	2.A.20	Inorganic ions
mm10425	QKC88720.1	potassium ion	P-ATPase	3.A.3	Inorganic ions
mm10425	QKC88722.1	potassium ion	P-ATPase	3.A.3	Inorganic ions
mm10425	QKC88723.1	potassium ion	P-ATPase	3.A.3	Inorganic ions
mm10425	QKC89247.1	potassium ion channel	VIC	1.A.1	Inorganic ions
mm10425	QKC90311.1	potassium ion channel	VIC	1.A.1	Inorganic ions
mm10425	QKC89931.1	potassium ion uptake	KUP	2.A.72	Inorganic ions
mm10425	QKC88645.1	potassium/sodium ion:proton antiporter	CPA2	2.A.37	Inorganic ions
mm10425	QKC90373.1	potassium/sodium ion:proton antiporter	CPA2	2.A.37	Inorganic ions
mm10425	QKC92892.1	potassium/sodium ion:proton antiporter	CPA2	2.A.37	Inorganic ions
mm10425	QKC91656.1	proton/sodium ion:glutamate/aspartate symporter	DAACS	2.A.23	Amino acids/Inorganic ions
mm10425	QKC92458.1	proton/sodium ion:glutamate/aspartate symporter	DAACS	2.A.23	Amino acids/Inorganic ions
mm10425	QKC87501.1	sodium ion	BASS	2.A.28	Inorganic ions
mm10425	QKC87501.1	sodium ion	UBS1	9.A.43	Inorganic ions
mm10425	QKC93223.1	sodium ion	UBS1	9.A.43	Inorganic ions
mm10425	QKC89148.1	sodium ion:phosphate symporter	PNaS	2.A.58	Inorganic ions
mm10425	QKC93194.1	sodium ion:phosphate symporter	PNaS	2.A.58	Inorganic ions
mm10425	QKC88555.1	sodium ion:proline symporter	SSS	2.A.21	Amino acids/Inorganic ions
mm10425	QKC88724.1	sodium ion:proline symporter	SSS	2.A.21	Amino acids/Inorganic ions
mm10425	QKC89451.1	sodium ion:proline symporter	SSS	2.A.21	Amino acids/Inorganic ions
mm10425	QKC89873.1	sodium ion:proline symporter	SSS	2.A.21	Amino acids/Inorganic ions
mm10425	QKC90636.1	sodium ion:proline symporter	SSS	2.A.21	Amino acids/Inorganic ions
mm10425	QKC91655.1	sodium ion:proline symporter	SSS	2.A.21	Amino acids/Inorganic ions
mm10425	QKC91876.1	sodium ion:proline symporter	SSS	2.A.21	Amino acids/Inorganic ions
mm10425	QKC92515.1	sodium ion:proline symporter	SSS	2.A.21	Amino acids/Inorganic ions
mm10425	QKC92543.1	sodium ion:proline symporter	SSS	2.A.21	Amino acids/Inorganic ions
mm10425	QKC93274.1	sodium ion:proline symporter	SSS	2.A.21	Amino acids/Inorganic ions
mm10425	QKC88337.1	sodium ion:proton antiporter	CPA1	2.A.36	Inorganic ions
mm10425	QKC88761.1	sodium ion:proton antiporter	CPA1	2.A.36	Inorganic ions
mm10425	QKC90989.1	sodium ion:proton antiporter	CPA1	2.A.36	Inorganic ions
mm10425	QKC87259.1	sulfate	ABC	3.A.1	Inorganic ions
mm10425	QKC87556.1	sulfate	ABC	3.A.1	Inorganic ions
mm10425	QKC87911.1	sulfate	ABC	3.A.1	Inorganic ions
mm10425	QKC88573.1	sulfate	ABC	3.A.1	Inorganic ions
mm10425	QKC89282.1	sulfate	ABC	3.A.1	Inorganic ions
mm10425	QKC89765.1	sulfate	ABC	3.A.1	Inorganic ions
mm10425	QKC89766.1	sulfate	ABC	3.A.1	Inorganic ions
mm10425	QKC89767.1	sulfate	ABC	3.A.1	Inorganic ions
mm10425	QKC90392.1	sulfate	ABC	3.A.1	Inorganic ions
mm10425	QKC91740.1	sulfate	ABC	3.A.1	Inorganic ions
mm10425	QKC92417.1	sulfate	ABC	3.A.1	Inorganic ions
mm10425	QKC92591.1	sulfate	ABC	3.A.1	Inorganic ions
mm10425	QKC90408.1	sulfate	SulP	2.A.53	Inorganic ions
mm10425	QKC89762.1	sulfate/thiosulfate	ABC	3.A.1	Inorganic ions
mm10425	QKC89768.1	sulfate/thiosulfate	ABC	3.A.1	Inorganic ions
mm10425	QKC89434.1	vacuolar iron uptake transporter homolog	VIT	2.A.89	Inorganic ions
mm10425	QKC91068.1	zinc	ABC	3.A.1	Inorganic ions
mm10425	QKC87159.1	zinc/cadmium/cobalt ion	P-ATPase	3.A.3	Inorganic ions
mm10425	QKC92849.1	zinc/cadmium/cobalt ion	P-ATPase	3.A.3	Inorganic ions
mm10425	QKC92859.1	zinc/cadmium/cobalt ion	P-ATPase	3.A.3	Inorganic ions
pc10420	GAA3844832.1	ammonium	Amt	1.A.11	Inorganic ions
pc10420	GAA3844843.1	ammonium	Amt	1.A.11	Inorganic ions
pc10420	GAA3843370.1	arsenite	ACR3	2.A.59	Inorganic ions
pc10420	GAA3849995.1	arsenite	ACR3	2.A.59	Inorganic ions
pc10420	GAA3846732.1	arsenite (ArsB)	ArsB	2.A.45	Inorganic ions
pc10420	GAA3839685.1	chloride ion channel	ClC	2.A.49	Inorganic ions
pc10420	GAA3845492.1	chloride ion channel	ClC	2.A.49	Inorganic ions
pc10420	GAA3848821.1	chloride ion channel	ClC	2.A.49	Inorganic ions
pc10420	GAA3849670.1	chloride ion channel	ClC	2.A.49	Inorganic ions
pc10420	GAA3844023.1	chromate ion	CHR	2.A.51	Inorganic ions
pc10420	GAA3849335.1	chromate ion	CHR	2.A.51	Inorganic ions
pc10420	GAA3849338.1	chromate ion	CHR	2.A.51	Inorganic ions
pc10420	GAA3838472.1	cobalamin/Fe3+-siderophores	ABC	3.A.1	Vitamin/Inorganic ions
pc10420	GAA3846602.1	cobalamin/Fe3+-siderophores	ABC	3.A.1	Vitamin/Inorganic ions
pc10420	GAA3848173.1	cobalamin/Fe3+-siderophores	ABC	3.A.1	Vitamin/Inorganic ions
pc10420	GAA3840764.1	copper ion	P-ATPase	3.A.3	Inorganic ions
pc10420	GAA3842348.1	cyanate	MFS	2.A.1	Inorganic ions
pc10420	GAA3842812.1	ferrous ion	FeoB	9.A.8	Inorganic ions
pc10420	GAA3844167.1	formate/nitrite	FNT	2.A.44	Inorganic ions
pc10420	GAA3856210.1	formate/nitrite	FNT	2.A.44	Inorganic ions
pc10420	GAA3852563.1	iron ion	ILT	9.A.10	Inorganic ions
pc10420	GAA3856358.1	iron(III)	ABC	3.A.1	Inorganic ions
pc10420	GAA3852250.1	large-conductance mechanosensitive ion channel	MscL	1.A.22	Inorganic ions
pc10420	GAA3841945.1	magnesium ion	MgtE	9.A.19	Inorganic ions
pc10420	GAA3850177.1	magnesium ion	MgtE	9.A.19	Inorganic ions
pc10420	GAA3838906.1	magnesium/cobalt ion	MIT	1.A.35	Inorganic ions
pc10420	GAA3842597.1	manganese/iron ion	Nramp	2.A.55	Inorganic ions
pc10420	GAA3852329.1	manganese/iron ion	Nramp	2.A.55	Inorganic ions
pc10420	GAA3847790.1	manganese/zinc ion	ABC	3.A.1	Inorganic ions
pc10420	GAA3846626.1	mobybdenate	ABC	3.A.1	Inorganic ions
pc10420	GAA3847756.1	mobybdenate	ABC	3.A.1	Inorganic ions
pc10420	GAA3855481.1	mobybdenate	ABC	3.A.1	Inorganic ions
pc10420	GAA3846617.1	molybdate	ABC	3.A.1	Inorganic ions
pc10420	GAA3846619.1	molybdate	ABC	3.A.1	Inorganic ions
pc10420	GAA3840866.1	nickel ion	NiCoT	2.A.52	Inorganic ions
pc10420	GAA3847850.1	nickel ion	NiCoT	2.A.52	Inorganic ions
pc10420	GAA3848586.1	nickel ion	NiCoT	2.A.52	Inorganic ions
pc10420	GAA3848983.1	nickel ion	NiCoT	2.A.52	Inorganic ions
pc10420	GAA3838747.1	nitrate	ABC	3.A.1	Inorganic ions
pc10420	GAA3840051.1	nitrate	ABC	3.A.1	Inorganic ions
pc10420	GAA3845685.1	nitrate	ABC	3.A.1	Inorganic ions
pc10420	GAA3846158.1	nitrate	ABC	3.A.1	Inorganic ions
pc10420	GAA3847407.1	nitrate	ABC	3.A.1	Inorganic ions
pc10420	GAA3856238.1	nitrate	ABC	3.A.1	Inorganic ions
pc10420	GAA3848103.1	nitrate	MFS	2.A.1	Inorganic ions
pc10420	GAA3838744.1	nitrate/sulfonate/taurine	ABC	3.A.1	Inorganic ions
pc10420	GAA3840045.1	nitrate/sulfonate/taurine	ABC	3.A.1	Inorganic ions
pc10420	GAA3845679.1	nitrate/sulfonate/taurine	ABC	3.A.1	Inorganic ions
pc10420	GAA3845681.1	nitrate/sulfonate/taurine	ABC	3.A.1	Inorganic ions
pc10420	GAA3846166.1	nitrate/sulfonate/taurine	ABC	3.A.1	Inorganic ions
pc10420	GAA3847393.1	nitrate/sulfonate/taurine	ABC	3.A.1	Inorganic ions
pc10420	GAA3847400.1	nitrate/sulfonate/taurine	ABC	3.A.1	Inorganic ions
pc10420	GAA3856232.1	nitrate/sulfonate/taurine	ABC	3.A.1	Inorganic ions
pc10420	GAA3842747.1	phosphate	ABC	3.A.1	Inorganic ions
pc10420	GAA3842754.1	phosphate	ABC	3.A.1	Inorganic ions
pc10420	GAA3842760.1	phosphate	ABC	3.A.1	Inorganic ions
pc10420	GAA3842766.1	phosphate	ABC	3.A.1	Inorganic ions
pc10420	GAA3843304.1	phosphate	ABC	3.A.1	Inorganic ions
pc10420	GAA3843309.1	phosphate	ABC	3.A.1	Inorganic ions
pc10420	GAA3843315.1	phosphate	ABC	3.A.1	Inorganic ions
pc10420	GAA3843317.1	phosphate	ABC	3.A.1	Inorganic ions
pc10420	GAA3856566.1	phosphate	ABC	3.A.1	Inorganic ions
pc10420	GAA3855001.1	phosphate	PiT	2.A.20	Inorganic ions
pc10420	GAA3851224.1	potassium ion channel	VIC	1.A.1	Inorganic ions
pc10420	GAA3854827.1	potassium ion uptake	KUP	2.A.72	Inorganic ions
pc10420	GAA3854832.1	potassium ion uptake	KUP	2.A.72	Inorganic ions
pc10420	GAA3850421.1	potassium/sodium ion:proton antiporter	CPA2	2.A.37	Inorganic ions
pc10420	GAA3854022.1	proton/sodium ion:glutamate/aspartate symporter	DAACS	2.A.23	Amino acids/Inorganic ions
pc10420	GAA3848432.1	proton:calcium ion antiporter	CaCA	2.A.19	Inorganic ions
pc10420	GAA3842446.1	sodium ion:proline symporter	SSS	2.A.21	Amino acids/Inorganic ions
pc10420	GAA3842769.1	sodium ion:proline symporter	SSS	2.A.21	Amino acids/Inorganic ions
pc10420	GAA3847380.1	sodium ion:proline symporter	SSS	2.A.21	Amino acids/Inorganic ions
pc10420	GAA3853932.1	sodium ion:proline symporter	SSS	2.A.21	Amino acids/Inorganic ions
pc10420	GAA3854025.1	sodium ion:proline symporter	SSS	2.A.21	Amino acids/Inorganic ions
pc10420	GAA3856442.1	sodium ion:proline symporter	SSS	2.A.21	Amino acids/Inorganic ions
pc10420	GAA3845713.1	sodium ion:proton antiporter	CPA1	2.A.36	Inorganic ions
pc10420	GAA3846591.1	sodium ion:proton antiporter	CPA1	2.A.36	Inorganic ions
pc10420	GAA3838968.1	sulfate	ABC	3.A.1	Inorganic ions
pc10420	GAA3847248.1	sulfate	ABC	3.A.1	Inorganic ions
pc10420	GAA3847253.1	sulfate	ABC	3.A.1	Inorganic ions
pc10420	GAA3847259.1	sulfate	ABC	3.A.1	Inorganic ions
pc10420	GAA3841216.1	sulfate	SulP	2.A.53	Inorganic ions
pc10420	GAA3847240.1	sulfate/thiosulfate	ABC	3.A.1	Inorganic ions
pc10420	GAA3848049.1	tellurite	TDT	2.A.16	Inorganic ions
pc10420	GAA3846462.1	vacuolar iron uptake transporter homolog	VIT	2.A.89	Inorganic ions
pc10420	GAA3850813.1	vacuolar iron uptake transporter homolog	VIT	2.A.89	Inorganic ions
pc10420	GAA3844161.1	zinc/cadmium/cobalt ion	P-ATPase	3.A.3	Inorganic ions
pc10420	GAA3846457.1	zinc/cadmium/cobalt ion	P-ATPase	3.A.3	Inorganic ions
pc10420	GAA3846502.1	zinc/cadmium/cobalt ion	P-ATPase	3.A.3	Inorganic ions
pc10420	GAA3848605.1	zinc/cadmium/cobalt ion	P-ATPase	3.A.3	Inorganic ions
pp10431	WP_299628576.1	ammonium	Amt	1.A.11	Inorganic ions
pp10431	WP_299636292.1	ammonium	Amt	1.A.11	Inorganic ions
pp10431	WP_299632947.1	ATP-sensitive inward rectifier potassium ion channel	IRK-C	1.A.2	Inorganic ions
pp10431	WP_299634290.1	Bestrophin anion channel	Bestrophin	1.A.46	Inorganic ions
pp10431	WP_299629077.1	chloride ion channel	ClC	2.A.49	Inorganic ions
pp10431	WP_299634816.1	chloride ion channel	ClC	2.A.49	Inorganic ions
pp10431	WP_299634913.1	chloride ion channel	ClC	2.A.49	Inorganic ions
pp10431	WP_299635554.1	chloride ion channel	ClC	2.A.49	Inorganic ions
pp10431	WP_299636528.1	chloride ion channel	ClC	2.A.49	Inorganic ions
pp10431	WP_299628683.1	chromate ion	CHR	2.A.51	Inorganic ions
pp10431	WP_299628685.1	chromate ion	CHR	2.A.51	Inorganic ions
pp10431	WP_299633472.1	chromate ion	CHR	2.A.51	Inorganic ions
pp10431	WP_299633473.1	chromate ion	CHR	2.A.51	Inorganic ions
pp10431	WP_299634231.1	chromate ion	CHR	2.A.51	Inorganic ions
pp10431	WP_299628845.1	cobalamin/Fe3+-siderophores	ABC	3.A.1	Vitamin/Inorganic ions
pp10431	WP_299630880.1	cobalamin/Fe3+-siderophores	ABC	3.A.1	Vitamin/Inorganic ions
pp10431	WP_299630896.1	cobalamin/Fe3+-siderophores	ABC	3.A.1	Vitamin/Inorganic ions
pp10431	WP_299633282.1	cobalamin/Fe3+-siderophores	ABC	3.A.1	Vitamin/Inorganic ions
pp10431	WP_299634005.1	cobalamin/Fe3+-siderophores	ABC	3.A.1	Vitamin/Inorganic ions
pp10431	WP_299634310.1	cobalamin/Fe3+-siderophores	ABC	3.A.1	Vitamin/Inorganic ions
pp10431	WP_299628435.1	cobalt	ABC	3.A.1	Inorganic ions
pp10431	WP_299630894.1	cobalt	ABC	3.A.1	Inorganic ions
pp10431	WP_299633397.1	cobalt	ABC	3.A.1	Inorganic ions
pp10431	WP_299635490.1	cobalt	ABC	3.A.1	Inorganic ions
pp10431	WP_299630833.1	cyanate	MFS	2.A.1	Inorganic ions
pp10431	WP_299635117.1	cyanate	MFS	2.A.1	Inorganic ions
pp10431	WP_299630026.1	formate/nitrite	FNT	2.A.44	Inorganic ions
pp10431	WP_299636111.1	iron ion	ILT	9.A.10	Inorganic ions
pp10431	WP_299633318.1	iron(III)	ABC	3.A.1	Inorganic ions
pp10431	WP_299635828.1	large-conductance mechanosensitive ion channel	MscL	1.A.22	Inorganic ions
pp10431	WP_299634818.1	magnesium ion	MgtE	9.A.19	Inorganic ions
pp10431	WP_299629919.1	magnesium/cobalt ion	MIT	1.A.35	Inorganic ions
pp10431	WP_299635571.1	magnesium/cobalt ion	MIT	1.A.35	Inorganic ions
pp10431	WP_299628963.1	manganese/iron ion	Nramp	2.A.55	Inorganic ions
pp10431	WP_299629814.1	manganese/iron ion	Nramp	2.A.55	Inorganic ions
pp10431	WP_299635493.1	manganese/iron ion	Nramp	2.A.55	Inorganic ions
pp10431	WP_299634564.1	manganese/zinc ion	ABC	3.A.1	Inorganic ions
pp10431	WP_299630772.1	mobybdenate	ABC	3.A.1	Inorganic ions
pp10431	WP_299633460.1	mobybdenate	ABC	3.A.1	Inorganic ions
pp10431	WP_299633458.1	molybdate	ABC	3.A.1	Inorganic ions
pp10431	WP_299633459.1	molybdate	ABC	3.A.1	Inorganic ions
pp10431	WP_299632922.1	multicomponent sodium ion:proton antiporter	CPA3	2.A.63	Inorganic ions
pp10431	WP_299632923.1	multicomponent sodium ion:proton antiporter	CPA3	2.A.63	Inorganic ions
pp10431	WP_299632924.1	multicomponent sodium ion:proton antiporter	CPA3	2.A.63	Inorganic ions
pp10431	WP_299632925.1	multicomponent sodium ion:proton antiporter	CPA3	2.A.63	Inorganic ions
pp10431	WP_299632926.1	multicomponent sodium ion:proton antiporter	CPA3	2.A.63	Inorganic ions
pp10431	WP_299632927.1	multicomponent sodium ion:proton antiporter	CPA3	2.A.63	Inorganic ions
pp10431	WP_299634106.1	multicomponent sodium ion:proton antiporter	CPA3	2.A.63	Inorganic ions
pp10431	WP_299631313.1	nickel ion	NiCoT	2.A.52	Inorganic ions
pp10431	WP_299628914.1	nitrate	ABC	3.A.1	Inorganic ions
pp10431	WP_299629941.1	nitrate	MFS	2.A.1	Inorganic ions
pp10431	WP_299633543.1	nitrate	ABC	3.A.1	Inorganic ions
pp10431	WP_299633557.1	nitrate	ABC	3.A.1	Inorganic ions
pp10431	WP_299633780.1	nitrate	ABC	3.A.1	Inorganic ions
pp10431	WP_299634016.1	nitrate	ABC	3.A.1	Inorganic ions
pp10431	WP_299635587.1	nitrate	ABC	3.A.1	Inorganic ions
pp10431	WP_299635954.1	nitrate	ABC	3.A.1	Inorganic ions
pp10431	WP_299630151.1	nitrate/nitrite	MFS	2.A.1	Inorganic ions
pp10431	WP_299630828.1	nitrate/nitrite	MFS	2.A.1	Inorganic ions
pp10431	WP_299635652.1	nitrate/nitrite	MFS	2.A.1	Inorganic ions
pp10431	WP_299636651.1	nitrate/nitrite	MFS	2.A.1	Inorganic ions
pp10431	WP_299628915.1	nitrate/sulfonate/taurine	ABC	3.A.1	Inorganic ions
pp10431	WP_299630076.1	nitrate/sulfonate/taurine	ABC	3.A.1	Inorganic ions
pp10431	WP_299631395.1	nitrate/sulfonate/taurine	ABC	3.A.1	Inorganic ions
pp10431	WP_299633544.1	nitrate/sulfonate/taurine	ABC	3.A.1	Inorganic ions
pp10431	WP_299633558.1	nitrate/sulfonate/taurine	ABC	3.A.1	Inorganic ions
pp10431	WP_299633559.1	nitrate/sulfonate/taurine	ABC	3.A.1	Inorganic ions
pp10431	WP_299633775.1	nitrate/sulfonate/taurine	ABC	3.A.1	Inorganic ions
pp10431	WP_299633779.1	nitrate/sulfonate/taurine	ABC	3.A.1	Inorganic ions
pp10431	WP_299633866.1	nitrate/sulfonate/taurine	ABC	3.A.1	Inorganic ions
pp10431	WP_299634017.1	nitrate/sulfonate/taurine	ABC	3.A.1	Inorganic ions
pp10431	WP_299634025.1	nitrate/sulfonate/taurine	ABC	3.A.1	Inorganic ions
pp10431	WP_299634266.1	nitrate/sulfonate/taurine	ABC	3.A.1	Inorganic ions
pp10431	WP_299635523.1	nitrate/sulfonate/taurine	ABC	3.A.1	Inorganic ions
pp10431	WP_299635524.1	nitrate/sulfonate/taurine	ABC	3.A.1	Inorganic ions
pp10431	WP_299635956.1	nitrate/sulfonate/taurine	ABC	3.A.1	Inorganic ions
pp10431	WP_299636056.1	nitrate/sulfonate/taurine	ABC	3.A.1	Inorganic ions
pp10431	WP_299636099.1	nitrate/sulfonate/taurine	ABC	3.A.1	Inorganic ions
pp10431	WP_299628779.1	phosphate	ABC	3.A.1	Inorganic ions
pp10431	WP_299628904.1	phosphate	ABC	3.A.1	Inorganic ions
pp10431	WP_299629369.1	phosphate	ABC	3.A.1	Inorganic ions
pp10431	WP_299630716.1	phosphate	ABC	3.A.1	Inorganic ions
pp10431	WP_299630810.1	phosphate	ABC	3.A.1	Inorganic ions
pp10431	WP_299631787.1	phosphate	ABC	3.A.1	Inorganic ions
pp10431	WP_299632937.1	phosphate	ABC	3.A.1	Inorganic ions
pp10431	WP_299633110.1	phosphate	ABC	3.A.1	Inorganic ions
pp10431	WP_299633320.1	phosphate	ABC	3.A.1	Inorganic ions
pp10431	WP_299633618.1	phosphate	PiT	2.A.20	Inorganic ions
pp10431	WP_299634274.1	phosphate	ABC	3.A.1	Inorganic ions
pp10431	WP_299634598.1	phosphate	ABC	3.A.1	Inorganic ions
pp10431	WP_299634737.1	phosphate	ABC	3.A.1	Inorganic ions
pp10431	WP_299635126.1	phosphate	ABC	3.A.1	Inorganic ions
pp10431	WP_299635127.1	phosphate	ABC	3.A.1	Inorganic ions
pp10431	WP_299635128.1	phosphate	ABC	3.A.1	Inorganic ions
pp10431	WP_299635129.1	phosphate	ABC	3.A.1	Inorganic ions
pp10431	WP_299635239.1	phosphate	ABC	3.A.1	Inorganic ions
pp10431	WP_299635879.1	phosphate	PiT	2.A.20	Inorganic ions
pp10431	WP_299636259.1	phosphate	ABC	3.A.1	Inorganic ions
pp10431	WP_299634147.1	potassium ion	P-ATPase	3.A.3	Inorganic ions
pp10431	WP_299634148.1	potassium ion	P-ATPase	3.A.3	Inorganic ions
pp10431	WP_299634583.1	potassium ion	P-ATPase	3.A.3	Inorganic ions
pp10431	WP_299635356.1	potassium ion uptake	KUP	2.A.72	Inorganic ions
pp10431	WP_299629762.1	potassium/sodium ion:proton antiporter	CPA2	2.A.37	Inorganic ions
pp10431	WP_299631009.1	potassium/sodium ion:proton antiporter	CPA2	2.A.37	Inorganic ions
pp10431	WP_299632156.1	potassium/sodium ion:proton antiporter	CPA2	2.A.37	Inorganic ions
pp10431	WP_299628507.1	proton/sodium ion:glutamate/aspartate symporter	DAACS	2.A.23	Amino acids/Inorganic ions
pp10431	WP_299631458.1	proton/sodium ion:glutamate/aspartate symporter	DAACS	2.A.23	Amino acids/Inorganic ions
pp10431	WP_299631461.1	proton/sodium ion:glutamate/aspartate symporter	DAACS	2.A.23	Amino acids/Inorganic ions
pp10431	WP_299633934.1	proton:calcium ion antiporter	CaCA	2.A.19	Inorganic ions
pp10431	WP_299629430.1	sodium ion	BASS	2.A.28	Inorganic ions
pp10431	WP_299629430.1	sodium ion	UBS1	9.A.43	Inorganic ions
pp10431	WP_299632890.1	sodium ion	UBS1	9.A.43	Inorganic ions
pp10431	WP_299635054.1	sodium ion	BASS	2.A.28	Inorganic ions
pp10431	WP_299628494.1	sodium ion:phosphate symporter	PNaS	2.A.58	Inorganic ions
pp10431	WP_299628509.1	sodium ion:proline symporter	SSS	2.A.21	Amino acids/Inorganic ions
pp10431	WP_299630050.1	sodium ion:proline symporter	SSS	2.A.21	Amino acids/Inorganic ions
pp10431	WP_299632570.1	sodium ion:proline symporter	SSS	2.A.21	Amino acids/Inorganic ions
pp10431	WP_299633092.1	sodium ion:proline symporter	SSS	2.A.21	Amino acids/Inorganic ions
pp10431	WP_299633504.1	sodium ion:proline symporter	SSS	2.A.21	Amino acids/Inorganic ions
pp10431	WP_299633752.1	sodium ion:proline symporter	SSS	2.A.21	Amino acids/Inorganic ions
pp10431	WP_299634146.1	sodium ion:proline symporter	SSS	2.A.21	Amino acids/Inorganic ions
pp10431	WP_299634217.1	sodium ion:proline symporter	SSS	2.A.21	Amino acids/Inorganic ions
pp10431	WP_299635132.1	sodium ion:proline symporter	SSS	2.A.21	Amino acids/Inorganic ions
pp10431	WP_299635833.1	sodium ion:proline symporter	SSS	2.A.21	Amino acids/Inorganic ions
pp10431	WP_299636026.1	sodium ion:proline symporter	SSS	2.A.21	Amino acids/Inorganic ions
pp10431	WP_299636180.1	sodium ion:proline symporter	SSS	2.A.21	Amino acids/Inorganic ions
pp10431	WP_299636294.1	sodium ion:proline symporter	SSS	2.A.21	Amino acids/Inorganic ions
pp10431	WP_299628728.1	sodium ion:proton antiporter	CPA1	2.A.36	Inorganic ions
pp10431	WP_299632880.1	sodium ion:proton antiporter	CPA1	2.A.36	Inorganic ions
pp10431	WP_299633012.1	sodium ion:proton antiporter	CPA1	2.A.36	Inorganic ions
pp10431	WP_299628468.1	sulfate	ABC	3.A.1	Inorganic ions
pp10431	WP_299630244.1	sulfate	SulP	2.A.53	Inorganic ions
pp10431	WP_299631069.1	sulfate	ABC	3.A.1	Inorganic ions
pp10431	WP_299631767.1	sulfate	ABC	3.A.1	Inorganic ions
pp10431	WP_299632127.1	sulfate	ABC	3.A.1	Inorganic ions
pp10431	WP_299633249.1	sulfate	ABC	3.A.1	Inorganic ions
pp10431	WP_299633666.1	sulfate	ABC	3.A.1	Inorganic ions
pp10431	WP_299634125.1	sulfate	SulP	2.A.53	Inorganic ions
pp10431	WP_299634597.1	sulfate	ABC	3.A.1	Inorganic ions
pp10431	WP_299635263.1	sulfate	ABC	3.A.1	Inorganic ions
pp10431	WP_299635552.1	sulfate	ABC	3.A.1	Inorganic ions
pp10431	WP_299635903.1	sulfate	ABC	3.A.1	Inorganic ions
pp10431	WP_299635905.1	sulfate	ABC	3.A.1	Inorganic ions
pp10431	WP_299635906.1	sulfate	ABC	3.A.1	Inorganic ions
pp10431	WP_299636617.1	sulfate	ABC	3.A.1	Inorganic ions
pp10431	WP_299632907.1	sulfate/thiosulfate	ABC	3.A.1	Inorganic ions
pp10431	WP_299635908.1	sulfate/thiosulfate	ABC	3.A.1	Inorganic ions
pp10431	WP_299631242.1	tellurite	TDT	2.A.16	Inorganic ions
pp10431	WP_299633667.1	tungstate/molybdate	ABC	3.A.1	Inorganic ions
pp10431	WP_299634602.1	zinc	ABC	3.A.1	Inorganic ions
pp10431	WP_299632538.1	zinc/cadmium/cobalt ion	P-ATPase	3.A.3	Inorganic ions
pp10431	WP_299633386.1	zinc/cadmium/cobalt ion	P-ATPase	3.A.3	Inorganic ions
rr10415	QEE24018.1	ammonium	Amt	1.A.11	Inorganic ions
rr10415	QEE25337.1	arsenite	ACR3	2.A.59	Inorganic ions
rr10415	QEE24277.1	chloride ion channel	ClC	2.A.49	Inorganic ions
rr10415	QEE25173.1	chloride ion channel	ClC	2.A.49	Inorganic ions
rr10415	QEE25724.1	chloride ion channel	ClC	2.A.49	Inorganic ions
rr10415	QEE26355.1	chloride ion channel	ClC	2.A.49	Inorganic ions
rr10415	QEE24157.1	ferrous ion	FeoB	9.A.8	Inorganic ions
rr10415	QEE25606.1	ferrous ion	FeoB	9.A.8	Inorganic ions
rr10415	QEE23645.1	iron ion	ILT	9.A.10	Inorganic ions
rr10415	QEE25666.1	large-conductance mechanosensitive ion channel	MscL	1.A.22	Inorganic ions
rr10415	QEE23544.1	magnesium ion	P-ATPase	3.A.3	Inorganic ions
rr10415	QEE23837.1	magnesium/cobalt ion	MIT	1.A.35	Inorganic ions
rr10415	QEE25162.1	manganese/iron ion	Nramp	2.A.55	Inorganic ions
rr10415	QEE23487.1	mobybdenate	ABC	3.A.1	Inorganic ions
rr10415	QEE26412.1	nitrate	MFS	2.A.1	Inorganic ions
rr10415	QEE24817.1	phosphate	ABC	3.A.1	Inorganic ions
rr10415	QEE25217.1	phosphate	ABC	3.A.1	Inorganic ions
rr10415	QEE25218.1	phosphate	ABC	3.A.1	Inorganic ions
rr10415	QEE26445.1	phosphate	ABC	3.A.1	Inorganic ions
rr10415	QEE26446.1	phosphate	ABC	3.A.1	Inorganic ions
rr10415	QEE26468.1	phosphate	PiT	2.A.20	Inorganic ions
rr10415	QEE25393.1	potassium ion	P-ATPase	3.A.3	Inorganic ions
rr10415	QEE25395.1	potassium ion	P-ATPase	3.A.3	Inorganic ions
rr10415	QEE25396.1	potassium ion	P-ATPase	3.A.3	Inorganic ions
rr10415	QEE24270.1	potassium ion channel	VIC	1.A.1	Inorganic ions
rr10415	QEE25121.1	potassium ion channel	VIC	1.A.1	Inorganic ions
rr10415	QEE23809.1	potassium ion uptake	KUP	2.A.72	Inorganic ions
rr10415	QEE23810.1	potassium ion uptake	KUP	2.A.72	Inorganic ions
rr10415	QEE23522.1	potassium/sodium ion:proton antiporter	CPA2	2.A.37	Inorganic ions
rr10415	QEE24901.1	potassium/sodium ion:proton antiporter	CPA2	2.A.37	Inorganic ions
rr10415	QEE24987.1	potassium/sodium ion:proton antiporter	CPA2	2.A.37	Inorganic ions
rr10415	QEE25739.1	proton/sodium ion:glutamate/aspartate symporter	DAACS	2.A.23	Amino acids/Inorganic ions
rr10415	QEE25998.1	sodium ion	BASS	2.A.28	Inorganic ions
rr10415	QEE24720.1	sodium ion:calcium ion+potassium ion antiporter	CaCA	2.A.19	Inorganic ions
rr10415	QEE23206.1	sodium ion:dicarboxylate/sulfate	DASS	2.A.47	Inorganic ions/Esters
rr10415	QEE26477.1	sodium ion:dicarboxylate/sulfate	DASS	2.A.47	Inorganic ions/Esters
rr10415	QEE23874.1	sodium ion:proline symporter	SSS	2.A.21	Amino acids/Inorganic ions
rr10415	QEE25392.1	sodium ion:proline symporter	SSS	2.A.21	Amino acids/Inorganic ions
rr10415	QEE25543.1	sodium ion:proline symporter	SSS	2.A.21	Amino acids/Inorganic ions
rr10415	QEE25920.1	sodium ion:proline symporter	SSS	2.A.21	Amino acids/Inorganic ions
rr10415	QEE26233.1	sodium ion:proline symporter	SSS	2.A.21	Amino acids/Inorganic ions
rr10415	QEE26251.1	sodium ion:proline symporter	SSS	2.A.21	Amino acids/Inorganic ions
rr10415	QEE26491.1	sodium ion:proline symporter	SSS	2.A.21	Amino acids/Inorganic ions
rr10415	QEE23448.1	sodium ion:proton antiporter	CPA1	2.A.36	Inorganic ions
rr10415	QEE24341.1	sodium ion:proton antiporter	CPA1	2.A.36	Inorganic ions
rr10415	QEE24824.1	sulfate	ABC	3.A.1	Inorganic ions
rr10415	QEE25697.1	sulfate	ABC	3.A.1	Inorganic ions
rr10415	QEE23154.1	sulfate	SulP	2.A.53	Inorganic ions
rr10415	QEE24054.1	tellurite	TDT	2.A.16	Inorganic ions
rr10415	QEE24825.1	tungstate/molybdate	ABC	3.A.1	Inorganic ions
rr10415	QEE25349.1	vacuolar iron uptake transporter homolog	VIT	2.A.89	Inorganic ions
rr10415	QEE25058.1	zinc/cadmium/cobalt ion	P-ATPase	3.A.3	Inorganic ions
rr10415	QEE25778.1	zinc/cadmium/cobalt ion	P-ATPase	3.A.3	Inorganic ions
rr10430	HEY0330633.1	ammonium	Amt	1.A.11	Inorganic ions
rr10430	HEY0330635.1	ammonium	Amt	1.A.11	Inorganic ions
rr10430	HEY0327617.1	arsenite	ACR3	2.A.59	Inorganic ions
rr10430	HEY0328188.1	arsenite (ArsA)	ArsAB	3.A.4	Inorganic ions
rr10430	HEY0327817.1	ATP-sensitive inward rectifier potassium ion channel	IRK-C	1.A.2	Inorganic ions
rr10430	HEY0330181.1	calcium ion/manganese ion	P-ATPase	3.A.3	Inorganic ions
rr10430	HEY0328444.1	chromate ion	CHR	2.A.51	Inorganic ions
rr10430	HEY0327517.1	cobalamin/Fe3+-siderophores	ABC	3.A.1	Vitamin/Inorganic ions
rr10430	HEY0330314.1	cobalamin/Fe3+-siderophores	ABC	3.A.1	Vitamin/Inorganic ions
rr10430	HEY0331016.1	cobalamin/Fe3+-siderophores	ABC	3.A.1	Vitamin/Inorganic ions
rr10430	HEY0327517.1	cobalamin/Fe3+-siderophores	ABC	3.A.1	Vitamin/Inorganic ions
rr10430	HEY0329029.1	cobalt	ABC	3.A.1	Inorganic ions
rr10430	HEY0329379.1	cobalt	ABC	3.A.1	Inorganic ions
rr10430	HEY0329029.1	cobalt	ABC	3.A.1	Inorganic ions
rr10430	HEY0329379.1	cobalt	ABC	3.A.1	Inorganic ions
rr10430	HEY0329378.1	cobalt ion	ABC	3.A.1	Inorganic ions
rr10430	HEY0329378.1	cobalt ion	ABC	3.A.1	Inorganic ions
rr10430	HEY0329705.1	copper ion	P-ATPase	3.A.3	Inorganic ions
rr10430	HEY0329012.1	ferrous ion	FeoB	9.A.8	Inorganic ions
rr10430	HEY0328473.1	formate/nitrite	FNT	2.A.44	Inorganic ions
rr10430	HEY0329555.1	heavy metal ion	HCC	9.A.40	Inorganic ions
rr10430	HEY0329611.1	iron ion	ILT	9.A.10	Inorganic ions
rr10430	HEY0328728.1	large-conductance mechanosensitive ion channel	MscL	1.A.22	Inorganic ions
rr10430	HEY0329056.1	magnesium ion	P-ATPase	3.A.3	Inorganic ions
rr10430	HEY0330836.1	magnesium ion	MgtE	9.A.19	Inorganic ions
rr10430	HEY0331298.1	magnesium ion	MgtE	9.A.19	Inorganic ions
rr10430	HEY0328152.1	magnesium/cobalt ion	MIT	1.A.35	Inorganic ions
rr10430	HEY0328157.1	magnesium/cobalt ion	MIT	1.A.35	Inorganic ions
rr10430	HEY0328581.1	manganese/iron ion	Nramp	2.A.55	Inorganic ions
rr10430	HEY0329174.1	manganese/iron ion	Nramp	2.A.55	Inorganic ions
rr10430	HEY0331784.1	manganese/zinc ion	ABC	3.A.1	Inorganic ions
rr10430	HEY0329049.1	mobybdenate	ABC	3.A.1	Inorganic ions
rr10430	HEY0329049.1	mobybdenate	ABC	3.A.1	Inorganic ions
rr10430	HEY0328566.1	molybdate	ABC	3.A.1	Inorganic ions
rr10430	HEY0329037.1	molybdate	ABC	3.A.1	Inorganic ions
rr10430	HEY0329047.1	molybdate	ABC	3.A.1	Inorganic ions
rr10430	HEY0329048.1	molybdate	ABC	3.A.1	Inorganic ions
rr10430	HEY0330461.1	molybdate	ABC	3.A.1	Inorganic ions
rr10430	HEY0328566.1	molybdate	ABC	3.A.1	Inorganic ions
rr10430	HEY0329037.1	molybdate	ABC	3.A.1	Inorganic ions
rr10430	HEY0329047.1	molybdate	ABC	3.A.1	Inorganic ions
rr10430	HEY0329048.1	molybdate	ABC	3.A.1	Inorganic ions
rr10430	HEY0328485.1	nickel ion	NiCoT	2.A.52	Inorganic ions
rr10430	HEY0331797.1	nickel ion	NiCoT	2.A.52	Inorganic ions
rr10430	HEY0327978.1	nitrate	ABC	3.A.1	Inorganic ions
rr10430	HEY0327981.1	nitrate	ABC	3.A.1	Inorganic ions
rr10430	HEY0328303.1	nitrate	ABC	3.A.1	Inorganic ions
rr10430	HEY0328825.1	nitrate	ABC	3.A.1	Inorganic ions
rr10430	HEY0328830.1	nitrate	ABC	3.A.1	Inorganic ions
rr10430	HEY0329406.1	nitrate	ABC	3.A.1	Inorganic ions
rr10430	HEY0329592.1	nitrate	ABC	3.A.1	Inorganic ions
rr10430	HEY0329678.1	nitrate	ABC	3.A.1	Inorganic ions
rr10430	HEY0330038.1	nitrate	ABC	3.A.1	Inorganic ions
rr10430	HEY0330148.1	nitrate	ABC	3.A.1	Inorganic ions
rr10430	HEY0330990.1	nitrate	ABC	3.A.1	Inorganic ions
rr10430	HEY0331217.1	nitrate	ABC	3.A.1	Inorganic ions
rr10430	HEY0331380.1	nitrate	ABC	3.A.1	Inorganic ions
rr10430	HEY0331401.1	nitrate	ABC	3.A.1	Inorganic ions
rr10430	HEY0331851.1	nitrate	ABC	3.A.1	Inorganic ions
rr10430	HEY0332062.1	nitrate	ABC	3.A.1	Inorganic ions
rr10430	HEY0327978.1	nitrate	ABC	3.A.1	Inorganic ions
rr10430	HEY0327981.1	nitrate	ABC	3.A.1	Inorganic ions
rr10430	HEY0328303.1	nitrate	ABC	3.A.1	Inorganic ions
rr10430	HEY0328825.1	nitrate	ABC	3.A.1	Inorganic ions
rr10430	HEY0328830.1	nitrate	ABC	3.A.1	Inorganic ions
rr10430	HEY0329406.1	nitrate	ABC	3.A.1	Inorganic ions
rr10430	HEY0327977.1	nitrate/sulfonate/taurine	ABC	3.A.1	Inorganic ions
rr10430	HEY0327982.1	nitrate/sulfonate/taurine	ABC	3.A.1	Inorganic ions
rr10430	HEY0327984.1	nitrate/sulfonate/taurine	ABC	3.A.1	Inorganic ions
rr10430	HEY0327986.1	nitrate/sulfonate/taurine	ABC	3.A.1	Inorganic ions
rr10430	HEY0328302.1	nitrate/sulfonate/taurine	ABC	3.A.1	Inorganic ions
rr10430	HEY0328308.1	nitrate/sulfonate/taurine	ABC	3.A.1	Inorganic ions
rr10430	HEY0328829.1	nitrate/sulfonate/taurine	ABC	3.A.1	Inorganic ions
rr10430	HEY0329405.1	nitrate/sulfonate/taurine	ABC	3.A.1	Inorganic ions
rr10430	HEY0329593.1	nitrate/sulfonate/taurine	ABC	3.A.1	Inorganic ions
rr10430	HEY0329679.1	nitrate/sulfonate/taurine	ABC	3.A.1	Inorganic ions
rr10430	HEY0329997.1	nitrate/sulfonate/taurine	ABC	3.A.1	Inorganic ions
rr10430	HEY0330039.1	nitrate/sulfonate/taurine	ABC	3.A.1	Inorganic ions
rr10430	HEY0330147.1	nitrate/sulfonate/taurine	ABC	3.A.1	Inorganic ions
rr10430	HEY0330149.1	nitrate/sulfonate/taurine	ABC	3.A.1	Inorganic ions
rr10430	HEY0330991.1	nitrate/sulfonate/taurine	ABC	3.A.1	Inorganic ions
rr10430	HEY0331216.1	nitrate/sulfonate/taurine	ABC	3.A.1	Inorganic ions
rr10430	HEY0331353.1	nitrate/sulfonate/taurine	ABC	3.A.1	Inorganic ions
rr10430	HEY0331379.1	nitrate/sulfonate/taurine	ABC	3.A.1	Inorganic ions
rr10430	HEY0331400.1	nitrate/sulfonate/taurine	ABC	3.A.1	Inorganic ions
rr10430	HEY0331864.1	nitrate/sulfonate/taurine	ABC	3.A.1	Inorganic ions
rr10430	HEY0331865.1	nitrate/sulfonate/taurine	ABC	3.A.1	Inorganic ions
rr10430	HEY0332060.1	nitrate/sulfonate/taurine	ABC	3.A.1	Inorganic ions
rr10430	HEY0332061.1	nitrate/sulfonate/taurine	ABC	3.A.1	Inorganic ions
rr10430	HEY0327977.1	nitrate/sulfonate/taurine	ABC	3.A.1	Inorganic ions
rr10430	HEY0327982.1	nitrate/sulfonate/taurine	ABC	3.A.1	Inorganic ions
rr10430	HEY0327984.1	nitrate/sulfonate/taurine	ABC	3.A.1	Inorganic ions
rr10430	HEY0327986.1	nitrate/sulfonate/taurine	ABC	3.A.1	Inorganic ions
rr10430	HEY0328302.1	nitrate/sulfonate/taurine	ABC	3.A.1	Inorganic ions
rr10430	HEY0328308.1	nitrate/sulfonate/taurine	ABC	3.A.1	Inorganic ions
rr10430	HEY0328829.1	nitrate/sulfonate/taurine	ABC	3.A.1	Inorganic ions
rr10430	HEY0329405.1	nitrate/sulfonate/taurine	ABC	3.A.1	Inorganic ions
rr10430	HEY0327901.1	phosphate	PiT	2.A.20	Inorganic ions
rr10430	HEY0328158.1	phosphate	PiT	2.A.20	Inorganic ions
rr10430	HEY0328278.1	phosphate	ABC	3.A.1	Inorganic ions
rr10430	HEY0329652.1	phosphate	ABC	3.A.1	Inorganic ions
rr10430	HEY0330383.1	phosphate	ABC	3.A.1	Inorganic ions
rr10430	HEY0330384.1	phosphate	ABC	3.A.1	Inorganic ions
rr10430	HEY0330385.1	phosphate	ABC	3.A.1	Inorganic ions
rr10430	HEY0330386.1	phosphate	ABC	3.A.1	Inorganic ions
rr10430	HEY0331134.1	phosphate	ABC	3.A.1	Inorganic ions
rr10430	HEY0328278.1	phosphate	ABC	3.A.1	Inorganic ions
rr10430	HEY0328492.1	potassium ion	P-ATPase	3.A.3	Inorganic ions
rr10430	HEY0328493.1	potassium ion	P-ATPase	3.A.3	Inorganic ions
rr10430	HEY0328494.1	potassium ion	P-ATPase	3.A.3	Inorganic ions
rr10430	HEY0331290.1	potassium ion channel	VIC	1.A.1	Inorganic ions
rr10430	HEY0327806.1	potassium ion uptake	KUP	2.A.72	Inorganic ions
rr10430	HEY0328028.1	potassium ion uptake	KUP	2.A.72	Inorganic ions
rr10430	HEY0328924.1	potassium/sodium ion:proton antiporter	CPA2	2.A.37	Inorganic ions
rr10430	HEY0331411.1	potassium/sodium ion:proton antiporter	CPA2	2.A.37	Inorganic ions
rr10430	HEY0331412.1	potassium/sodium ion:proton antiporter	CPA2	2.A.37	Inorganic ions
rr10430	HEY0330582.1	proton/sodium ion:glutamate/aspartate symporter	DAACS	2.A.23	Amino acids/Inorganic ions
rr10430	HEY0327642.1	proton:calcium ion antiporter	CaCA	2.A.19	Inorganic ions
rr10430	HEY0330855.1	sodium ion:dicarboxylate/sulfate	DASS	2.A.47	Inorganic ions/Esters
rr10430	HEY0331441.1	sodium ion:dicarboxylate/sulfate	DASS	2.A.47	Inorganic ions/Esters
rr10430	HEY0331139.1	sodium ion:phosphate symporter	PNaS	2.A.58	Inorganic ions
rr10430	HEY0327530.1	sodium ion:proline symporter	SSS	2.A.21	Amino acids/Inorganic ions
rr10430	HEY0328212.1	sodium ion:proline symporter	SSS	2.A.21	Amino acids/Inorganic ions
rr10430	HEY0328419.1	sodium ion:proline symporter	SSS	2.A.21	Amino acids/Inorganic ions
rr10430	HEY0329564.1	sodium ion:proline symporter	SSS	2.A.21	Amino acids/Inorganic ions
rr10430	HEY0330387.1	sodium ion:proline symporter	SSS	2.A.21	Amino acids/Inorganic ions
rr10430	HEY0330491.1	sodium ion:proline symporter	SSS	2.A.21	Amino acids/Inorganic ions
rr10430	HEY0330572.1	sodium ion:proline symporter	SSS	2.A.21	Amino acids/Inorganic ions
rr10430	HEY0331125.1	sodium ion:proline symporter	SSS	2.A.21	Amino acids/Inorganic ions
rr10430	HEY0331229.1	sodium ion:proline symporter	SSS	2.A.21	Amino acids/Inorganic ions
rr10430	HEY0331336.1	sodium ion:proline symporter	SSS	2.A.21	Amino acids/Inorganic ions
rr10430	HEY0328232.1	sodium ion:proton antiporter	CPA1	2.A.36	Inorganic ions
rr10430	HEY0328247.1	sodium ion:proton antiporter	CPA1	2.A.36	Inorganic ions
rr10430	HEY0328565.1	sulfate	ABC	3.A.1	Inorganic ions
rr10430	HEY0328625.1	sulfate	ABC	3.A.1	Inorganic ions
rr10430	HEY0328761.1	sulfate	ABC	3.A.1	Inorganic ions
rr10430	HEY0328918.1	sulfate	ABC	3.A.1	Inorganic ions
rr10430	HEY0329430.1	sulfate	ABC	3.A.1	Inorganic ions
rr10430	HEY0330313.1	sulfate	ABC	3.A.1	Inorganic ions
rr10430	HEY0331260.1	sulfate	ABC	3.A.1	Inorganic ions
rr10430	HEY0331261.1	sulfate	ABC	3.A.1	Inorganic ions
rr10430	HEY0331262.1	sulfate	ABC	3.A.1	Inorganic ions
rr10430	HEY0331272.1	sulfate	ABC	3.A.1	Inorganic ions
rr10430	HEY0331273.1	sulfate	ABC	3.A.1	Inorganic ions
rr10430	HEY0331294.1	sulfate	ABC	3.A.1	Inorganic ions
rr10430	HEY0331354.1	sulfate	ABC	3.A.1	Inorganic ions
rr10430	HEY0328565.1	sulfate	ABC	3.A.1	Inorganic ions
rr10430	HEY0328625.1	sulfate	ABC	3.A.1	Inorganic ions
rr10430	HEY0328761.1	sulfate	ABC	3.A.1	Inorganic ions
rr10430	HEY0328918.1	sulfate	ABC	3.A.1	Inorganic ions
rr10430	HEY0331263.1	sulfate/thiosulfate	ABC	3.A.1	Inorganic ions
rr10430	HEY0331271.1	sulfate/thiosulfate	ABC	3.A.1	Inorganic ions
rr10430	HEY0329110.1	zinc	ABC	3.A.1	Inorganic ions
rr10430	HEY0331785.1	zinc	ABC	3.A.1	Inorganic ions
rr10430	HEY0331786.1	zinc	ABC	3.A.1	Inorganic ions
rr10430	HEY0329110.1	zinc	ABC	3.A.1	Inorganic ions
rr10430	HEY0331720.1	zinc/cadmium/cobalt ion	P-ATPase	3.A.3	Inorganic ions
ss10416	QNM81935.1	ammonium	Amt	1.A.11	Inorganic ions
ss10416	QNM82621.1	chromate ion	CHR	2.A.51	Inorganic ions
ss10416	QNM84106.1	chromate ion	CHR	2.A.51	Inorganic ions
ss10416	QNM81694.1	cobalt	ABC	3.A.1	Inorganic ions
ss10416	QNM82148.1	ferrous ion	FeoB	9.A.8	Inorganic ions
ss10416	QNM82329.1	formate/nitrite	FNT	2.A.44	Inorganic ions
ss10416	QNM83168.1	large-conductance mechanosensitive ion channel	MscL	1.A.22	Inorganic ions
ss10416	QNM82244.1	magnesium ion	MgtE	9.A.19	Inorganic ions
ss10416	QNM82804.1	phosphate	ABC	3.A.1	Inorganic ions
ss10416	QNM82805.1	phosphate	ABC	3.A.1	Inorganic ions
ss10416	QNM83916.1	phosphate	ABC	3.A.1	Inorganic ions
ss10416	QNM81934.1	potassium ion channel	VIC	1.A.1	Inorganic ions
ss10416	QNM82710.1	potassium ion channel	VIC	1.A.1	Inorganic ions
ss10416	QNM82759.1	potassium ion channel	VIC	1.A.1	Inorganic ions
ss10416	QNM83634.1	potassium ion channel	VIC	1.A.1	Inorganic ions
ss10416	QNM83670.1	potassium ion channel	VIC	1.A.1	Inorganic ions
ss10416	QNM83253.1	potassium ion uptake	KUP	2.A.72	Inorganic ions
ss10416	QNM82674.1	potassium/sodium ion:proton antiporter	CPA2	2.A.37	Inorganic ions
ss10416	QNM83227.1	potassium/sodium ion:proton antiporter	CPA2	2.A.37	Inorganic ions
ss10416	QNM83686.1	proton/sodium ion:glutamate/aspartate symporter	DAACS	2.A.23	Amino acids/Inorganic ions
ss10416	QNM83941.1	proton/sodium ion:glutamate/aspartate symporter	DAACS	2.A.23	Amino acids/Inorganic ions
ss10416	QNM82786.1	proton:calcium ion antiporter	CaCA	2.A.19	Inorganic ions
ss10416	QNM83832.1	sodium ion:dicarboxylate/sulfate	DASS	2.A.47	Inorganic ions/Esters
ss10416	QNM81999.1	sodium ion:proline symporter	SSS	2.A.21	Amino acids/Inorganic ions
ss10416	QNM82766.1	sodium ion:proline symporter	SSS	2.A.21	Amino acids/Inorganic ions
ss10416	QNM83192.1	sodium ion:proline symporter	SSS	2.A.21	Amino acids/Inorganic ions
ss10416	QNM82668.1	sodium ion:proton antiporter	CPA1	2.A.36	Inorganic ions
ss10416	QNM82023.1	zinc ion	ZIP	2.A.5	Inorganic ions
ss10416	QNM83351.1	zinc/cadmium/cobalt ion	P-ATPase	3.A.3	Inorganic ions

## Sheet: Others
Genome Name	Locus Tag	Substrate/Function	Family	TC#	Type
ac240015	ACP_2117	60 KD inner membrane protein OxaA homolog	Oxa1	2.A.9	Protein
ac240015	ACP_0137	biotin uptake	BUT	2.A.88	Biotin
ac240015	ACP_1950	cation efflux	CDF	2.A.4	Others
ac240015	ACP_2654	cation efflux	CDF	2.A.4	Others
ac240015	ACP_3133	cation efflux	CDF	2.A.4	Others
ac240015	ACP_1202	cobalt/zinc/cadmium ion efflux (HME subfamily)	RND	2.A.6	Others
ac240015	ACP_1502	cobalt/zinc/cadmium ion efflux (HME subfamily)	RND	2.A.6	Others
ac240015	ACP_1562	cobalt/zinc/cadmium ion efflux (HME subfamily)	RND	2.A.6	Others
ac240015	ACP_3496	cobalt/zinc/cadmium ion efflux (HME subfamily)	RND	2.A.6	Others
ac240015	ACP_0362	daunorubicin	ABC	3.A.1	Daunorubicin
ac240015	ACP_0622	daunorubicin	ABC	3.A.1	Daunorubicin
ac240015	ACP_0954	daunorubicin	ABC	3.A.1	Daunorubicin
ac240015	ACP_1075	daunorubicin	ABC	3.A.1	Daunorubicin
ac240015	ACP_1482	daunorubicin	ABC	3.A.1	Daunorubicin
ac240015	ACP_1552	daunorubicin	ABC	3.A.1	Daunorubicin
ac240015	ACP_1632	daunorubicin	ABC	3.A.1	Daunorubicin
ac240015	ACP_1742	daunorubicin	ABC	3.A.1	Daunorubicin
ac240015	ACP_2498	daunorubicin	ABC	3.A.1	Daunorubicin
ac240015	ACP_2761	daunorubicin	ABC	3.A.1	Daunorubicin
ac240015	ACP_0335	dipeptide/oligopeptide	ABC	3.A.1	Peptide
ac240015	ACP_0719	dipeptide/oligopeptide	ABC	3.A.1	Peptide
ac240015	ACP_0872	efflux (antimicrobial peptide)	ABC	3.A.1	Others
ac240015	ACP_0906	efflux (antimicrobial peptide)	ABC	3.A.1	Others
ac240015	ACP_0907	efflux (antimicrobial peptide)	ABC	3.A.1	Others
ac240015	ACP_1397	efflux (antimicrobial peptide)	ABC	3.A.1	Others
ac240015	ACP_1522	efflux (antimicrobial peptide)	ABC	3.A.1	Others
ac240015	ACP_1527	efflux (antimicrobial peptide)	ABC	3.A.1	Others
ac240015	ACP_1528	efflux (antimicrobial peptide)	ABC	3.A.1	Others
ac240015	ACP_1567	efflux (antimicrobial peptide)	ABC	3.A.1	Others
ac240015	ACP_1701	efflux (antimicrobial peptide)	ABC	3.A.1	Others
ac240015	ACP_2006	efflux (antimicrobial peptide)	ABC	3.A.1	Others
ac240015	ACP_2007	efflux (antimicrobial peptide)	ABC	3.A.1	Others
ac240015	ACP_2503	efflux (antimicrobial peptide)	ABC	3.A.1	Others
ac240015	ACP_2509	efflux (antimicrobial peptide)	ABC	3.A.1	Others
ac240015	ACP_2510	efflux (antimicrobial peptide)	ABC	3.A.1	Others
ac240015	ACP_2648	efflux (antimicrobial peptide)	ABC	3.A.1	Others
ac240015	ACP_3207	efflux (antimicrobial peptide)	ABC	3.A.1	Others
ac240015	ACP_3213	efflux (antimicrobial peptide)	ABC	3.A.1	Others
ac240015	ACP_3514	efflux (antimicrobial peptide)	ABC	3.A.1	Others
ac240015	ACP_2905	glycine betaine	ABC	3.A.1	Alkaloid
ac240015	ACP_3315	glycine betaine	ABC	3.A.1	Alkaloid
ac240015	ACP_0494	glycine betaine	ABC	3.A.1	Alkaloid
ac240015	ACP_0625	glycine betaine	ABC	3.A.1	Alkaloid
ac240015	ACP_0627	glycine betaine	ABC	3.A.1	Alkaloid
ac240015	ACP_1933	glycine betaine	ABC	3.A.1	Alkaloid
ac240015	ACP_0626	glycine betaine/L-proline/carnitine/choline	ABC	3.A.1	Alkaloid
ac240015	ACP_0346	heme	ABC	3.A.1	Others
ac240015	ACP_1108	heme	ABC	3.A.1	Others
ac240015	ACP_2759	heme export	ABC	3.A.1	Others
ac240015	ACP_2756	heme export	ABC	3.A.1	Others
ac240015	ACP_0638	hemolysin C (HlyC) homolog	HCC	9.A.40	Others
ac240015	ACP_1698	hemolysin C (HlyC) homolog	HCC	9.A.40	Others
ac240015	ACP_2979	iron-hydroxamate	ABC	3.A.1	Others
ac240015	ACP_0883	lipoprotein releasing	ABC	3.A.1	Others
ac240015	ACP_1600	lipoprotein releasing	ABC	3.A.1	Others
ac240015	ACP_1853	lipoprotein releasing	ABC	3.A.1	Others
ac240015	ACP_2534	lipoprotein releasing	ABC	3.A.1	Others
ac240015	ACP_2768	lipoprotein releasing	ABC	3.A.1	Others
ac240015	ACP_0113	multidrug	ABC	3.A.1	Others
ac240015	ACP_0308	multidrug	ABC	3.A.1	Others
ac240015	ACP_0955	multidrug	ABC	3.A.1	Others
ac240015	ACP_1074	multidrug	ABC	3.A.1	Others
ac240015	ACP_3490	multidrug	ABC	3.A.1	Others
ac240015	ACP_0025	multidrug efflux	MFS	2.A.1	Others
ac240015	ACP_0147	multidrug efflux	MFS	2.A.1	Others
ac240015	ACP_1345	multidrug efflux	MFS	2.A.1	Others
ac240015	ACP_2789	multidrug efflux	MFS	2.A.1	Others
ac240015	ACP_2813	multidrug efflux	MFS	2.A.1	Others
ac240015	ACP_3036	multidrug efflux	MFS	2.A.1	Others
ac240015	ACP_3064	multidrug efflux	MFS	2.A.1	Others
ac240015	ACP_0275	multidrug efflux	MOP	2.A.66	Others
ac240015	ACP_1369	multidrug efflux	RND	2.A.6	Others
ac240015	ACP_3033	multidrug efflux	RND	2.A.6	Others
ac240015	ACP_1307	multidrug efflux (EmrB/QacA subfamily)	MFS	2.A.1	Others
ac240015	ACP_1404	multidrug efflux (EmrB/QacA subfamily)	MFS	2.A.1	Others
ac240015	ACP_1971	multidrug efflux (EmrB/QacA subfamily)	MFS	2.A.1	Others
ac240015	ACP_2943	multidrug efflux (EmrB/QacA subfamily)	MFS	2.A.1	Others
ac240015	ACP_3437	multidrug efflux (EmrB/QacA subfamily)	MFS	2.A.1	Others
ac240015	ACP_3279	multidrug efflux	MFS	2.A.1	Others
ac240015	ACP_0734	multidrug/solvent efflux (HAE1 subfamily)	RND	2.A.6	Others
ac240015	ACP_1130	multidrug/solvent efflux (HAE1 subfamily)	RND	2.A.6	Others
ac240015	ACP_1407	multidrug/solvent efflux (HAE1 subfamily)	RND	2.A.6	Others
ac240015	ACP_1414	multidrug/solvent efflux (HAE1 subfamily)	RND	2.A.6	Others
ac240015	ACP_1985	multidrug/solvent efflux (HAE1 subfamily)	RND	2.A.6	Others
ac240015	ACP_2292	multidrug/solvent efflux (HAE1 subfamily)	RND	2.A.6	Others
ac240015	ACP_3341	multidrug/solvent efflux (HAE1 subfamily)	RND	2.A.6	Others
ac240015	ACP_3342	multidrug/solvent efflux (HAE1 subfamily)	RND	2.A.6	Others
ac240015	ACP_2061	oligopeptide	OPT	2.A.67	Peptide
ac240015	ACP_2093	protein export	Tat	2.A.64	Others
ac240015	ACP_3143	protein export	Tat	2.A.64	Others
ac240015	ACP_3144	protein export	Tat	2.A.64	Others
ac240015	ACP_2141	protein export (SecDF)	RND	2.A.6	Others
ac240015	ACP_3157	proton (vacuolar)	H+-PPase	3.A.10	Others
ac240015	ACP_0282	protons	F-ATPase	3.A.2	Others
ac240015	ACP_0283	protons	F-ATPase	3.A.2	Others
ac240015	ACP_1028	protons	F-ATPase	3.A.2	Others
ac240015	ACP_1029	protons	F-ATPase	3.A.2	Others
ac240015	ACP_1030	protons	F-ATPase	3.A.2	Others
ac240015	ACP_1032	protons	F-ATPase	3.A.2	Others
ac240015	ACP_1033	protons	F-ATPase	3.A.2	Others
ac240015	ACP_1704	small-conductance mechanosensitive ion channel	MscS	1.A.23	Others
ac240015	ACP_1907	small-conductance mechanosensitive ion channel	MscS	1.A.23	Others
ac240015	ACP_2930	small-conductance mechanosensitive ion channel	MscS	1.A.23	Others
ac240015	ACP_3063	small-conductance mechanosensitive ion channel	MscS	1.A.23	Others
ac240015	ACP_3158	small-conductance mechanosensitive ion channel	MscS	1.A.23	Others
ac240015	ACP_1741	sodium ion efflux	ABC	3.A.1	Others
ac240015	ACP_2353	sodium ion:proton antiporter	CPA1	2.A.36	Others
ac240015	ACP_1057	tellurium ion efflux	TerC	9.A.30	Others
ac240015	ACP_0179	toluene tolerance	ABC	3.A.1	Others
ac240015	ACP_2954	toluene tolerance	ABC	3.A.1	Others
ac240015	ACP_0992	toxin secretion	ABC	3.A.1	Others
ac240015	ACP_0894	Unclassified	ABC	3.A.1	Others
ac240015	ACP_1483	Unclassified	ABC	3.A.1	Others
ac240015	ACP_3003	Unclassified	ABC	3.A.1	Others
ac240015	ACP_0237	Unclassified	IIISP	3.A.6	Others
ac240015	ACP_0246	Unclassified	IIISP	3.A.6	Others
ac240015	ACP_0248	Unclassified	IIISP	3.A.6	Others
ac240015	ACP_0249	Unclassified	IIISP	3.A.6	Others
ac240015	ACP_0170	Unclassified	MTB	3.A.15	Others
ac240015	ACP_2963	Unclassified	MTB	3.A.15	Others
ac240015	ACP_3111	Unclassified	MTB	3.A.15	Others
ac240015	ACP_0108	Unclassified	Mot/Exb	1.A.30	Others
ac240015	ACP_0504	Unclassified	Mot/Exb	1.A.30	Others
ac240015	ACP_0505	Unclassified	Mot/Exb	1.A.30	Others
ac240015	ACP_2137	Unclassified	Mot/Exb	1.A.30	Others
ac240015	ACP_2138	Unclassified	Mot/Exb	1.A.30	Others
ac240015	ACP_2713	Unclassified	Mot/Exb	1.A.30	Others
ac240015	ACP_0107	Unclassified	OOP	1.B.6	Others
ac240015	ACP_2714	Unclassified	OOP	1.B.6	Others
ac240015	ACP_1191	White pigment protein homolog (ABCG)	ABC	3.A.1	protein
GCF_000017265.1	PHZ_c0390	60 KD inner membrane protein OxaA homolog	Oxa1	2.A.9	Protein
GCF_000017265.1	PHZ_c3485	Acetyl-CoA:CoA antiporter	MFS	2.A.1	Enzyme
GCF_000017265.1	PHZ_c0513	cation efflux	CDF	2.A.4	Others
GCF_000017265.1	PHZ_c1429	cation efflux	CDF	2.A.4	Others
GCF_000017265.1	PHZ_c1434	cation efflux	CDF	2.A.4	Others
GCF_000017265.1	PHZ_c3338	cation efflux	CDF	2.A.4	Others
GCF_000017265.1	PHZ_c3368	cation efflux	CDF	2.A.4	Others
GCF_000017265.1	PHZ_p0236	cation efflux	CDF	2.A.4	Others
GCF_000017265.1	PHZ_p0262	cation efflux	CDF	2.A.4	Others
GCF_000017265.1	PHZ_p0272	cation efflux	CDF	2.A.4	Others
GCF_000017265.1	PHZ_c0629	cell division	ABC	3.A.1	Others
GCF_000017265.1	PHZ_c2920	chloramphenicol (RarD homolog)	DMT	2.A.7	Antibiotic
GCF_000017265.1	PHZ_c1433	cobalt/zinc/cadmium ion efflux (HME subfamily)	RND	2.A.6	Others
GCF_000017265.1	PHZ_c1446	cobalt/zinc/cadmium ion efflux (HME subfamily)	RND	2.A.6	Others
GCF_000017265.1	PHZ_c1454	cobalt/zinc/cadmium ion efflux (HME subfamily)	RND	2.A.6	Others
GCF_000017265.1	PHZ_p0221	cobalt/zinc/cadmium ion efflux (HME subfamily)	RND	2.A.6	Others
GCF_000017265.1	PHZ_p0240	cobalt/zinc/cadmium ion efflux (HME subfamily)	RND	2.A.6	Others
GCF_000017265.1	PHZ_p0256	cobalt/zinc/cadmium ion efflux (HME subfamily)	RND	2.A.6	Others
GCF_000017265.1	PHZ_c0089	daunorubicin	ABC	3.A.1	Daunorubicin
GCF_000017265.1	PHZ_c0174	daunorubicin	ABC	3.A.1	Daunorubicin
GCF_000017265.1	PHZ_c0716	daunorubicin	ABC	3.A.1	Daunorubicin
GCF_000017265.1	PHZ_c1068	daunorubicin	ABC	3.A.1	Daunorubicin
GCF_000017265.1	PHZ_c3466	daunorubicin	ABC	3.A.1	Daunorubicin
GCF_000017265.1	PHZ_p0154	daunorubicin	ABC	3.A.1	Daunorubicin
GCF_000017265.1	PHZ_c1718	Fe-S assembly/SufBCD system	ABC	3.A.1	Others
GCF_000017265.1	PHZ_c1719	Fe-S assembly/SufBCD system	ABC	3.A.1	Others
GCF_000017265.1	PHZ_c1720	Fe-S assembly/SufBCD system	ABC	3.A.1	Others
GCF_000017265.1	PHZ_c0181	fructose	SSPTS	4.A	Others
GCF_000017265.1	PHZ_c0928	glycine betaine	ABC	3.A.1	Alkaloid
GCF_000017265.1	PHZ_c0929	glycine betaine	ABC	3.A.1	Alkaloid
GCF_000017265.1	PHZ_c1415	glycine betaine	ABC	3.A.1	Alkaloid
GCF_000017265.1	PHZ_c1942	glycine betaine/carnitine/choline	BCCT	2.A.15	Alkaloid
GCF_000017265.1	PHZ_c0140	heme	ABC	3.A.1	Others
GCF_000017265.1	PHZ_c2657	heme	ABC	3.A.1	Others
GCF_000017265.1	PHZ_c0136	heme export	ABC	3.A.1	Others
GCF_000017265.1	PHZ_c0139	heme export	ABC	3.A.1	Others
GCF_000017265.1	PHZ_c1864	hemolysin C (HlyC) homolog	HCC	9.A.40	Others
GCF_000017265.1	PHZ_c1895	iron-hydroxamate	ABC	3.A.1	Others
GCF_000017265.1	PHZ_c1916	iron-hydroxamate	ABC	3.A.1	Others
GCF_000017265.1	PHZ_c0453	lipoprotein releasing	ABC	3.A.1	Others
GCF_000017265.1	PHZ_c0884	lipoprotein releasing	ABC	3.A.1	Others
GCF_000017265.1	PHZ_c1784	lipoprotein releasing	ABC	3.A.1	Others
GCF_000017265.1	PHZ_c0528	multidrug	ABC	3.A.1	Others
GCF_000017265.1	PHZ_c0715	multidrug	ABC	3.A.1	Others
GCF_000017265.1	PHZ_c2942	multidrug	ABC	3.A.1	Others
GCF_000017265.1	PHZ_c3203	multidrug	ABC	3.A.1	Others
GCF_000017265.1	PHZ_p0155	multidrug	ABC	3.A.1	Others
GCF_000017265.1	PHZ_p0156	multidrug	ABC	3.A.1	Others
GCF_000017265.1	PHZ_c0778	multidrug (ABCG/PDR-type)	ABC	3.A.1	Others
GCF_000017265.1	PHZ_c2928	multidrug efflux	GPH	2.A.2	Others
GCF_000017265.1	PHZ_c0074	multidrug efflux	GPH	2.A.2	Others
GCF_000017265.1	PHZ_c0880	multidrug efflux	GPH	2.A.2	Others
GCF_000017265.1	PHZ_c3049	multidrug efflux	GPH	2.A.2	Others
GCF_000017265.1	PHZ_c0289	multidrug efflux	MFS	2.A.1	Others
GCF_000017265.1	PHZ_c0730	multidrug efflux	MFS	2.A.1	Others
GCF_000017265.1	PHZ_c0840	multidrug efflux	MFS	2.A.1	Others
GCF_000017265.1	PHZ_c0896	multidrug efflux	MFS	2.A.1	Others
GCF_000017265.1	PHZ_c1020	multidrug efflux	MFS	2.A.1	Others
GCF_000017265.1	PHZ_c1024	multidrug efflux	MFS	2.A.1	Others
GCF_000017265.1	PHZ_c1260	multidrug efflux	MFS	2.A.1	Others
GCF_000017265.1	PHZ_c1340	multidrug efflux	MFS	2.A.1	Others
GCF_000017265.1	PHZ_c1414	multidrug efflux	MFS	2.A.1	Others
GCF_000017265.1	PHZ_c1450	multidrug efflux	MFS	2.A.1	Others
GCF_000017265.1	PHZ_c1826	multidrug efflux	MFS	2.A.1	Others
GCF_000017265.1	PHZ_c2095	multidrug efflux	MFS	2.A.1	Others
GCF_000017265.1	PHZ_c2133	multidrug efflux	MFS	2.A.1	Others
GCF_000017265.1	PHZ_c2134	multidrug efflux	MFS	2.A.1	Others
GCF_000017265.1	PHZ_c2138	multidrug efflux	MFS	2.A.1	Others
GCF_000017265.1	PHZ_c2157	multidrug efflux	MFS	2.A.1	Others
GCF_000017265.1	PHZ_c2272	multidrug efflux	MFS	2.A.1	Others
GCF_000017265.1	PHZ_c2276	multidrug efflux	MFS	2.A.1	Others
GCF_000017265.1	PHZ_c2279	multidrug efflux	MFS	2.A.1	Others
GCF_000017265.1	PHZ_c2441	multidrug efflux	MFS	2.A.1	Others
GCF_000017265.1	PHZ_c2465	multidrug efflux	MFS	2.A.1	Others
GCF_000017265.1	PHZ_c2556	multidrug efflux	MFS	2.A.1	Others
GCF_000017265.1	PHZ_c2636	multidrug efflux	MFS	2.A.1	Others
GCF_000017265.1	PHZ_c2637	multidrug efflux	MFS	2.A.1	Others
GCF_000017265.1	PHZ_c2772	multidrug efflux	MFS	2.A.1	Others
GCF_000017265.1	PHZ_c2788	multidrug efflux	MFS	2.A.1	Others
GCF_000017265.1	PHZ_c2820	multidrug efflux	MFS	2.A.1	Others
GCF_000017265.1	PHZ_c2880	multidrug efflux	MFS	2.A.1	Others
GCF_000017265.1	PHZ_c2974	multidrug efflux	MFS	2.A.1	Others
GCF_000017265.1	PHZ_c2988	multidrug efflux	MFS	2.A.1	Others
GCF_000017265.1	PHZ_c3122	multidrug efflux	MFS	2.A.1	Others
GCF_000017265.1	PHZ_p0145	multidrug efflux	MFS	2.A.1	Others
GCF_000017265.1	PHZ_c0355	multidrug efflux	MFS	2.A.1	Others
GCF_000017265.1	PHZ_c2366	multidrug efflux	MFS	2.A.1	Others
GCF_000017265.1	PHZ_c1985	multidrug efflux	MOP	2.A.66	Others
GCF_000017265.1	PHZ_c3302	multidrug efflux	MOP	2.A.66	Others
GCF_000017265.1	PHZ_p0153	multidrug efflux	RND	2.A.6	Others
GCF_000017265.1	PHZ_c0024	multidrug efflux (EmrB/QacA subfamily)	MFS	2.A.1	Others
GCF_000017265.1	PHZ_c2565	multidrug efflux (EmrB/QacA subfamily)	MFS	2.A.1	Others
GCF_000017265.1	PHZ_c0240	multidrug efflux (SMR)	DMT	2.A.7	Others
GCF_000017265.1	PHZ_c0065	multidrug/solvent efflux (HAE1 subfamily)	RND	2.A.6	Others
GCF_000017265.1	PHZ_c0402	multidrug/solvent efflux (HAE1 subfamily)	RND	2.A.6	Others
GCF_000017265.1	PHZ_c0974	multidrug/solvent efflux (HAE1 subfamily)	RND	2.A.6	Others
GCF_000017265.1	PHZ_c1078	multidrug/solvent efflux (HAE1 subfamily)	RND	2.A.6	Others
GCF_000017265.1	PHZ_c1187	multidrug/solvent efflux (HAE1 subfamily)	RND	2.A.6	Others
GCF_000017265.1	PHZ_c1927	multidrug/solvent efflux (HAE1 subfamily)	RND	2.A.6	Others
GCF_000017265.1	PHZ_c0173	organic solvents	ABC	3.A.1	Others
GCF_000017265.1	PHZ_c0488	protease secretion	ABC	3.A.1	Protein
GCF_000017265.1	PHZ_c1961	protein export	Tat	2.A.64	Others
GCF_000017265.1	PHZ_c1962	protein export	Tat	2.A.64	Others
GCF_000017265.1	PHZ_c1963	protein export	Tat	2.A.64	Others
GCF_000017265.1	PHZ_c1664	proton (vacuolar)	H+-PPase	3.A.10	Others
GCF_000017265.1	PHZ_c0538	proton:dipeptide/tripeptide symporter	POT	2.A.17	Peptide
GCF_000017265.1	PHZ_c1809	proton:dipeptide/tripeptide symporter	POT	2.A.17	Peptide
GCF_000017265.1	PHZ_c2013	proton:dipeptide/tripeptide symporter	POT	2.A.17	Peptide
GCF_000017265.1	PHZ_c0235	protons	F-ATPase	3.A.2	Others
GCF_000017265.1	PHZ_c0236	protons	F-ATPase	3.A.2	Others
GCF_000017265.1	PHZ_c0237	protons	F-ATPase	3.A.2	Others
GCF_000017265.1	PHZ_c0238	protons	F-ATPase	3.A.2	Others
GCF_000017265.1	PHZ_c0584	protons	F-ATPase	3.A.2	Others
GCF_000017265.1	PHZ_c0585	protons	F-ATPase	3.A.2	Others
GCF_000017265.1	PHZ_c0586	protons	F-ATPase	3.A.2	Others
GCF_000017265.1	PHZ_c0587	protons	F-ATPase	3.A.2	Others
GCF_000017265.1	PHZ_c0997	small-conductance mechanosensitive ion channel	MscS	1.A.23	Others
GCF_000017265.1	PHZ_c1333	small-conductance mechanosensitive ion channel	MscS	1.A.23	Others
GCF_000017265.1	PHZ_c2148	small-conductance mechanosensitive ion channel	MscS	1.A.23	Others
GCF_000017265.1	PHZ_c3009	small-conductance mechanosensitive ion channel	MscS	1.A.23	Others
GCF_000017265.1	PHZ_p0289	small-conductance mechanosensitive ion channel	MscS	1.A.23	Others
GCF_000017265.1	PHZ_c2842	sodium ion:proton antiporter	NhaA	2.A.33	Others
GCF_000017265.1	PHZ_c2844	sodium ion:proton antiporter	NhaA	2.A.33	Others
GCF_000017265.1	PHZ_c1394	sodium ion:solute symporter	NSS	2.A.22	Others
GCF_000017265.1	PHZ_c1208	tellurium ion efflux	TerC	9.A.30	Others
GCF_000017265.1	PHZ_c2708	tellurium ion efflux	TerC	9.A.30	Others
GCF_000017265.1	PHZ_c3331	tellurium ion efflux	TerC	9.A.30	Others
GCF_000017265.1	PHZ_p0101	tellurium ion efflux	TerC	9.A.30	Others
GCF_000017265.1	PHZ_c1174	tetracycline efflux	MFS	2.A.1	Others
GCF_000017265.1	PHZ_c2267	tetracycline efflux	MFS	2.A.1	Others
GCF_000017265.1	PHZ_c1515	thiamine	ABC	3.A.1	Vitamin
GCF_000017265.1	PHZ_c2028	toluene tolerance	ABC	3.A.1	Others
GCF_000017265.1	PHZ_c2030	toluene tolerance	ABC	3.A.1	Others
GCF_000017265.1	PHZ_c2031	toluene tolerance	ABC	3.A.1	Others
GCF_000017265.1	PHZ_c1837	Unclassified	EVE1-C	1.A.34	Others
GCF_000017265.1	PHZ_c0857	Unclassified	IIISP	3.A.6	Others
GCF_000017265.1	PHZ_c0862	Unclassified	IIISP	3.A.6	Others
GCF_000017265.1	PHZ_c0922	Unclassified	IIISP	3.A.6	Others
GCF_000017265.1	PHZ_c0931	Unclassified	IIISP	3.A.6	Others
GCF_000017265.1	PHZ_c0932	Unclassified	IIISP	3.A.6	Others
GCF_000017265.1	PHZ_c0500	Unclassified	LCT	2.A.43	Others
GCF_000017265.1	PHZ_c0270	Unclassified	Mot/Exb	1.A.30	Others
GCF_000017265.1	PHZ_c2191	Unclassified	Mot/Exb	1.A.30	Others
GCF_000017265.1	PHZ_c2192	Unclassified	Mot/Exb	1.A.30	Others
GCF_000017265.1	PHZ_c3089	Unclassified	Mot/Exb	1.A.30	Others
GCF_000017265.1	PHZ_c3090	Unclassified	Mot/Exb	1.A.30	Others
GCF_000017265.1	PHZ_c3123	Unclassified	Mot/Exb	1.A.30	Others
GCF_000017265.1	PHZ_c0656	Unclassified	MTB	3.A.15	Others
GCF_000017265.1	PHZ_c0657	Unclassified	MTB	3.A.15	Others
GCF_000017265.1	PHZ_c0660	Unclassified	MTB	3.A.15	Others
GCF_000017265.1	PHZ_c0661	Unclassified	MTB	3.A.15	Others
GCF_000017265.1	PHZ_c1926	Unclassified	OMF	1.B.17	Others
GCF_000017265.1	PHZ_c0130	Unclassified	TRIC	1.A.62	Others
GCF_000017265.1	PHZ_c3393	Unclassified	YggT	9.A.4	Others
GCF_000017265.1	PHZ_c1821	Uup homolog/duplicated ATPase	ABC	3.A.1	Others
GCF_000017265.1	PHZ_c3461	virulence factor MviN	MOP	2.A.66	Others
mg10423	WPV02755.1	60 KD inner membrane protein OxaA homolog	Oxa1	2.A.9	Protein
mg10423	WPV00062.1	cation efflux	CDF	2.A.4	Others
mg10423	WPV00929.1	cation efflux	CDF	2.A.4	Others
mg10423	WPV02577.1	cation efflux	CDF	2.A.4	Others
mg10423	WPU99483.1	cell division	ABC	3.A.1	Others
mg10423	WPV01244.1	cobalt/zinc/cadmium ion efflux (HME subfamily)	RND	2.A.6	Others
mg10423	WPV01563.1	daunorubicin	ABC	3.A.1	Daunorubicin
mg10423	WPV01564.1	daunorubicin	ABC	3.A.1	Daunorubicin
mg10423	WPV01595.1	daunorubicin	ABC	3.A.1	Daunorubicin
mg10423	WPV02531.1	daunorubicin	ABC	3.A.1	Daunorubicin
mg10423	WPV02610.1	daunorubicin	ABC	3.A.1	Daunorubicin
mg10423	WPV02614.1	daunorubicin	ABC	3.A.1	Daunorubicin
mg10423	WPV02763.1	daunorubicin	ABC	3.A.1	Daunorubicin
mg10423	WPU99287.1	dipeptide/oligopeptide	ABC	3.A.1	Peptide
mg10423	WPU99782.1	dipeptide/oligopeptide	ABC	3.A.1	Peptide
mg10423	WPV00094.1	dipeptide/oligopeptide	ABC	3.A.1	Peptide
mg10423	WPU97332.1	efflux (antimicrobial peptide)	ABC	3.A.1	Others
mg10423	WPU98005.1	efflux (antimicrobial peptide)	ABC	3.A.1	Others
mg10423	WPU98008.1	efflux (antimicrobial peptide)	ABC	3.A.1	Others
mg10423	WPU98111.1	efflux (antimicrobial peptide)	ABC	3.A.1	Others
mg10423	WPU98681.1	efflux (antimicrobial peptide)	ABC	3.A.1	Others
mg10423	WPU99697.1	efflux (antimicrobial peptide)	ABC	3.A.1	Others
mg10423	WPU99924.1	efflux (antimicrobial peptide)	ABC	3.A.1	Others
mg10423	WPU99925.1	efflux (antimicrobial peptide)	ABC	3.A.1	Others
mg10423	WPU99926.1	efflux (antimicrobial peptide)	ABC	3.A.1	Others
mg10423	WPU99927.1	efflux (antimicrobial peptide)	ABC	3.A.1	Others
mg10423	WPU99928.1	efflux (antimicrobial peptide)	ABC	3.A.1	Others
mg10423	WPV00143.1	efflux (antimicrobial peptide)	ABC	3.A.1	Others
mg10423	WPV01480.1	efflux (antimicrobial peptide)	ABC	3.A.1	Others
mg10423	WPV02256.1	efflux (antimicrobial peptide)	ABC	3.A.1	Others
mg10423	WPV02257.1	efflux (antimicrobial peptide)	ABC	3.A.1	Others
mg10423	WPV02258.1	efflux (antimicrobial peptide)	ABC	3.A.1	Others
mg10423	WPV02261.1	efflux (antimicrobial peptide)	ABC	3.A.1	Others
mg10423	WPV02262.1	efflux (antimicrobial peptide)	ABC	3.A.1	Others
mg10423	WPV02264.1	efflux (antimicrobial peptide)	ABC	3.A.1	Others
mg10423	WPV02267.1	efflux (antimicrobial peptide)	ABC	3.A.1	Others
mg10423	WPV02268.1	efflux (antimicrobial peptide)	ABC	3.A.1	Others
mg10423	WPV02271.1	efflux (antimicrobial peptide)	ABC	3.A.1	Others
mg10423	WPV02666.1	efflux (antimicrobial peptide)	ABC	3.A.1	Others
mg10423	WPV02735.1	efflux (antimicrobial peptide)	ABC	3.A.1	Others
mg10423	WPU98983.1	heme	ABC	3.A.1	Others
mg10423	WPV00181.1	heme	ABC	3.A.1	Others
mg10423	WPV02786.1	heme export	ABC	3.A.1	Others
mg10423	WPV02970.1	heme export	ABC	3.A.1	Others
mg10423	WPU97711.1	hemolysin C (HlyC) homolog	HCC	9.A.40	Others
mg10423	WPU99475.1	iron-hydroxamate	ABC	3.A.1	Others
mg10423	WPV01769.1	iron-hydroxamate	ABC	3.A.1	Others
mg10423	WPV02353.1	iron-hydroxamate	ABC	3.A.1	Others
mg10423	WPU98825.1	lipoprotein releasing	ABC	3.A.1	Others
mg10423	WPU99351.1	lipoprotein releasing	ABC	3.A.1	Others
mg10423	WPU99352.1	lipoprotein releasing	ABC	3.A.1	Others
mg10423	WPV00364.1	lipoprotein releasing	ABC	3.A.1	Others
mg10423	WPV02253.1	lipoprotein releasing	ABC	3.A.1	Others
mg10423	WPV02254.1	lipoprotein releasing	ABC	3.A.1	Others
mg10423	WPV02255.1	lipoprotein releasing	ABC	3.A.1	Others
mg10423	WPV02259.1	lipoprotein releasing	ABC	3.A.1	Others
mg10423	WPV02263.1	lipoprotein releasing	ABC	3.A.1	Others
mg10423	WPV02266.1	lipoprotein releasing	ABC	3.A.1	Others
mg10423	WPV02269.1	lipoprotein releasing	ABC	3.A.1	Others
mg10423	WPV02270.1	lipoprotein releasing	ABC	3.A.1	Others
mg10423	WPV02272.1	lipoprotein releasing	ABC	3.A.1	Others
mg10423	WPV02273.1	lipoprotein releasing	ABC	3.A.1	Others
mg10423	WPV02665.1	lipoprotein releasing	ABC	3.A.1	Others
mg10423	WPV01511.1	mitochondrial peptide export (ABCB/TAP)	ABC	3.A.1	Peptide
mg10423	WPU97972.1	multidrug	ABC	3.A.1	Others
mg10423	WPU99676.1	multidrug	ABC	3.A.1	Others
mg10423	WPU99838.1	multidrug	ABC	3.A.1	Others
mg10423	WPV01367.1	multidrug	ABC	3.A.1	Others
mg10423	WPV01561.1	multidrug	ABC	3.A.1	Others
mg10423	WPV01562.1	multidrug	ABC	3.A.1	Others
mg10423	WPV02615.1	multidrug	ABC	3.A.1	Others
mg10423	WPU98855.1	multidrug efflux	GPH	2.A.2	Others
mg10423	WPU97227.1	multidrug efflux	MFS	2.A.1	Others
mg10423	WPU97631.1	multidrug efflux	MFS	2.A.1	Others
mg10423	WPU97770.1	multidrug efflux	MFS	2.A.1	Others
mg10423	WPU98644.1	multidrug efflux	MFS	2.A.1	Others
mg10423	WPU98736.1	multidrug efflux	MFS	2.A.1	Others
mg10423	WPU99033.1	multidrug efflux	MFS	2.A.1	Others
mg10423	WPU99693.1	multidrug efflux	MFS	2.A.1	Others
mg10423	WPV00176.1	multidrug efflux	MFS	2.A.1	Others
mg10423	WPV00680.1	multidrug efflux	MFS	2.A.1	Others
mg10423	WPV00735.1	multidrug efflux	MFS	2.A.1	Others
mg10423	WPV00736.1	multidrug efflux	MFS	2.A.1	Others
mg10423	WPV00788.1	multidrug efflux	MFS	2.A.1	Others
mg10423	WPV01485.1	multidrug efflux	MFS	2.A.1	Others
mg10423	WPV01674.1	multidrug efflux	MFS	2.A.1	Others
mg10423	WPV01710.1	multidrug efflux	MFS	2.A.1	Others
mg10423	WPV01719.1	multidrug efflux	MFS	2.A.1	Others
mg10423	WPV02172.1	multidrug efflux	MFS	2.A.1	Others
mg10423	WPV02328.1	multidrug efflux	MFS	2.A.1	Others
mg10423	WPV02331.1	multidrug efflux	MFS	2.A.1	Others
mg10423	WPV02365.1	multidrug efflux	MFS	2.A.1	Others
mg10423	WPV02371.1	multidrug efflux	MFS	2.A.1	Others
mg10423	WPV02575.1	multidrug efflux	MFS	2.A.1	Others
mg10423	WPV02633.1	multidrug efflux	MFS	2.A.1	Others
mg10423	WPV01631.1	multidrug efflux	MOP	2.A.66	Others
mg10423	WPV01868.1	multidrug efflux	MOP	2.A.66	Others
mg10423	WPU98467.1	multidrug efflux	RND	2.A.6	Others
mg10423	WPU98753.1	multidrug efflux	RND	2.A.6	Others
mg10423	WPU99149.1	multidrug efflux	RND	2.A.6	Others
mg10423	WPU99494.1	multidrug efflux	RND	2.A.6	Others
mg10423	WPV01558.1	multidrug efflux	RND	2.A.6	Others
mg10423	WPU98466.1	multidrug efflux (EmrB/QacA subfamily)	MFS	2.A.1	Others
mg10423	WPU99146.1	multidrug efflux (EmrB/QacA subfamily)	MFS	2.A.1	Others
mg10423	WPU99150.1	multidrug efflux (EmrB/QacA subfamily)	MFS	2.A.1	Others
mg10423	WPV00432.1	multidrug efflux (EmrB/QacA subfamily)	MFS	2.A.1	Others
mg10423	WPV01125.1	multidrug efflux (EmrB/QacA subfamily)	MFS	2.A.1	Others
mg10423	WPV01142.1	multidrug efflux (EmrB/QacA subfamily)	MFS	2.A.1	Others
mg10423	WPV01559.1	multidrug efflux (EmrB/QacA subfamily)	MFS	2.A.1	Others
mg10423	WPV02364.1	multidrug efflux (EmrB/QacA subfamily)	MFS	2.A.1	Others
mg10423	WPV02450.1	multidrug efflux (EmrB/QacA subfamily)	MFS	2.A.1	Others
mg10423	WPV01204.1	multidrug efflux (SMR)	DMT	2.A.7	Others
mg10423	WPU97581.1	multidrug/solvent efflux (HAE1 subfamily)	RND	2.A.6	Others
mg10423	WPU97863.1	multidrug/solvent efflux (HAE1 subfamily)	RND	2.A.6	Others
mg10423	WPU98432.1	multidrug/solvent efflux (HAE1 subfamily)	RND	2.A.6	Others
mg10423	WPU98841.1	multidrug/solvent efflux (HAE1 subfamily)	RND	2.A.6	Others
mg10423	WPU99140.1	multidrug/solvent efflux (HAE1 subfamily)	RND	2.A.6	Others
mg10423	WPU99171.1	multidrug/solvent efflux (HAE1 subfamily)	RND	2.A.6	Others
mg10423	WPU99586.1	multidrug/solvent efflux (HAE1 subfamily)	RND	2.A.6	Others
mg10423	WPV00512.1	multidrug/solvent efflux (HAE1 subfamily)	RND	2.A.6	Others
mg10423	WPV00926.1	multidrug/solvent efflux (HAE1 subfamily)	RND	2.A.6	Others
mg10423	WPV01398.1	multidrug/solvent efflux (HAE1 subfamily)	RND	2.A.6	Others
mg10423	WPV01406.1	multidrug/solvent efflux (HAE1 subfamily)	RND	2.A.6	Others
mg10423	WPV01973.1	multidrug/solvent efflux (HAE1 subfamily)	RND	2.A.6	Others
mg10423	WPV02044.1	multidrug/solvent efflux (HAE1 subfamily)	RND	2.A.6	Others
mg10423	WPV02312.1	multidrug/solvent efflux (HAE1 subfamily)	RND	2.A.6	Others
mg10423	WPV02562.1	multidrug/solvent efflux (HAE1 subfamily)	RND	2.A.6	Others
mg10423	WPU98628.1	multidrug/solvent efflux (HAE3 subfamily)	RND	2.A.6	Others
mg10423	WPU98485.1	protein export	Tat	2.A.64	Others
mg10423	WPU99747.1	protein export	Tat	2.A.64	Others
mg10423	WPU99748.1	protein export	Tat	2.A.64	Others
mg10423	WPV00528.1	proton (vacuolar)	H+-PPase	3.A.10	Others
mg10423	WPV01090.1	proton:dipeptide/tripeptide symporter	POT	2.A.17	Peptide
mg10423	WPU98113.1	protons	F-ATPase	3.A.2	Others
mg10423	WPU98114.1	protons	F-ATPase	3.A.2	Others
mg10423	WPU98227.1	protons	F-ATPase	3.A.2	Others
mg10423	WPU98228.1	protons	F-ATPase	3.A.2	Others
mg10423	WPU98229.1	protons	F-ATPase	3.A.2	Others
mg10423	WPU98230.1	protons	F-ATPase	3.A.2	Others
mg10423	WPU98231.1	protons	F-ATPase	3.A.2	Others
mg10423	WPU98232.1	protons	F-ATPase	3.A.2	Others
mg10423	WPU97234.1	small-conductance mechanosensitive ion channel	MscS	1.A.23	Others
mg10423	WPU98054.1	small-conductance mechanosensitive ion channel	MscS	1.A.23	Others
mg10423	WPU98281.1	small-conductance mechanosensitive ion channel	MscS	1.A.23	Others
mg10423	WPU99574.1	small-conductance mechanosensitive ion channel	MscS	1.A.23	Others
mg10423	WPV01814.1	small-conductance mechanosensitive ion channel	MscS	1.A.23	Others
mg10423	WPV02310.1	small-conductance mechanosensitive ion channel	MscS	1.A.23	Others
mg10423	WPV02764.1	sodium ion efflux	ABC	3.A.1	Others
mg10423	WPU97601.1	sodium ion:proton antiporter	NhaA	2.A.33	Others
mg10423	WPU97804.1	sodium ion:proton antiporter	NhaA	2.A.33	Others
mg10423	WPU98579.1	tellurium ion efflux	TerC	9.A.30	Others
mg10423	WPU99564.1	tellurium ion efflux	TerC	9.A.30	Others
mg10423	WPU97616.1	toluene tolerance	ABC	3.A.1	Others
mg10423	WPU97618.1	toluene tolerance	ABC	3.A.1	Others
mg10423	WPU98929.1	toluene tolerance	ABC	3.A.1	Others
mg10423	WPU98931.1	toluene tolerance	ABC	3.A.1	Others
mg10423	WPU99971.1	toluene tolerance	ABC	3.A.1	Others
mg10423	WPV01374.1	toluene tolerance	ABC	3.A.1	Others
mg10423	WPU99086.1	toxin secretion	ABC	3.A.1	Others
mg10423	WPV01574.1	toxin secretion	ABC	3.A.1	Others
mg10423	WPU98509.1	unknown substrate	ABC	3.A.1	Others
mg10423	WPV01316.1	unknown substrate	ABC	3.A.1	Others
mg10423	WPV01505.1	unknown substrate	ABC	3.A.1	Others
mg10423	WPV02260.1	unknown substrate	ABC	3.A.1	Others
mg10423	WPV01273.1	unknown substrate	FeT	9.A.9	Others
mg10423	WPV01426.1	unknown substrate	FeT	9.A.9	Others
mg10423	WPU97317.1	unknown substrate	Mot/Exb	1.A.30	Others
mg10423	WPU99880.1	unknown substrate	MTB	3.A.15	Others
mg10423	WPU98135.1	unknown substrate	OOP	1.B.6	Others
mg10423	WPU99384.1	unknown substrate	OOP	1.B.6	Others
mg10423	WPV02499.1	unknown substrate	TRIC	1.A.62	Others
mg10423	WPU97380.1	urea-binding protein	UT	1.A.28	Others
mm10421	MEQ1865598.1	60 KD inner membrane protein OxaA homolog	Oxa1	2.A.9	Protein
mm10421	MEQ1868199.1	60 KD inner membrane protein OxaA homolog	Oxa1	2.A.9	Protein
mm10421	MEQ1864227.1	Acetyl-CoA:CoA antiporter	MFS	2.A.1	Enzyme
mm10421	MEQ1864958.1	biotin uptake	BUT	2.A.88	Biotin
mm10421	MEQ1863612.1	cation efflux	CDF	2.A.4	Others
mm10421	MEQ1863751.1	cation efflux	CDF	2.A.4	Others
mm10421	MEQ1868220.1	cation efflux	CDF	2.A.4	Others
mm10421	MEQ1864760.1	cell division	ABC	3.A.1	Others
mm10421	MEQ1864085.1	chloramphenicol (RarD homolog)	DMT	2.A.7	Antibiotic
mm10421	MEQ1865350.1	chloramphenicol (RarD homolog)	DMT	2.A.7	Antibiotic
mm10421	MEQ1866873.1	cobalt/zinc/cadmium ion efflux (HME subfamily)	RND	2.A.6	Others
mm10421	MEQ1867377.1	cobalt/zinc/cadmium ion efflux (HME subfamily)	RND	2.A.6	Others
mm10421	MEQ1865997.1	daunorubicin	ABC	3.A.1	Daunorubicin
mm10421	MEQ1866454.1	daunorubicin	ABC	3.A.1	Daunorubicin
mm10421	MEQ1866562.1	daunorubicin	ABC	3.A.1	Daunorubicin
mm10421	MEQ1867063.1	daunorubicin	ABC	3.A.1	Daunorubicin
mm10421	MEQ1864496.1	dipeptide/oligopeptide	ABC	3.A.1	Peptide
mm10421	MEQ1864497.1	dipeptide/oligopeptide	ABC	3.A.1	Peptide
mm10421	MEQ1865947.1	dipeptide/oligopeptide	ABC	3.A.1	Peptide
mm10421	MEQ1865948.1	dipeptide/oligopeptide	ABC	3.A.1	Peptide
mm10421	MEQ1865949.1	dipeptide/oligopeptide	ABC	3.A.1	Peptide
mm10421	MEQ1867146.1	dipeptide/oligopeptide	ABC	3.A.1	Peptide
mm10421	MEQ1867147.1	dipeptide/oligopeptide	ABC	3.A.1	Peptide
mm10421	MEQ1868095.1	dipeptide/oligopeptide	ABC	3.A.1	Peptide
mm10421	MEQ1863500.1	efflux (antimicrobial peptide)	ABC	3.A.1	Others
mm10421	MEQ1864839.1	efflux (antimicrobial peptide)	ABC	3.A.1	Others
mm10421	MEQ1865409.1	efflux (antimicrobial peptide)	ABC	3.A.1	Others
mm10421	MEQ1866432.1	efflux (antimicrobial peptide)	ABC	3.A.1	Others
mm10421	MEQ1866440.1	efflux (antimicrobial peptide)	ABC	3.A.1	Others
mm10421	MEQ1867060.1	fructose	SSPTS	4.A	Others
mm10421	MEQ1863281.1	heme	ABC	3.A.1	Others
mm10421	MEQ1863361.1	heme	ABC	3.A.1	Others
mm10421	MEQ1864766.1	heme	ABC	3.A.1	Others
mm10421	MEQ1867913.1	heme	ABC	3.A.1	Others
mm10421	MEQ1868326.1	heme	ABC	3.A.1	Others
mm10421	MEQ1868353.1	heme	ABC	3.A.1	Others
mm10421	MEQ1863362.1	heme export	ABC	3.A.1	Others
mm10421	MEQ1863363.1	heme export	ABC	3.A.1	Others
mm10421	MEQ1863792.1	heme export	ABC	3.A.1	Others
mm10421	MEQ1868335.1	heme export	ABC	3.A.1	Others
mm10421	MEQ1866287.1	hemolysin C (HlyC) homolog	HCC	9.A.40	Others
mm10421	MEQ1867868.1	iron-hydroxamate	ABC	3.A.1	Others
mm10421	MEQ1865314.1	lipoprotein releasing	ABC	3.A.1	Others
mm10421	MEQ1866431.1	lipoprotein releasing	ABC	3.A.1	Others
mm10421	MEQ1866749.1	lipoprotein releasing	ABC	3.A.1	Others
mm10421	MEQ1867388.1	lipoprotein releasing	ABC	3.A.1	Others
mm10421	MEQ1868245.1	lipoprotein releasing	ABC	3.A.1	Others
mm10421	MEQ1863721.1	multidrug	ABC	3.A.1	Others
mm10421	MEQ1864024.1	multidrug	ABC	3.A.1	Others
mm10421	MEQ1865418.1	multidrug	ABC	3.A.1	Others
mm10421	MEQ1865998.1	multidrug	ABC	3.A.1	Others
mm10421	MEQ1865999.1	multidrug	ABC	3.A.1	Others
mm10421	MEQ1867418.1	multidrug	ABC	3.A.1	Others
mm10421	MEQ1868121.1	multidrug	ABC	3.A.1	Others
mm10421	MEQ1863080.1	multidrug efflux	GPH	2.A.2	Others
mm10421	MEQ1865548.1	multidrug efflux	GPH	2.A.2	Others
mm10421	MEQ1865689.1	multidrug efflux	GPH	2.A.2	Others
mm10421	MEQ1865752.1	multidrug efflux	GPH	2.A.2	Others
mm10421	MEQ1868295.1	multidrug efflux	GPH	2.A.2	Others
mm10421	MEQ1863046.1	multidrug efflux	MFS	2.A.1	Others
mm10421	MEQ1863401.1	multidrug efflux	MFS	2.A.1	Others
mm10421	MEQ1863633.1	multidrug efflux	MFS	2.A.1	Others
mm10421	MEQ1863658.1	multidrug efflux	MFS	2.A.1	Others
mm10421	MEQ1863691.1	multidrug efflux	MFS	2.A.1	Others
mm10421	MEQ1863732.1	multidrug efflux	MFS	2.A.1	Others
mm10421	MEQ1863940.1	multidrug efflux	MFS	2.A.1	Others
mm10421	MEQ1864131.1	multidrug efflux	MFS	2.A.1	Others
mm10421	MEQ1864202.1	multidrug efflux	MFS	2.A.1	Others
mm10421	MEQ1864218.1	multidrug efflux	MFS	2.A.1	Others
mm10421	MEQ1864425.1	multidrug efflux	MFS	2.A.1	Others
mm10421	MEQ1864435.1	multidrug efflux	MFS	2.A.1	Others
mm10421	MEQ1864665.1	multidrug efflux	MFS	2.A.1	Others
mm10421	MEQ1864864.1	multidrug efflux	MFS	2.A.1	Others
mm10421	MEQ1865103.1	multidrug efflux	MFS	2.A.1	Others
mm10421	MEQ1865292.1	multidrug efflux	MFS	2.A.1	Others
mm10421	MEQ1865387.1	multidrug efflux	MFS	2.A.1	Others
mm10421	MEQ1865413.1	multidrug efflux	MFS	2.A.1	Others
mm10421	MEQ1865905.1	multidrug efflux	MFS	2.A.1	Others
mm10421	MEQ1865958.1	multidrug efflux	MFS	2.A.1	Others
mm10421	MEQ1866884.1	multidrug efflux	MFS	2.A.1	Others
mm10421	MEQ1867001.1	multidrug efflux	MFS	2.A.1	Others
mm10421	MEQ1867194.1	multidrug efflux	MFS	2.A.1	Others
mm10421	MEQ1868043.1	multidrug efflux	MFS	2.A.1	Others
mm10421	MEQ1868171.1	multidrug efflux	MFS	2.A.1	Others
mm10421	MEQ1868208.1	multidrug efflux	MFS	2.A.1	Others
mm10421	MEQ1868376.1	multidrug efflux	MFS	2.A.1	Others
mm10421	MEQ1864105.1	multidrug efflux	MOP	2.A.66	Others
mm10421	MEQ1864752.1	multidrug efflux	MOP	2.A.66	Others
mm10421	MEQ1865206.1	multidrug efflux	MOP	2.A.66	Others
mm10421	MEQ1867837.1	multidrug efflux	MOP	2.A.66	Others
mm10421	MEQ1865888.1	multidrug efflux	RND	2.A.6	Others
mm10421	MEQ1866103.1	multidrug efflux	RND	2.A.6	Others
mm10421	MEQ1866991.1	multidrug efflux	RND	2.A.6	Others
mm10421	MEQ1863817.1	multidrug/solvent efflux (HAE1 subfamily)	RND	2.A.6	Others
mm10421	MEQ1865412.1	multidrug/solvent efflux (HAE1 subfamily)	RND	2.A.6	Others
mm10421	MEQ1865622.1	multidrug/solvent efflux (HAE1 subfamily)	RND	2.A.6	Others
mm10421	MEQ1866043.1	multidrug/solvent efflux (HAE1 subfamily)	RND	2.A.6	Others
mm10421	MEQ1866327.1	multidrug/solvent efflux (HAE1 subfamily)	RND	2.A.6	Others
mm10421	MEQ1867126.1	multidrug/solvent efflux (HAE1 subfamily)	RND	2.A.6	Others
mm10421	MEQ1867675.1	multidrug/solvent efflux (HAE1 subfamily)	RND	2.A.6	Others
mm10421	MEQ1867922.1	multidrug/solvent efflux (HAE1 subfamily)	RND	2.A.6	Others
mm10421	MEQ1867969.1	multidrug/solvent efflux (HAE1 subfamily)	RND	2.A.6	Others
mm10421	MEQ1863118.1	multidrug/solvent efflux (HAE3 subfamily)	RND	2.A.6	Others
mm10421	MEQ1864784.1	multidrug/solvent efflux (HAE3 subfamily)	RND	2.A.6	Others
mm10421	MEQ1865175.1	multidrug/solvent efflux (HAE3 subfamily)	RND	2.A.6	Others
mm10421	MEQ1867386.1	multidrug/solvent efflux (HAE3 subfamily)	RND	2.A.6	Others
mm10421	MEQ1867636.1	multidrug/solvent efflux (HAE3 subfamily)	RND	2.A.6	Others
mm10421	MEQ1867728.1	multidrug/solvent efflux (HAE3 subfamily)	RND	2.A.6	Others
mm10421	MEQ1867744.1	multidrug/solvent efflux (HAE3 subfamily)	RND	2.A.6	Others
mm10421	MEQ1864501.1	oligopeptide	ABC	3.A.1	Peptide
mm10421	MEQ1864502.1	oligopeptide	ABC	3.A.1	Peptide
mm10421	MEQ1864503.1	oligopeptide	ABC	3.A.1	Peptide
mm10421	MEQ1867694.1	oligopeptide	ABC	3.A.1	Peptide
mm10421	MEQ1867696.1	oligopeptide	ABC	3.A.1	Peptide
mm10421	MEQ1865556.1	oligopeptide	OPT	2.A.67	Peptide
mm10421	MEQ1867268.1	oligopeptide	OPT	2.A.67	Peptide
mm10421	MEQ1864732.1	protease secretion	ABC	3.A.1	Protein
mm10421	MEQ1865184.1	protease secretion	ABC	3.A.1	Protein
mm10421	MEQ1866845.1	protease secretion	ABC	3.A.1	Protein
mm10421	MEQ1864000.1	protein export	Tat	2.A.64	Others
mm10421	MEQ1864001.1	protein export	Tat	2.A.64	Others
mm10421	MEQ1864002.1	protein export	Tat	2.A.64	Others
mm10421	MEQ1864057.1	proton (vacuolar)	H+-PPase	3.A.10	Others
mm10421	MEQ1865306.1	proton:dipeptide/tripeptide symporter	POT	2.A.17	Peptide
mm10421	MEQ1865356.1	proton:dipeptide/tripeptide symporter	POT	2.A.17	Peptide
mm10421	MEQ1865829.1	protons	F-ATPase	3.A.2	Others
mm10421	MEQ1865830.1	protons	F-ATPase	3.A.2	Others
mm10421	MEQ1865831.1	protons	F-ATPase	3.A.2	Others
mm10421	MEQ1865832.1	protons	F-ATPase	3.A.2	Others
mm10421	MEQ1865833.1	protons	F-ATPase	3.A.2	Others
mm10421	MEQ1866610.1	protons	F-ATPase	3.A.2	Others
mm10421	MEQ1866611.1	protons	F-ATPase	3.A.2	Others
mm10421	MEQ1866612.1	protons	F-ATPase	3.A.2	Others
mm10421	MEQ1866613.1	protons	F-ATPase	3.A.2	Others
mm10421	MEQ1867553.1	protons	F-ATPase	3.A.2	Others
mm10421	MEQ1867554.1	protons	F-ATPase	3.A.2	Others
mm10421	MEQ1867555.1	protons	F-ATPase	3.A.2	Others
mm10421	MEQ1863742.1	sodium ion efflux	ABC	3.A.1	Others
mm10421	MEQ1866029.1	tellurium ion efflux	MFS	2.A.1	Others
mm10421	MEQ1865130.1	tellurium ion efflux	TerC	9.A.30	Others
mm10421	MEQ1865644.1	tellurium ion efflux	TerC	9.A.30	Others
mm10421	MEQ1865711.1	tellurium ion efflux	TerC	9.A.30	Others
mm10421	MEQ1866029.1	tellurium ion efflux	TerC	9.A.30	Others
mm10421	MEQ1867457.1	tellurium ion efflux	TerC	9.A.30	Others
mm10421	MEQ1863283.1	toluene tolerance	ABC	3.A.1	Others
mm10421	MEQ1863295.1	toluene tolerance	ABC	3.A.1	Others
mm10421	MEQ1863297.1	toluene tolerance	ABC	3.A.1	Others
mm10421	MEQ1865156.1	toluene tolerance	ABC	3.A.1	Others
mm10421	MEQ1866457.1	toluene tolerance	ABC	3.A.1	Others
mm10421	MEQ1863537.1	toxin secretion	ABC	3.A.1	Others
mm10421	MEQ1863538.1	toxin secretion	ABC	3.A.1	Others
mm10421	MEQ1866003.1	toxin secretion	ABC	3.A.1	Others
mm10421	MEQ1867779.1	toxin secretion	ABC	3.A.1	Others
mm10421	MEQ1867780.1	toxin secretion	ABC	3.A.1	Others
mm10421	MEQ1868028.1	toxin secretion	ABC	3.A.1	Others
mm10421	MEQ1868029.1	toxin secretion	ABC	3.A.1	Others
mm10421	MEQ1867193.1	unknown substrate	AEC	2.A.69	Auxin
mm10421	MEQ1864679.1	unknown substrate	EVE1-C	1.A.34	Others
mm10421	MEQ1863171.1	unknown substrate	IIISP	3.A.6	Others
mm10421	MEQ1863176.1	unknown substrate	IIISP	3.A.6	Others
mm10421	MEQ1864374.1	unknown substrate	IIISP	3.A.6	Others
mm10421	MEQ1864380.1	unknown substrate	IIISP	3.A.6	Others
mm10421	MEQ1864381.1	unknown substrate	IIISP	3.A.6	Others
mm10421	MEQ1867712.1	unknown substrate	Innexin	1.A.25	Others
mm10421	MEQ1868301.1	unknown substrate	Mot/Exb	1.A.30	Others
mm10421	MEQ1868302.1	unknown substrate	Mot/Exb	1.A.30	Others
mm10421	MEQ1864331.1	unknown substrate	MTB	3.A.15	Others
mm10421	MEQ1864333.1	unknown substrate	MTB	3.A.15	Others
mm10421	MEQ1864556.1	unknown substrate	MTB	3.A.15	Others
mm10421	MEQ1864565.1	unknown substrate	MTB	3.A.15	Others
mm10421	MEQ1863715.1	unknown substrate	OOP	1.B.6	Others
mm10421	MEQ1865346.1	unknown substrate	TRIC	1.A.62	Others
mm10421	MEQ1865782.1	unknown substrate	YggT	9.A.4	Others
mm10421	MEQ1863568.1	virulence factor MviN	MOP	2.A.66	Others
mm10425	QKC87614.1	60 KD inner membrane protein OxaA homolog	Oxa1	2.A.9	Protein
mm10425	QKC91439.1	biotin uptake	BUT	2.A.88	Biotin
mm10425	QKC91519.1	biotin uptake	BUT	2.A.88	Biotin
mm10425	QKC87574.1	cation efflux	CDF	2.A.4	Others
mm10425	QKC88817.1	cation efflux	CDF	2.A.4	Others
mm10425	QKC88949.1	cation efflux	CDF	2.A.4	Others
mm10425	QKC88503.1	cell division	ABC	3.A.1	Others
mm10425	QKC87134.1	chloramphenicol (RarD homolog)	DMT	2.A.7	Antibiotic
mm10425	QKC88255.1	chloramphenicol (RarD homolog)	DMT	2.A.7	Antibiotic
mm10425	QKC88507.1	chloramphenicol (RarD homolog)	DMT	2.A.7	Antibiotic
mm10425	QKC88966.1	chloramphenicol (RarD homolog)	DMT	2.A.7	Antibiotic
mm10425	QKC89001.1	chloramphenicol (RarD homolog)	DMT	2.A.7	Antibiotic
mm10425	QKC91011.1	chloramphenicol (RarD homolog)	DMT	2.A.7	Antibiotic
mm10425	QKC91251.1	chloramphenicol (RarD homolog)	DMT	2.A.7	Antibiotic
mm10425	QKC91252.1	chloramphenicol (RarD homolog)	DMT	2.A.7	Antibiotic
mm10425	QKC92121.1	chloramphenicol (RarD homolog)	DMT	2.A.7	Antibiotic
mm10425	QKC88149.1	choline	ABC	3.A.1	Vitamin
mm10425	QKC88968.1	choline	ABC	3.A.1	Vitamin
mm10425	QKC91152.1	choline	ABC	3.A.1	Vitamin
mm10425	QKC91128.1	cobalamin	ABC	3.A.1	Vitamin
mm10425	QKC89161.1	CydC/CydD homolog	ABC	3.A.1	Others
mm10425	QKC87255.1	daunorubicin	ABC	3.A.1	Daunorubicin
mm10425	QKC87638.1	daunorubicin	ABC	3.A.1	Daunorubicin
mm10425	QKC87639.1	daunorubicin	ABC	3.A.1	Daunorubicin
mm10425	QKC87748.1	daunorubicin	ABC	3.A.1	Daunorubicin
mm10425	QKC87768.1	daunorubicin	ABC	3.A.1	Daunorubicin
mm10425	QKC88188.1	daunorubicin	ABC	3.A.1	Daunorubicin
mm10425	QKC88672.1	daunorubicin	ABC	3.A.1	Daunorubicin
mm10425	QKC88907.1	daunorubicin	ABC	3.A.1	Daunorubicin
mm10425	QKC88909.1	daunorubicin	ABC	3.A.1	Daunorubicin
mm10425	QKC89513.1	daunorubicin	ABC	3.A.1	Daunorubicin
mm10425	QKC90391.1	daunorubicin	ABC	3.A.1	Daunorubicin
mm10425	QKC91129.1	daunorubicin	ABC	3.A.1	Daunorubicin
mm10425	QKC91420.1	daunorubicin	ABC	3.A.1	Daunorubicin
mm10425	QKC91701.1	daunorubicin	ABC	3.A.1	Daunorubicin
mm10425	QKC91702.1	daunorubicin	ABC	3.A.1	Daunorubicin
mm10425	QKC91709.1	daunorubicin	ABC	3.A.1	Daunorubicin
mm10425	QKC91710.1	daunorubicin	ABC	3.A.1	Daunorubicin
mm10425	QKC91962.1	daunorubicin	ABC	3.A.1	Daunorubicin
mm10425	QKC91964.1	daunorubicin	ABC	3.A.1	Daunorubicin
mm10425	QKC92089.1	daunorubicin	ABC	3.A.1	Daunorubicin
mm10425	QKC92091.1	daunorubicin	ABC	3.A.1	Daunorubicin
mm10425	QKC92673.1	daunorubicin	ABC	3.A.1	Daunorubicin
mm10425	QKC93122.1	daunorubicin	ABC	3.A.1	Daunorubicin
mm10425	QKC93180.1	daunorubicin	ABC	3.A.1	Daunorubicin
mm10425	QKC87042.1	dipeptide/oligopeptide	ABC	3.A.1	Peptide
mm10425	QKC87043.1	dipeptide/oligopeptide	ABC	3.A.1	Peptide
mm10425	QKC87044.1	dipeptide/oligopeptide	ABC	3.A.1	Peptide
mm10425	QKC87045.1	dipeptide/oligopeptide	ABC	3.A.1	Peptide
mm10425	QKC87060.1	dipeptide/oligopeptide	ABC	3.A.1	Peptide
mm10425	QKC87061.1	dipeptide/oligopeptide	ABC	3.A.1	Peptide
mm10425	QKC87082.1	dipeptide/oligopeptide	ABC	3.A.1	Peptide
mm10425	QKC87083.1	dipeptide/oligopeptide	ABC	3.A.1	Peptide
mm10425	QKC87084.1	dipeptide/oligopeptide	ABC	3.A.1	Peptide
mm10425	QKC87085.1	dipeptide/oligopeptide	ABC	3.A.1	Peptide
mm10425	QKC87099.1	dipeptide/oligopeptide	ABC	3.A.1	Peptide
mm10425	QKC87100.1	dipeptide/oligopeptide	ABC	3.A.1	Peptide
mm10425	QKC87101.1	dipeptide/oligopeptide	ABC	3.A.1	Peptide
mm10425	QKC87230.1	dipeptide/oligopeptide	ABC	3.A.1	Peptide
mm10425	QKC87237.1	dipeptide/oligopeptide	ABC	3.A.1	Peptide
mm10425	QKC87238.1	dipeptide/oligopeptide	ABC	3.A.1	Peptide
mm10425	QKC87324.1	dipeptide/oligopeptide	ABC	3.A.1	Peptide
mm10425	QKC87325.1	dipeptide/oligopeptide	ABC	3.A.1	Peptide
mm10425	QKC87326.1	dipeptide/oligopeptide	ABC	3.A.1	Peptide
mm10425	QKC87328.1	dipeptide/oligopeptide	ABC	3.A.1	Peptide
mm10425	QKC87645.1	dipeptide/oligopeptide	ABC	3.A.1	Peptide
mm10425	QKC87646.1	dipeptide/oligopeptide	ABC	3.A.1	Peptide
mm10425	QKC87647.1	dipeptide/oligopeptide	ABC	3.A.1	Peptide
mm10425	QKC87781.1	dipeptide/oligopeptide	ABC	3.A.1	Peptide
mm10425	QKC88574.1	dipeptide/oligopeptide	ABC	3.A.1	Peptide
mm10425	QKC88575.1	dipeptide/oligopeptide	ABC	3.A.1	Peptide
mm10425	QKC88576.1	dipeptide/oligopeptide	ABC	3.A.1	Peptide
mm10425	QKC89270.1	dipeptide/oligopeptide	ABC	3.A.1	Peptide
mm10425	QKC89271.1	dipeptide/oligopeptide	ABC	3.A.1	Peptide
mm10425	QKC89272.1	dipeptide/oligopeptide	ABC	3.A.1	Peptide
mm10425	QKC89277.1	dipeptide/oligopeptide	ABC	3.A.1	Peptide
mm10425	QKC89284.1	dipeptide/oligopeptide	ABC	3.A.1	Peptide
mm10425	QKC89285.1	dipeptide/oligopeptide	ABC	3.A.1	Peptide
mm10425	QKC89286.1	dipeptide/oligopeptide	ABC	3.A.1	Peptide
mm10425	QKC89312.1	dipeptide/oligopeptide	ABC	3.A.1	Peptide
mm10425	QKC89315.1	dipeptide/oligopeptide	ABC	3.A.1	Peptide
mm10425	QKC89368.1	dipeptide/oligopeptide	ABC	3.A.1	Peptide
mm10425	QKC89369.1	dipeptide/oligopeptide	ABC	3.A.1	Peptide
mm10425	QKC89630.1	dipeptide/oligopeptide	ABC	3.A.1	Peptide
mm10425	QKC89774.1	dipeptide/oligopeptide	ABC	3.A.1	Peptide
mm10425	QKC89775.1	dipeptide/oligopeptide	ABC	3.A.1	Peptide
mm10425	QKC89776.1	dipeptide/oligopeptide	ABC	3.A.1	Peptide
mm10425	QKC90150.1	dipeptide/oligopeptide	ABC	3.A.1	Peptide
mm10425	QKC90151.1	dipeptide/oligopeptide	ABC	3.A.1	Peptide
mm10425	QKC90152.1	dipeptide/oligopeptide	ABC	3.A.1	Peptide
mm10425	QKC90504.1	dipeptide/oligopeptide	ABC	3.A.1	Peptide
mm10425	QKC90505.1	dipeptide/oligopeptide	ABC	3.A.1	Peptide
mm10425	QKC90506.1	dipeptide/oligopeptide	ABC	3.A.1	Peptide
mm10425	QKC91094.1	dipeptide/oligopeptide	ABC	3.A.1	Peptide
mm10425	QKC91390.1	dipeptide/oligopeptide	ABC	3.A.1	Peptide
mm10425	QKC91391.1	dipeptide/oligopeptide	ABC	3.A.1	Peptide
mm10425	QKC91450.1	dipeptide/oligopeptide	ABC	3.A.1	Peptide
mm10425	QKC91572.1	dipeptide/oligopeptide	ABC	3.A.1	Peptide
mm10425	QKC91574.1	dipeptide/oligopeptide	ABC	3.A.1	Peptide
mm10425	QKC91575.1	dipeptide/oligopeptide	ABC	3.A.1	Peptide
mm10425	QKC91578.1	dipeptide/oligopeptide	ABC	3.A.1	Peptide
mm10425	QKC91648.1	dipeptide/oligopeptide	ABC	3.A.1	Peptide
mm10425	QKC91649.1	dipeptide/oligopeptide	ABC	3.A.1	Peptide
mm10425	QKC91650.1	dipeptide/oligopeptide	ABC	3.A.1	Peptide
mm10425	QKC91718.1	dipeptide/oligopeptide	ABC	3.A.1	Peptide
mm10425	QKC91719.1	dipeptide/oligopeptide	ABC	3.A.1	Peptide
mm10425	QKC91778.1	dipeptide/oligopeptide	ABC	3.A.1	Peptide
mm10425	QKC92361.1	dipeptide/oligopeptide	ABC	3.A.1	Peptide
mm10425	QKC92362.1	dipeptide/oligopeptide	ABC	3.A.1	Peptide
mm10425	QKC92363.1	dipeptide/oligopeptide	ABC	3.A.1	Peptide
mm10425	QKC92376.1	dipeptide/oligopeptide	ABC	3.A.1	Peptide
mm10425	QKC92377.1	dipeptide/oligopeptide	ABC	3.A.1	Peptide
mm10425	QKC92378.1	dipeptide/oligopeptide	ABC	3.A.1	Peptide
mm10425	QKC92415.1	dipeptide/oligopeptide	ABC	3.A.1	Peptide
mm10425	QKC92416.1	dipeptide/oligopeptide	ABC	3.A.1	Peptide
mm10425	QKC92419.1	dipeptide/oligopeptide	ABC	3.A.1	Peptide
mm10425	QKC92873.1	dipeptide/oligopeptide	ABC	3.A.1	Peptide
mm10425	QKC92874.1	dipeptide/oligopeptide	ABC	3.A.1	Peptide
mm10425	QKC92878.1	dipeptide/oligopeptide	ABC	3.A.1	Peptide
mm10425	QKC92891.1	dipeptide/oligopeptide	ABC	3.A.1	Peptide
mm10425	QKC93190.1	dipeptide/oligopeptide	ABC	3.A.1	Peptide
mm10425	QKC93264.1	dipeptide/oligopeptide	ABC	3.A.1	Peptide
mm10425	QKC89943.1	efflux (antimicrobial peptide)	ABC	3.A.1	Others
mm10425	QKC88675.1	fructose	SSPTS	4.A	Others
mm10425	QKC92149.1	fructose	SSPTS	4.A	Others
mm10425	QKC87062.1	glycine betaine	ABC	3.A.1	Alkaloid
mm10425	QKC87097.1	glycine betaine	ABC	3.A.1	Alkaloid
mm10425	QKC87235.1	glycine betaine	ABC	3.A.1	Alkaloid
mm10425	QKC87327.1	glycine betaine	ABC	3.A.1	Alkaloid
mm10425	QKC87793.1	glycine betaine	ABC	3.A.1	Alkaloid
mm10425	QKC87798.1	glycine betaine	ABC	3.A.1	Alkaloid
mm10425	QKC88572.1	glycine betaine	ABC	3.A.1	Alkaloid
mm10425	QKC88970.1	glycine betaine	ABC	3.A.1	Alkaloid
mm10425	QKC89273.1	glycine betaine	ABC	3.A.1	Alkaloid
mm10425	QKC89275.1	glycine betaine	ABC	3.A.1	Alkaloid
mm10425	QKC89276.1	glycine betaine	ABC	3.A.1	Alkaloid
mm10425	QKC89283.1	glycine betaine	ABC	3.A.1	Alkaloid
mm10425	QKC89314.1	glycine betaine	ABC	3.A.1	Alkaloid
mm10425	QKC89365.1	glycine betaine	ABC	3.A.1	Alkaloid
mm10425	QKC89777.1	glycine betaine	ABC	3.A.1	Alkaloid
mm10425	QKC89796.1	glycine betaine	ABC	3.A.1	Alkaloid
mm10425	QKC90149.1	glycine betaine	ABC	3.A.1	Alkaloid
mm10425	QKC90361.1	glycine betaine	ABC	3.A.1	Alkaloid
mm10425	QKC90507.1	glycine betaine	ABC	3.A.1	Alkaloid
mm10425	QKC90508.1	glycine betaine	ABC	3.A.1	Alkaloid
mm10425	QKC90976.1	glycine betaine	ABC	3.A.1	Alkaloid
mm10425	QKC90977.1	glycine betaine	ABC	3.A.1	Alkaloid
mm10425	QKC91021.1	glycine betaine	ABC	3.A.1	Alkaloid
mm10425	QKC91576.1	glycine betaine	ABC	3.A.1	Alkaloid
mm10425	QKC91581.1	glycine betaine	ABC	3.A.1	Alkaloid
mm10425	QKC91582.1	glycine betaine	ABC	3.A.1	Alkaloid
mm10425	QKC91651.1	glycine betaine	ABC	3.A.1	Alkaloid
mm10425	QKC91993.1	glycine betaine	ABC	3.A.1	Alkaloid
mm10425	QKC92066.1	glycine betaine	ABC	3.A.1	Alkaloid
mm10425	QKC92067.1	glycine betaine	ABC	3.A.1	Alkaloid
mm10425	QKC92359.1	glycine betaine	ABC	3.A.1	Alkaloid
mm10425	QKC92375.1	glycine betaine	ABC	3.A.1	Alkaloid
mm10425	QKC92684.1	glycine betaine	ABC	3.A.1	Alkaloid
mm10425	QKC93117.1	glycine betaine	ABC	3.A.1	Alkaloid
mm10425	QKC93153.1	glycine betaine	ABC	3.A.1	Alkaloid
mm10425	QKC88969.1	glycine betaine/L-proline	ABC	3.A.1	Alkaloid
mm10425	QKC91583.1	glycine betaine/L-proline	ABC	3.A.1	Alkaloid
mm10425	QKC92068.1	glycine betaine/L-proline	ABC	3.A.1	Alkaloid
mm10425	QKC90975.1	glycine betaine/L-proline/carnitine/choline	ABC	3.A.1	Alkaloid
mm10425	QKC93094.1	glycine betaine/L-proline/carnitine/choline	ABC	3.A.1	Alkaloid
mm10425	QKC87937.1	heme	ABC	3.A.1	Others
mm10425	QKC89808.1	heme	ABC	3.A.1	Others
mm10425	QKC92165.1	heme	ABC	3.A.1	Others
mm10425	QKC87938.1	heme export	ABC	3.A.1	Others
mm10425	QKC91056.1	heme export	ABC	3.A.1	Others
mm10425	QKC89072.1	hemolysin C (HlyC) homolog	HCC	9.A.40	Others
mm10425	QKC89707.1	iron-hydroxamate	ABC	3.A.1	Others
mm10425	QKC90175.1	iron-hydroxamate	ABC	3.A.1	Others
mm10425	QKC87835.1	lipoprotein releasing	ABC	3.A.1	Others
mm10425	QKC90055.1	lipoprotein releasing	ABC	3.A.1	Others
mm10425	QKC87674.1	multidrug	ABC	3.A.1	Others
mm10425	QKC87747.1	multidrug	ABC	3.A.1	Others
mm10425	QKC88211.1	multidrug	ABC	3.A.1	Others
mm10425	QKC88486.1	multidrug	ABC	3.A.1	Others
mm10425	QKC88987.1	multidrug	ABC	3.A.1	Others
mm10425	QKC90351.1	multidrug	ABC	3.A.1	Others
mm10425	QKC91762.1	multidrug	ABC	3.A.1	Others
mm10425	QKC92300.1	multidrug	ABC	3.A.1	Others
mm10425	QKC93044.1	multidrug	ABC	3.A.1	Others
mm10425	QKC93199.1	multidrug	ABC	3.A.1	Others
mm10425	QKC90067.1	multidrug efflux	GPH	2.A.2	Others
mm10425	QKC88092.1	multidrug efflux	MFS	2.A.1	Others
mm10425	QKC88099.1	multidrug efflux	MFS	2.A.1	Others
mm10425	QKC88114.1	multidrug efflux	MFS	2.A.1	Others
mm10425	QKC88142.1	multidrug efflux	MFS	2.A.1	Others
mm10425	QKC88162.1	multidrug efflux	MFS	2.A.1	Others
mm10425	QKC88588.1	multidrug efflux	MFS	2.A.1	Others
mm10425	QKC88726.1	multidrug efflux	MFS	2.A.1	Others
mm10425	QKC88764.1	multidrug efflux	MFS	2.A.1	Others
mm10425	QKC88847.1	multidrug efflux	MFS	2.A.1	Others
mm10425	QKC88943.1	multidrug efflux	MFS	2.A.1	Others
mm10425	QKC88951.1	multidrug efflux	MFS	2.A.1	Others
mm10425	QKC89006.1	multidrug efflux	MFS	2.A.1	Others
mm10425	QKC89120.1	multidrug efflux	MFS	2.A.1	Others
mm10425	QKC89129.1	multidrug efflux	MFS	2.A.1	Others
mm10425	QKC89146.1	multidrug efflux	MFS	2.A.1	Others
mm10425	QKC89373.1	multidrug efflux	MFS	2.A.1	Others
mm10425	QKC89448.1	multidrug efflux	MFS	2.A.1	Others
mm10425	QKC89895.1	multidrug efflux	MFS	2.A.1	Others
mm10425	QKC90067.1	multidrug efflux	MFS	2.A.1	Others
mm10425	QKC90137.1	multidrug efflux	MFS	2.A.1	Others
mm10425	QKC90180.1	multidrug efflux	MFS	2.A.1	Others
mm10425	QKC90187.1	multidrug efflux	MFS	2.A.1	Others
mm10425	QKC90329.1	multidrug efflux	MFS	2.A.1	Others
mm10425	QKC90358.1	multidrug efflux	MFS	2.A.1	Others
mm10425	QKC90681.1	multidrug efflux	MFS	2.A.1	Others
mm10425	QKC90881.1	multidrug efflux	MFS	2.A.1	Others
mm10425	QKC90978.1	multidrug efflux	MFS	2.A.1	Others
mm10425	QKC91003.1	multidrug efflux	MFS	2.A.1	Others
mm10425	QKC91017.1	multidrug efflux	MFS	2.A.1	Others
mm10425	QKC91024.1	multidrug efflux	MFS	2.A.1	Others
mm10425	QKC91134.1	multidrug efflux	MFS	2.A.1	Others
mm10425	QKC91492.1	multidrug efflux	MFS	2.A.1	Others
mm10425	QKC91538.1	multidrug efflux	MFS	2.A.1	Others
mm10425	QKC91544.1	multidrug efflux	MFS	2.A.1	Others
mm10425	QKC91616.1	multidrug efflux	MFS	2.A.1	Others
mm10425	QKC91915.1	multidrug efflux	MFS	2.A.1	Others
mm10425	QKC92248.1	multidrug efflux	MFS	2.A.1	Others
mm10425	QKC92285.1	multidrug efflux	MFS	2.A.1	Others
mm10425	QKC92598.1	multidrug efflux	MFS	2.A.1	Others
mm10425	QKC92772.1	multidrug efflux	MFS	2.A.1	Others
mm10425	QKC92901.1	multidrug efflux	MFS	2.A.1	Others
mm10425	QKC92995.1	multidrug efflux	MFS	2.A.1	Others
mm10425	QKC93204.1	multidrug efflux	MFS	2.A.1	Others
mm10425	QKC93222.1	multidrug efflux	MFS	2.A.1	Others
mm10425	QKC93263.1	multidrug efflux	MFS	2.A.1	Others
mm10425	QKC87544.1	multidrug efflux	MOP	2.A.66	Others
mm10425	QKC89866.1	multidrug efflux	MOP	2.A.66	Others
mm10425	QKC92520.1	multidrug efflux	MOP	2.A.66	Others
mm10425	QKC88145.1	multidrug efflux	RND	2.A.6	Others
mm10425	QKC87605.1	multidrug efflux (EmrB/QacA subfamily)	MFS	2.A.1	Others
mm10425	QKC87612.1	multidrug efflux (EmrB/QacA subfamily)	MFS	2.A.1	Others
mm10425	QKC88565.1	multidrug efflux (EmrB/QacA subfamily)	MFS	2.A.1	Others
mm10425	QKC89068.1	multidrug efflux (EmrB/QacA subfamily)	MFS	2.A.1	Others
mm10425	QKC89729.1	multidrug efflux (EmrB/QacA subfamily)	MFS	2.A.1	Others
mm10425	QKC90089.1	multidrug efflux (EmrB/QacA subfamily)	MFS	2.A.1	Others
mm10425	QKC90181.1	multidrug efflux (EmrB/QacA subfamily)	MFS	2.A.1	Others
mm10425	QKC90368.1	multidrug efflux (EmrB/QacA subfamily)	MFS	2.A.1	Others
mm10425	QKC91022.1	multidrug efflux (EmrB/QacA subfamily)	MFS	2.A.1	Others
mm10425	QKC91125.1	multidrug efflux (EmrB/QacA subfamily)	MFS	2.A.1	Others
mm10425	QKC91763.1	multidrug efflux (EmrB/QacA subfamily)	MFS	2.A.1	Others
mm10425	QKC92716.1	multidrug efflux (EmrB/QacA subfamily)	MFS	2.A.1	Others
mm10425	QKC92825.1	multidrug efflux (EmrB/QacA subfamily)	MFS	2.A.1	Others
mm10425	QKC92676.1	multidrug efflux (SMR)	DMT	2.A.7	Others
mm10425	QKC90099.1	multidrug/quaternary ammonium compound efflux (SMR subfamily)	DMT	2.A.7	Others
mm10425	QKC87040.1	multidrug/solvent efflux (HAE1 subfamily)	RND	2.A.6	Others
mm10425	QKC88279.1	multidrug/solvent efflux (HAE1 subfamily)	RND	2.A.6	Others
mm10425	QKC88408.1	multidrug/solvent efflux (HAE1 subfamily)	RND	2.A.6	Others
mm10425	QKC88748.1	multidrug/solvent efflux (HAE1 subfamily)	RND	2.A.6	Others
mm10425	QKC88916.1	multidrug/solvent efflux (HAE1 subfamily)	RND	2.A.6	Others
mm10425	QKC89436.1	multidrug/solvent efflux (HAE1 subfamily)	RND	2.A.6	Others
mm10425	QKC89564.1	multidrug/solvent efflux (HAE1 subfamily)	RND	2.A.6	Others
mm10425	QKC89924.1	multidrug/solvent efflux (HAE1 subfamily)	RND	2.A.6	Others
mm10425	QKC91605.1	multidrug/solvent efflux (HAE1 subfamily)	RND	2.A.6	Others
mm10425	QKC93168.1	multidrug/solvent efflux (HAE1 subfamily)	RND	2.A.6	Others
mm10425	QKC87059.1	oligopeptide	ABC	3.A.1	Peptide
mm10425	QKC90557.1	oligopeptide	ABC	3.A.1	Peptide
mm10425	QKC91392.1	oligopeptide	ABC	3.A.1	Peptide
mm10425	QKC92593.1	oligopeptide	ABC	3.A.1	Peptide
mm10425	QKC91543.1	peptide uptake	PUP	9.A.18	Peptide
mm10425	QKC89568.1	protease secretion	ABC	3.A.1	Protein
mm10425	QKC91998.1	protease secretion	ABC	3.A.1	Protein
mm10425	QKC90230.1	protein export	Tat	2.A.64	Others
mm10425	QKC90231.1	protein export	Tat	2.A.64	Others
mm10425	QKC90232.1	protein export	Tat	2.A.64	Others
mm10425	QKC90974.1	proton (vacuolar)	H+-PPase	3.A.10	Others
mm10425	QKC88129.1	protons	F-ATPase	3.A.2	Others
mm10425	QKC88130.1	protons	F-ATPase	3.A.2	Others
mm10425	QKC88131.1	protons	F-ATPase	3.A.2	Others
mm10425	QKC88132.1	protons	F-ATPase	3.A.2	Others
mm10425	QKC88133.1	protons	F-ATPase	3.A.2	Others
mm10425	QKC91531.1	protons	F-ATPase	3.A.2	Others
mm10425	QKC91532.1	protons	F-ATPase	3.A.2	Others
mm10425	QKC91533.1	protons	F-ATPase	3.A.2	Others
mm10425	QKC91534.1	protons	F-ATPase	3.A.2	Others
mm10425	QKC88163.1	small-conductance mechanosensitive ion channel	MscS	1.A.23	Others
mm10425	QKC90096.1	small-conductance mechanosensitive ion channel	MscS	1.A.23	Others
mm10425	QKC87174.1	sodium ion:proton antiporter	NhaA	2.A.33	Others
mm10425	QKC88200.1	tellurium ion efflux	TerC	9.A.30	Others
mm10425	QKC90567.1	tellurium ion efflux	TerC	9.A.30	Others
mm10425	QKC88261.1	thiamine	ABC	3.A.1	Vitamin
mm10425	QKC89522.1	thiamine	ABC	3.A.1	Vitamin
mm10425	QKC88262.1	thiamine	ABC	3.A.1	Vitamin
mm10425	QKC89607.1	thiamine	ABC	3.A.1	Vitamin
mm10425	QKC92218.1	thiamine	ABC	3.A.1	Vitamin
mm10425	QKC90360.1	toluene tolerance	ABC	3.A.1	Others
mm10425	QKC90362.1	toluene tolerance	ABC	3.A.1	Others
mm10425	QKC90606.1	toxin secretion	ABC	3.A.1	Others
mm10425	QKC92179.1	toxin secretion	ABC	3.A.1	Others
mm10425	QKC87930.1	unknown substrate	ABC	3.A.1	Others
mm10425	QKC90486.1	unknown substrate	ABC	3.A.1	Others
mm10425	QKC90900.1	unknown substrate	ABC	3.A.1	Others
mm10425	QKC90901.1	unknown substrate	ABC	3.A.1	Others
mm10425	QKC93038.1	unknown substrate	ABC	3.A.1	Others
mm10425	QKC93084.1	unknown substrate	ABC	3.A.1	Others
mm10425	QKC90164.1	unknown substrate	AEC	2.A.69	Auxin
mm10425	QKC90912.1	unknown substrate	EVE1-C	1.A.34	Others
mm10425	QKC89483.1	unknown substrate	FeT	9.A.9	Others
mm10425	QKC89862.1	unknown substrate	FeT	9.A.9	Others
mm10425	QKC92910.1	unknown substrate	FeT	9.A.9	Others
mm10425	QKC88836.1	unknown substrate	IIISP	3.A.6	Others
mm10425	QKC88848.1	unknown substrate	IIISP	3.A.6	Others
mm10425	QKC88860.1	unknown substrate	IIISP	3.A.6	Others
mm10425	QKC88863.1	unknown substrate	IIISP	3.A.6	Others
mm10425	QKC88880.1	unknown substrate	IIISP	3.A.6	Others
mm10425	QKC88063.1	unknown substrate	Mot/Exb	1.A.30	Others
mm10425	QKC88238.1	unknown substrate	Mot/Exb	1.A.30	Others
mm10425	QKC88239.1	unknown substrate	Mot/Exb	1.A.30	Others
mm10425	QKC88876.1	unknown substrate	Mot/Exb	1.A.30	Others
mm10425	QKC92720.1	unknown substrate	Mot/Exb	1.A.30	Others
mm10425	QKC87606.1	unknown substrate	OMF	1.B.17	Others
mm10425	QKC87611.1	unknown substrate	OMF	1.B.17	Others
mm10425	QKC87749.1	unknown substrate	OMF	1.B.17	Others
mm10425	QKC88858.1	unknown substrate	OOP	1.B.6	Others
mm10425	QKC91830.1	unknown substrate	OOP	1.B.6	Others
mm10425	QKC93208.1	unknown substrate	OOP	1.B.6	Others
mm10425	QKC88657.1	unknown substrate	TRIC	1.A.62	Others
mm10425	QKC88071.1	unknown substrate	YggT	9.A.4	Others
mm10425	QKC87163.1	virulence factor MviN	MOP	2.A.66	Others
pc10420	GAA3846885.1	60 KD inner membrane protein OxaA homolog	Oxa1	2.A.9	Protein
pc10420	GAA3846816.1	Acetyl-CoA:CoA antiporter	MFS	2.A.1	Enzyme
pc10420	GAA3843394.1	cation efflux	CDF	2.A.4	Others
pc10420	GAA3844172.1	cation efflux	CDF	2.A.4	Others
pc10420	GAA3847814.1	cation efflux	CDF	2.A.4	Others
pc10420	GAA3856345.1	cation efflux	CDF	2.A.4	Others
pc10420	GAA3847628.1	cell division	ABC	3.A.1	Others
pc10420	GAA3845791.1	chloramphenicol (RarD homolog)	DMT	2.A.7	Antibiotic
pc10420	GAA3843405.1	cobalt/zinc/cadmium ion efflux (HME subfamily)	RND	2.A.6	Others
pc10420	GAA3844069.1	cobalt/zinc/cadmium ion efflux (HME subfamily)	RND	2.A.6	Others
pc10420	GAA3844201.1	cobalt/zinc/cadmium ion efflux (HME subfamily)	RND	2.A.6	Others
pc10420	GAA3846440.1	cobalt/zinc/cadmium ion efflux (HME subfamily)	RND	2.A.6	Others
pc10420	GAA3846467.1	cobalt/zinc/cadmium ion efflux (HME subfamily)	RND	2.A.6	Others
pc10420	GAA3855714.1	cobalt/zinc/cadmium ion efflux (HME subfamily)	RND	2.A.6	Others
pc10420	GAA3856052.1	cobalt/zinc/cadmium ion efflux (HME subfamily)	RND	2.A.6	Others
pc10420	GAA3838962.1	daunorubicin	ABC	3.A.1	Daunorubicin
pc10420	GAA3840993.1	daunorubicin	ABC	3.A.1	Daunorubicin
pc10420	GAA3841001.1	daunorubicin	ABC	3.A.1	Daunorubicin
pc10420	GAA3841035.1	daunorubicin	ABC	3.A.1	Daunorubicin
pc10420	GAA3841036.1	daunorubicin	ABC	3.A.1	Daunorubicin
pc10420	GAA3841318.1	daunorubicin	ABC	3.A.1	Daunorubicin
pc10420	GAA3843988.1	daunorubicin	ABC	3.A.1	Daunorubicin
pc10420	GAA3847744.1	daunorubicin	ABC	3.A.1	Daunorubicin
pc10420	GAA3847747.1	daunorubicin	ABC	3.A.1	Daunorubicin
pc10420	GAA3849286.1	daunorubicin	ABC	3.A.1	Daunorubicin
pc10420	GAA3850660.1	daunorubicin	ABC	3.A.1	Daunorubicin
pc10420	GAA3850669.1	daunorubicin	ABC	3.A.1	Daunorubicin
pc10420	GAA3854498.1	daunorubicin	ABC	3.A.1	Daunorubicin
pc10420	GAA3854502.1	daunorubicin	ABC	3.A.1	Daunorubicin
pc10420	GAA3855037.1	daunorubicin	ABC	3.A.1	Daunorubicin
pc10420	GAA3844397.1	dipeptide/oligopeptide	ABC	3.A.1	Peptide
pc10420	GAA3844405.1	dipeptide/oligopeptide	ABC	3.A.1	Peptide
pc10420	GAA3844412.1	dipeptide/oligopeptide	ABC	3.A.1	Peptide
pc10420	GAA3847034.1	dipeptide/oligopeptide	ABC	3.A.1	Peptide
pc10420	GAA3847039.1	dipeptide/oligopeptide	ABC	3.A.1	Peptide
pc10420	GAA3843973.1	fructose	SSPTS	4.A	Others
pc10420	GAA3847045.1	glycine betaine	ABC	3.A.1	Alkaloid
pc10420	GAA3848962.1	glycine betaine	ABC	3.A.1	Alkaloid
pc10420	GAA3849907.1	glycine betaine	ABC	3.A.1	Alkaloid
pc10420	GAA3854603.1	glycine betaine	ABC	3.A.1	Alkaloid
pc10420	GAA3843193.1	heme	ABC	3.A.1	Others
pc10420	GAA3847787.1	heme	ABC	3.A.1	Others
pc10420	GAA3854645.1	heme	ABC	3.A.1	Others
pc10420	GAA3843200.1	heme export	ABC	3.A.1	Others
pc10420	GAA3843206.1	heme export	ABC	3.A.1	Others
pc10420	GAA3845961.1	hemolysin C (HlyC) homolog	HCC	9.A.40	Others
pc10420	GAA3838457.1	iron-hydroxamate	ABC	3.A.1	Others
pc10420	GAA3846610.1	iron-hydroxamate	ABC	3.A.1	Others
pc10420	GAA3848179.1	iron-hydroxamate	ABC	3.A.1	Others
pc10420	GAA3852856.1	lipoprotein releasing	ABC	3.A.1	Others
pc10420	GAA3842045.1	multidrug	ABC	3.A.1	Others
pc10420	GAA3851348.1	multidrug	ABC	3.A.1	Others
pc10420	GAA3839214.1	multidrug efflux	MFS	2.A.1	Others
pc10420	GAA3839960.1	multidrug efflux	MFS	2.A.1	Others
pc10420	GAA3841193.1	multidrug efflux	MFS	2.A.1	Others
pc10420	GAA3841770.1	multidrug efflux	MFS	2.A.1	Others
pc10420	GAA3842448.1	multidrug efflux	MFS	2.A.1	Others
pc10420	GAA3842775.1	multidrug efflux	MFS	2.A.1	Others
pc10420	GAA3843327.1	multidrug efflux	MFS	2.A.1	Others
pc10420	GAA3843385.1	multidrug efflux	MFS	2.A.1	Others
pc10420	GAA3844906.1	multidrug efflux	MFS	2.A.1	Others
pc10420	GAA3845337.1	multidrug efflux	MFS	2.A.1	Others
pc10420	GAA3846485.1	multidrug efflux	MFS	2.A.1	Others
pc10420	GAA3848701.1	multidrug efflux	MFS	2.A.1	Others
pc10420	GAA3849614.1	multidrug efflux	MFS	2.A.1	Others
pc10420	GAA3849948.1	multidrug efflux	MFS	2.A.1	Others
pc10420	GAA3850311.1	multidrug efflux	MFS	2.A.1	Others
pc10420	GAA3851703.1	multidrug efflux	MFS	2.A.1	Others
pc10420	GAA3852123.1	multidrug efflux	MFS	2.A.1	Others
pc10420	GAA3854678.1	multidrug efflux	MFS	2.A.1	Others
pc10420	GAA3841463.1	multidrug efflux	MOP	2.A.66	Others
pc10420	GAA3842614.1	multidrug efflux	MOP	2.A.66	Others
pc10420	GAA3844079.1	multidrug efflux	RND	2.A.6	Others
pc10420	GAA3849112.1	multidrug efflux	RND	2.A.6	Others
pc10420	GAA3849117.1	multidrug efflux (EmrB/QacA subfamily)	MFS	2.A.1	Others
pc10420	GAA3854611.1	multidrug efflux (EmrB/QacA subfamily)	MFS	2.A.1	Others
pc10420	GAA3855391.1	multidrug efflux (EmrB/QacA subfamily)	MFS	2.A.1	Others
pc10420	GAA3854101.1	multidrug efflux (SMR)	DMT	2.A.7	Others
pc10420	GAA3854485.1	multidrug efflux (SMR)	DMT	2.A.7	Others
pc10420	GAA3854066.1	multidrug/solvent efflux (HAE1 subfamily)	RND	2.A.6	Others
pc10420	GAA3854095.1	multidrug/solvent efflux (HAE1 subfamily)	RND	2.A.6	Others
pc10420	GAA3854698.1	multidrug/solvent efflux (HAE1 subfamily)	RND	2.A.6	Others
pc10420	GAA3855883.1	multidrug/solvent efflux (HAE1 subfamily)	RND	2.A.6	Others
pc10420	GAA3856351.1	multidrug/solvent efflux (HAE1 subfamily)	RND	2.A.6	Others
pc10420	GAA3856530.1	multidrug/solvent efflux (HAE1 subfamily)	RND	2.A.6	Others
pc10420	GAA3856534.1	multidrug/solvent efflux (HAE1 subfamily)	RND	2.A.6	Others
pc10420	GAA3846095.1	multidrug/solvent efflux (HAE3 subfamily)	RND	2.A.6	Others
pc10420	GAA3855760.1	multidrug/solvent efflux (HAE3 subfamily)	RND	2.A.6	Others
pc10420	GAA3847024.1	oligopeptide	ABC	3.A.1	Peptide
pc10420	GAA3847028.1	oligopeptide	ABC	3.A.1	Peptide
pc10420	GAA3856147.1	oligopeptide	ABC	3.A.1	Peptide
pc10420	GAA3843993.1	organic solvents	ABC	3.A.1	Others
pc10420	GAA3853249.1	protein export	Tat	2.A.64	Others
pc10420	GAA3853257.1	protein export	Tat	2.A.64	Others
pc10420	GAA3853261.1	protein export	Tat	2.A.64	Others
pc10420	GAA3852425.1	proton (vacuolar)	H+-PPase	3.A.10	Others
pc10420	GAA3842465.1	protons	F-ATPase	3.A.2	Others
pc10420	GAA3842475.1	protons	F-ATPase	3.A.2	Others
pc10420	GAA3842482.1	protons	F-ATPase	3.A.2	Others
pc10420	GAA3842484.1	protons	F-ATPase	3.A.2	Others
pc10420	GAA3843071.1	protons	F-ATPase	3.A.2	Others
pc10420	GAA3843074.1	protons	F-ATPase	3.A.2	Others
pc10420	GAA3843084.1	protons	F-ATPase	3.A.2	Others
pc10420	GAA3843091.1	protons	F-ATPase	3.A.2	Others
pc10420	GAA3843096.1	protons	F-ATPase	3.A.2	Others
pc10420	GAA3846586.1	small-conductance mechanosensitive ion channel	MscS	1.A.23	Others
pc10420	GAA3854195.1	tellurium ion efflux	TerC	9.A.30	Others
pc10420	GAA3854198.1	tellurium ion efflux	TerC	9.A.30	Others
pc10420	GAA3855445.1	tellurium ion efflux	TerC	9.A.30	Others
pc10420	GAA3856188.1	tellurium ion efflux	TerC	9.A.30	Others
pc10420	GAA3849901.1	toluene tolerance	ABC	3.A.1	Others
pc10420	GAA3849911.1	toluene tolerance	ABC	3.A.1	Others
pc10420	GAA3856687.1	toxin secretion	ABC	3.A.1	Others
pc10420	GAA3839719.1	unknown substrate	ABC	3.A.1	Others
pc10420	GAA3839981.1	unknown substrate	ABC	3.A.1	Others
pc10420	GAA3843151.1	unknown substrate	ABC	3.A.1	Others
pc10420	GAA3845159.1	unknown substrate	ABC	3.A.1	Others
pc10420	GAA3853791.1	unknown substrate	ABC	3.A.1	Others
pc10420	GAA3853799.1	unknown substrate	ABC	3.A.1	Others
pc10420	GAA3853808.1	unknown substrate	ABC	3.A.1	Others
pc10420	GAA3854227.1	unknown substrate	ABC	3.A.1	Others
pc10420	GAA3839952.1	unknown substrate	AEC	2.A.69	Auxin
pc10420	GAA3840585.1	unknown substrate	IIISP	3.A.6	Others
pc10420	GAA3849021.1	unknown substrate	IIISP	3.A.6	Others
pc10420	GAA3850189.1	unknown substrate	IIISP	3.A.6	Others
pc10420	GAA3850212.1	unknown substrate	IIISP	3.A.6	Others
pc10420	GAA3850217.1	unknown substrate	IIISP	3.A.6	Others
pc10420	GAA3838196.1	unknown substrate	Mot/Exb	1.A.30	Others
pc10420	GAA3838202.1	unknown substrate	Mot/Exb	1.A.30	Others
pc10420	GAA3841895.1	unknown substrate	Mot/Exb	1.A.30	Others
pc10420	GAA3841902.1	unknown substrate	Mot/Exb	1.A.30	Others
pc10420	GAA3854841.1	unknown substrate	Mot/Exb	1.A.30	Others
pc10420	GAA3842031.1	unknown substrate	OOP	1.B.6	Others
pc10420	GAA3854836.1	unknown substrate	OOP	1.B.6	Others
pc10420	GAA3845099.1	unknown substrate	YggT	9.A.4	Others
pc10420	GAA3843578.1	virulence factor MviN	MOP	2.A.66	Others
pc10420	GAA3849851.1	virulence factor MviN	MOP	2.A.66	Others
pp10431	WP_299632199.1	60 KD inner membrane protein OxaA homolog	Oxa1	2.A.9	Protein
pp10431	WP_299632783.1	Acetyl-CoA:CoA antiporter	MFS	2.A.1	Enzyme
pp10431	WP_299628944.1	amino acid efflux	RhtB	2.A.76	Others
pp10431	WP_299629760.1	amino acid efflux	RhtB	2.A.76	Others
pp10431	WP_299629970.1	amino acid efflux	RhtB	2.A.76	Others
pp10431	WP_299630018.1	amino acid efflux	RhtB	2.A.76	Others
pp10431	WP_299630865.1	amino acid efflux	RhtB	2.A.76	Others
pp10431	WP_299631553.1	amino acid efflux	RhtB	2.A.76	Others
pp10431	WP_299631743.1	amino acid efflux	RhtB	2.A.76	Others
pp10431	WP_299631831.1	amino acid efflux	RhtB	2.A.76	Others
pp10431	WP_299632193.1	amino acid efflux	RhtB	2.A.76	Others
pp10431	WP_299632565.1	amino acid efflux	RhtB	2.A.76	Others
pp10431	WP_299632820.1	amino acid efflux	RhtB	2.A.76	Others
pp10431	WP_299633004.1	amino acid efflux	RhtB	2.A.76	Others
pp10431	WP_299633354.1	amino acid efflux	RhtB	2.A.76	Others
pp10431	WP_299633577.1	amino acid efflux	RhtB	2.A.76	Others
pp10431	WP_299634867.1	amino acid efflux	RhtB	2.A.76	Others
pp10431	WP_299629821.1	cation efflux	CDF	2.A.4	Others
pp10431	WP_299632835.1	cation efflux	CDF	2.A.4	Others
pp10431	WP_299633054.1	cation efflux	CDF	2.A.4	Others
pp10431	WP_299632898.1	chloramphenicol (RarD homolog)	DMT	2.A.7	Antibiotic
pp10431	WP_299633300.1	choline	ABC	3.A.1	Vitamin
pp10431	WP_299628672.1	daunorubicin	ABC	3.A.1	Daunorubicin
pp10431	WP_299628674.1	daunorubicin	ABC	3.A.1	Daunorubicin
pp10431	WP_299629768.1	daunorubicin	ABC	3.A.1	Daunorubicin
pp10431	WP_299629887.1	daunorubicin	ABC	3.A.1	Daunorubicin
pp10431	WP_299629991.1	daunorubicin	ABC	3.A.1	Daunorubicin
pp10431	WP_299630184.1	daunorubicin	ABC	3.A.1	Daunorubicin
pp10431	WP_299630185.1	daunorubicin	ABC	3.A.1	Daunorubicin
pp10431	WP_299632135.1	daunorubicin	ABC	3.A.1	Daunorubicin
pp10431	WP_299632136.1	daunorubicin	ABC	3.A.1	Daunorubicin
pp10431	WP_299633330.1	daunorubicin	ABC	3.A.1	Daunorubicin
pp10431	WP_299633349.1	daunorubicin	ABC	3.A.1	Daunorubicin
pp10431	WP_299634360.1	daunorubicin	ABC	3.A.1	Daunorubicin
pp10431	WP_299634403.1	daunorubicin	ABC	3.A.1	Daunorubicin
pp10431	WP_299634563.1	daunorubicin	ABC	3.A.1	Daunorubicin
pp10431	WP_299634599.1	daunorubicin	ABC	3.A.1	Daunorubicin
pp10431	WP_299635168.1	daunorubicin	ABC	3.A.1	Daunorubicin
pp10431	WP_299635426.1	daunorubicin	ABC	3.A.1	Daunorubicin
pp10431	WP_299636619.1	daunorubicin	ABC	3.A.1	Daunorubicin
pp10431	WP_299636722.1	daunorubicin	ABC	3.A.1	Daunorubicin
pp10431	WP_299629371.1	dipeptide/oligopeptide	ABC	3.A.1	Peptide
pp10431	WP_299629372.1	dipeptide/oligopeptide	ABC	3.A.1	Peptide
pp10431	WP_299629373.1	dipeptide/oligopeptide	ABC	3.A.1	Peptide
pp10431	WP_299629392.1	dipeptide/oligopeptide	ABC	3.A.1	Peptide
pp10431	WP_299629394.1	dipeptide/oligopeptide	ABC	3.A.1	Peptide
pp10431	WP_299630125.1	dipeptide/oligopeptide	ABC	3.A.1	Peptide
pp10431	WP_299630126.1	dipeptide/oligopeptide	ABC	3.A.1	Peptide
pp10431	WP_299630128.1	dipeptide/oligopeptide	ABC	3.A.1	Peptide
pp10431	WP_299631350.1	dipeptide/oligopeptide	ABC	3.A.1	Peptide
pp10431	WP_299631352.1	dipeptide/oligopeptide	ABC	3.A.1	Peptide
pp10431	WP_299631353.1	dipeptide/oligopeptide	ABC	3.A.1	Peptide
pp10431	WP_299631377.1	dipeptide/oligopeptide	ABC	3.A.1	Peptide
pp10431	WP_299631381.1	dipeptide/oligopeptide	ABC	3.A.1	Peptide
pp10431	WP_299631382.1	dipeptide/oligopeptide	ABC	3.A.1	Peptide
pp10431	WP_299631384.1	dipeptide/oligopeptide	ABC	3.A.1	Peptide
pp10431	WP_299631393.1	dipeptide/oligopeptide	ABC	3.A.1	Peptide
pp10431	WP_299631400.1	dipeptide/oligopeptide	ABC	3.A.1	Peptide
pp10431	WP_299631401.1	dipeptide/oligopeptide	ABC	3.A.1	Peptide
pp10431	WP_299631402.1	dipeptide/oligopeptide	ABC	3.A.1	Peptide
pp10431	WP_299631428.1	dipeptide/oligopeptide	ABC	3.A.1	Peptide
pp10431	WP_299631430.1	dipeptide/oligopeptide	ABC	3.A.1	Peptide
pp10431	WP_299631602.1	dipeptide/oligopeptide	ABC	3.A.1	Peptide
pp10431	WP_299631635.1	dipeptide/oligopeptide	ABC	3.A.1	Peptide
pp10431	WP_299631893.1	dipeptide/oligopeptide	ABC	3.A.1	Peptide
pp10431	WP_299631895.1	dipeptide/oligopeptide	ABC	3.A.1	Peptide
pp10431	WP_299631898.1	dipeptide/oligopeptide	ABC	3.A.1	Peptide
pp10431	WP_299633225.1	dipeptide/oligopeptide	ABC	3.A.1	Peptide
pp10431	WP_299633826.1	dipeptide/oligopeptide	ABC	3.A.1	Peptide
pp10431	WP_299633827.1	dipeptide/oligopeptide	ABC	3.A.1	Peptide
pp10431	WP_299633832.1	dipeptide/oligopeptide	ABC	3.A.1	Peptide
pp10431	WP_299633833.1	dipeptide/oligopeptide	ABC	3.A.1	Peptide
pp10431	WP_299634495.1	dipeptide/oligopeptide	ABC	3.A.1	Peptide
pp10431	WP_299634496.1	dipeptide/oligopeptide	ABC	3.A.1	Peptide
pp10431	WP_299634497.1	dipeptide/oligopeptide	ABC	3.A.1	Peptide
pp10431	WP_299634852.1	dipeptide/oligopeptide	ABC	3.A.1	Peptide
pp10431	WP_299634853.1	dipeptide/oligopeptide	ABC	3.A.1	Peptide
pp10431	WP_299634854.1	dipeptide/oligopeptide	ABC	3.A.1	Peptide
pp10431	WP_299635378.1	dipeptide/oligopeptide	ABC	3.A.1	Peptide
pp10431	WP_299635379.1	dipeptide/oligopeptide	ABC	3.A.1	Peptide
pp10431	WP_299636537.1	dipeptide/oligopeptide	ABC	3.A.1	Peptide
pp10431	WP_299636632.1	dipeptide/oligopeptide	ABC	3.A.1	Peptide
pp10431	WP_299636633.1	dipeptide/oligopeptide	ABC	3.A.1	Peptide
pp10431	WP_299636634.1	dipeptide/oligopeptide	ABC	3.A.1	Peptide
pp10431	WP_366146124.1	dipeptide/oligopeptide	ABC	3.A.1	Peptide
pp10431	WP_299629173.1	drug/metabolite	DMT	2.A.7	Others
pp10431	WP_299629826.1	drug/metabolite	DMT	2.A.7	Others
pp10431	WP_299630399.1	drug/metabolite	DMT	2.A.7	Others
pp10431	WP_299630646.1	drug/metabolite	DMT	2.A.7	Others
pp10431	WP_299631665.1	drug/metabolite	DMT	2.A.7	Others
pp10431	WP_299631841.1	drug/metabolite	DMT	2.A.7	Others
pp10431	WP_299633128.1	drug/metabolite	DMT	2.A.7	Others
pp10431	WP_299633295.1	drug/metabolite	DMT	2.A.7	Others
pp10431	WP_299633541.1	drug/metabolite	DMT	2.A.7	Others
pp10431	WP_299634538.1	drug/metabolite	DMT	2.A.7	Others
pp10431	WP_299635245.1	drug/metabolite	DMT	2.A.7	Others
pp10431	WP_299635251.1	drug/metabolite	DMT	2.A.7	Others
pp10431	WP_299635434.1	drug/metabolite	DMT	2.A.7	Others
pp10431	WP_299635463.1	drug/metabolite	DMT	2.A.7	Others
pp10431	WP_299635613.1	drug/metabolite	DMT	2.A.7	Others
pp10431	WP_299636140.1	drug/metabolite	DMT	2.A.7	Others
pp10431	WP_299629772.1	fructose	SSPTS	4.A	Others
pp10431	WP_299629120.1	glycine betaine	ABC	3.A.1	Alkaloid
pp10431	WP_299629124.1	glycine betaine	ABC	3.A.1	Alkaloid
pp10431	WP_299629543.1	glycine betaine	ABC	3.A.1	Alkaloid
pp10431	WP_299630124.1	glycine betaine	ABC	3.A.1	Alkaloid
pp10431	WP_299631379.1	glycine betaine	ABC	3.A.1	Alkaloid
pp10431	WP_299631398.1	glycine betaine	ABC	3.A.1	Alkaloid
pp10431	WP_299631432.1	glycine betaine	ABC	3.A.1	Alkaloid
pp10431	WP_299631890.1	glycine betaine	ABC	3.A.1	Alkaloid
pp10431	WP_299631892.1	glycine betaine	ABC	3.A.1	Alkaloid
pp10431	WP_299632928.1	glycine betaine	ABC	3.A.1	Alkaloid
pp10431	WP_299633227.1	glycine betaine	ABC	3.A.1	Alkaloid
pp10431	WP_299633556.1	glycine betaine	ABC	3.A.1	Alkaloid
pp10431	WP_299633718.1	glycine betaine	ABC	3.A.1	Alkaloid
pp10431	WP_299633781.1	glycine betaine	ABC	3.A.1	Alkaloid
pp10431	WP_299633782.1	glycine betaine	ABC	3.A.1	Alkaloid
pp10431	WP_299633825.1	glycine betaine	ABC	3.A.1	Alkaloid
pp10431	WP_299634265.1	glycine betaine	ABC	3.A.1	Alkaloid
pp10431	WP_299634851.1	glycine betaine	ABC	3.A.1	Alkaloid
pp10431	WP_299635464.1	glycine betaine	ABC	3.A.1	Alkaloid
pp10431	WP_299636636.1	glycine betaine	ABC	3.A.1	Alkaloid
pp10431	WP_366146142.1	glycine betaine	ABC	3.A.1	Alkaloid
pp10431	WP_299629122.1	glycine betaine/L-proline	ABC	3.A.1	Alkaloid
pp10431	WP_299633717.1	glycine betaine/L-proline	ABC	3.A.1	Alkaloid
pp10431	WP_299630960.1	heme	ABC	3.A.1	Others
pp10431	WP_299633045.1	heme	ABC	3.A.1	Others
pp10431	WP_299634236.1	heme	ABC	3.A.1	Others
pp10431	WP_299631136.1	heme export	ABC	3.A.1	Others
pp10431	WP_299633439.1	hemolysin C (HlyC) homolog	HCC	9.A.40	Others
pp10431	WP_299628843.1	iron-hydroxamate	ABC	3.A.1	Others
pp10431	WP_299630881.1	iron-hydroxamate	ABC	3.A.1	Others
pp10431	WP_299630889.1	iron-hydroxamate	ABC	3.A.1	Others
pp10431	WP_299633283.1	iron-hydroxamate	ABC	3.A.1	Others
pp10431	WP_299634006.1	iron-hydroxamate	ABC	3.A.1	Others
pp10431	WP_299634594.1	iron-hydroxamate	ABC	3.A.1	Others
pp10431	WP_299631318.1	glycine betaine	ABC	3.A.1	Alkaloid
pp10431	WP_299632052.1	glycine betaine	ABC	3.A.1	Alkaloid
pp10431	WP_299632129.1	glycine betaine	ABC	3.A.1	Alkaloid
pp10431	WP_299632130.1	glycine betaine	ABC	3.A.1	Alkaloid
pp10431	WP_299632830.1	glycine betaine	ABC	3.A.1	Alkaloid
pp10431	WP_299633252.1	glycine betaine	ABC	3.A.1	Alkaloid
pp10431	WP_299633979.1	glycine betaine	ABC	3.A.1	Alkaloid
pp10431	WP_299634333.1	glycine betaine	ABC	3.A.1	Alkaloid
pp10431	WP_299634468.1	glycine betaine	ABC	3.A.1	Alkaloid
pp10431	WP_299636242.1	glycine betaine	ABC	3.A.1	Alkaloid
pp10431	WP_299633791.1	lipoprotein releasing	ABC	3.A.1	Others
pp10431	WP_299635319.1	lipoprotein releasing	ABC	3.A.1	Others
pp10431	WP_299630092.1	multidrug	ABC	3.A.1	Others
pp10431	WP_299631078.1	multidrug	ABC	3.A.1	Others
pp10431	WP_299635109.1	multidrug	ABC	3.A.1	Others
pp10431	WP_299628724.1	multidrug efflux	MFS	2.A.1	Others
pp10431	WP_299628830.1	multidrug efflux	MFS	2.A.1	Others
pp10431	WP_299628956.1	multidrug efflux	MFS	2.A.1	Others
pp10431	WP_299629090.1	multidrug efflux	MFS	2.A.1	Others
pp10431	WP_299629192.1	multidrug efflux	MFS	2.A.1	Others
pp10431	WP_299629261.1	multidrug efflux	MFS	2.A.1	Others
pp10431	WP_299629350.1	multidrug efflux	MFS	2.A.1	Others
pp10431	WP_299629623.1	multidrug efflux	MFS	2.A.1	Others
pp10431	WP_299629659.1	multidrug efflux	MFS	2.A.1	Others
pp10431	WP_299629682.1	multidrug efflux	MFS	2.A.1	Others
pp10431	WP_299629753.1	multidrug efflux	MFS	2.A.1	Others
pp10431	WP_299629806.1	multidrug efflux	MFS	2.A.1	Others
pp10431	WP_299629841.1	multidrug efflux	MFS	2.A.1	Others
pp10431	WP_299629913.1	multidrug efflux	MFS	2.A.1	Others
pp10431	WP_299630022.1	multidrug efflux	MFS	2.A.1	Others
pp10431	WP_299630074.1	multidrug efflux	MFS	2.A.1	Others
pp10431	WP_299630131.1	multidrug efflux	MFS	2.A.1	Others
pp10431	WP_299630134.1	multidrug efflux	RND	2.A.6	Others
pp10431	WP_299630222.1	multidrug efflux	RND	2.A.6	Others
pp10431	WP_299630253.1	multidrug efflux	MFS	2.A.1	Others
pp10431	WP_299630464.1	multidrug efflux	MFS	2.A.1	Others
pp10431	WP_299630537.1	multidrug efflux	MFS	2.A.1	Others
pp10431	WP_299630553.1	multidrug efflux	MFS	2.A.1	Others
pp10431	WP_299630595.1	multidrug efflux	MFS	2.A.1	Others
pp10431	WP_299630800.1	multidrug efflux	MFS	2.A.1	Others
pp10431	WP_299630995.1	multidrug efflux	MFS	2.A.1	Others
pp10431	WP_299631006.1	multidrug efflux	MFS	2.A.1	Others
pp10431	WP_299631281.1	multidrug efflux	MFS	2.A.1	Others
pp10431	WP_299631486.1	multidrug efflux	MFS	2.A.1	Others
pp10431	WP_299631596.1	multidrug efflux	MFS	2.A.1	Others
pp10431	WP_299632807.1	multidrug efflux	MFS	2.A.1	Others
pp10431	WP_299632986.1	multidrug efflux	MFS	2.A.1	Others
pp10431	WP_299633156.1	multidrug efflux	MFS	2.A.1	Others
pp10431	WP_299633161.1	multidrug efflux	MFS	2.A.1	Others
pp10431	WP_299633196.1	multidrug efflux	RND	2.A.6	Others
pp10431	WP_299633202.1	multidrug efflux	MFS	2.A.1	Others
pp10431	WP_299633257.1	multidrug efflux	MFS	2.A.1	Others
pp10431	WP_299633496.1	multidrug efflux	MFS	2.A.1	Others
pp10431	WP_299633675.1	multidrug efflux	MFS	2.A.1	Others
pp10431	WP_299633988.1	multidrug efflux	MFS	2.A.1	Others
pp10431	WP_299634037.1	multidrug efflux	MFS	2.A.1	Others
pp10431	WP_299634459.1	multidrug efflux	MFS	2.A.1	Others
pp10431	WP_299634842.1	multidrug efflux	MFS	2.A.1	Others
pp10431	WP_299634843.1	multidrug efflux	MFS	2.A.1	Others
pp10431	WP_299634879.1	multidrug efflux	MFS	2.A.1	Others
pp10431	WP_299634917.1	multidrug efflux	MFS	2.A.1	Others
pp10431	WP_299634951.1	multidrug efflux	RND	2.A.6	Others
pp10431	WP_299634974.1	multidrug efflux	MFS	2.A.1	Others
pp10431	WP_299635051.1	multidrug efflux	MFS	2.A.1	Others
pp10431	WP_299635055.1	multidrug efflux	MOP	2.A.66	Others
pp10431	WP_299635162.1	multidrug efflux	MFS	2.A.1	Others
pp10431	WP_299635187.1	multidrug efflux	MFS	2.A.1	Others
pp10431	WP_299635204.1	multidrug efflux	MFS	2.A.1	Others
pp10431	WP_299635259.1	multidrug efflux	MFS	2.A.1	Others
pp10431	WP_299635273.1	multidrug efflux	MFS	2.A.1	Others
pp10431	WP_299635363.1	multidrug efflux	MFS	2.A.1	Others
pp10431	WP_299635421.1	multidrug efflux	MFS	2.A.1	Others
pp10431	WP_299635582.1	multidrug efflux	MFS	2.A.1	Others
pp10431	WP_299636012.1	multidrug efflux	MOP	2.A.66	Others
pp10431	WP_299636048.1	multidrug efflux	MOP	2.A.66	Others
pp10431	WP_299636218.1	multidrug efflux	MFS	2.A.1	Others
pp10431	WP_299636425.1	multidrug efflux	MFS	2.A.1	Others
pp10431	WP_299636500.1	multidrug efflux	MFS	2.A.1	Others
pp10431	WP_299636526.1	multidrug efflux	MFS	2.A.1	Others
pp10431	WP_299636531.1	multidrug efflux	MFS	2.A.1	Others
pp10431	WP_299636541.1	multidrug efflux	MFS	2.A.1	Others
pp10431	WP_299636583.1	multidrug efflux	MFS	2.A.1	Others
pp10431	WP_299636682.1	multidrug efflux	MFS	2.A.1	Others
pp10431	WP_299629440.1	multidrug efflux (EmrB/QacA subfamily)	MFS	2.A.1	Others
pp10431	WP_299629662.1	multidrug efflux (EmrB/QacA subfamily)	MFS	2.A.1	Others
pp10431	WP_299629732.1	multidrug efflux (EmrB/QacA subfamily)	MFS	2.A.1	Others
pp10431	WP_299629807.1	multidrug efflux (EmrB/QacA subfamily)	MFS	2.A.1	Others
pp10431	WP_299629845.1	multidrug efflux (EmrB/QacA subfamily)	MFS	2.A.1	Others
pp10431	WP_299629986.1	multidrug efflux (EmrB/QacA subfamily)	MFS	2.A.1	Others
pp10431	WP_299630196.1	multidrug efflux (EmrB/QacA subfamily)	MFS	2.A.1	Others
pp10431	WP_299630221.1	multidrug efflux (EmrB/QacA subfamily)	MFS	2.A.1	Others
pp10431	WP_299630550.1	multidrug efflux (EmrB/QacA subfamily)	MFS	2.A.1	Others
pp10431	WP_299630718.1	multidrug efflux (EmrB/QacA subfamily)	MFS	2.A.1	Others
pp10431	WP_299630768.1	multidrug efflux (EmrB/QacA subfamily)	MFS	2.A.1	Others
pp10431	WP_299631597.1	multidrug efflux (EmrB/QacA subfamily)	MFS	2.A.1	Others
pp10431	WP_299632184.1	multidrug efflux (EmrB/QacA subfamily)	MFS	2.A.1	Others
pp10431	WP_299632992.1	multidrug efflux (EmrB/QacA subfamily)	MFS	2.A.1	Others
pp10431	WP_299633036.1	multidrug efflux (EmrB/QacA subfamily)	MFS	2.A.1	Others
pp10431	WP_299633055.1	multidrug efflux (EmrB/QacA subfamily)	MFS	2.A.1	Others
pp10431	WP_299633197.1	multidrug efflux (EmrB/QacA subfamily)	MFS	2.A.1	Others
pp10431	WP_299633210.1	multidrug efflux (EmrB/QacA subfamily)	MFS	2.A.1	Others
pp10431	WP_299633253.1	multidrug efflux (EmrB/QacA subfamily)	MFS	2.A.1	Others
pp10431	WP_299633322.1	multidrug efflux (EmrB/QacA subfamily)	MFS	2.A.1	Others
pp10431	WP_299633332.1	multidrug efflux (EmrB/QacA subfamily)	MFS	2.A.1	Others
pp10431	WP_299633614.1	multidrug efflux (EmrB/QacA subfamily)	MFS	2.A.1	Others
pp10431	WP_299634510.1	multidrug efflux (EmrB/QacA subfamily)	MFS	2.A.1	Others
pp10431	WP_299635515.1	multidrug efflux (EmrB/QacA subfamily)	MFS	2.A.1	Others
pp10431	WP_299636350.1	multidrug efflux (EmrB/QacA subfamily)	MFS	2.A.1	Others
pp10431	WP_299636639.1	multidrug efflux (EmrB/QacA subfamily)	MFS	2.A.1	Others
pp10431	WP_299636748.1	multidrug efflux (EmrB/QacA subfamily)	MFS	2.A.1	Others
pp10431	WP_299634144.1	multidrug efflux (SMR)	DMT	2.A.7	Others
pp10431	WP_299635402.1	multidrug efflux (SMR)	DMT	2.A.7	Others
pp10431	WP_299635862.1	multidrug/quaternary ammonium compound efflux (SMR subfamily)	DMT	2.A.7	Others
pp10431	WP_299629200.1	multidrug/solvent efflux (HAE1 subfamily)	RND	2.A.6	Others
pp10431	WP_299629816.1	multidrug/solvent efflux (HAE1 subfamily)	RND	2.A.6	Others
pp10431	WP_299629959.1	multidrug/solvent efflux (HAE1 subfamily)	RND	2.A.6	Others
pp10431	WP_299629960.1	multidrug/solvent efflux (HAE1 subfamily)	RND	2.A.6	Others
pp10431	WP_299629963.1	multidrug/solvent efflux (HAE1 subfamily)	RND	2.A.6	Others
pp10431	WP_299629999.1	multidrug/solvent efflux (HAE1 subfamily)	RND	2.A.6	Others
pp10431	WP_299631650.1	multidrug/solvent efflux (HAE1 subfamily)	RND	2.A.6	Others
pp10431	WP_299631739.1	multidrug/solvent efflux (HAE1 subfamily)	RND	2.A.6	Others
pp10431	WP_299633565.1	multidrug/solvent efflux (HAE1 subfamily)	RND	2.A.6	Others
pp10431	WP_299633566.1	multidrug/solvent efflux (HAE1 subfamily)	RND	2.A.6	Others
pp10431	WP_299633820.1	multidrug/solvent efflux (HAE1 subfamily)	RND	2.A.6	Others
pp10431	WP_299633858.1	multidrug/solvent efflux (HAE1 subfamily)	RND	2.A.6	Others
pp10431	WP_299634337.1	multidrug/solvent efflux (HAE1 subfamily)	RND	2.A.6	Others
pp10431	WP_299634570.1	multidrug/solvent efflux (HAE1 subfamily)	RND	2.A.6	Others
pp10431	WP_299636282.1	multidrug/solvent efflux (HAE1 subfamily)	RND	2.A.6	Others
pp10431	WP_299636284.1	multidrug/solvent efflux (HAE1 subfamily)	RND	2.A.6	Others
pp10431	WP_299630414.1	multidrug/solvent efflux (HAE3 subfamily)	RND	2.A.6	Others
pp10431	WP_299629388.1	oligopeptide	ABC	3.A.1	Peptide
pp10431	WP_299629397.1	oligopeptide	ABC	3.A.1	Peptide
pp10431	WP_299633224.1	oligopeptide	ABC	3.A.1	Peptide
pp10431	WP_299633867.1	oligopeptide	ABC	3.A.1	Peptide
pp10431	WP_299633868.1	oligopeptide	ABC	3.A.1	Peptide
pp10431	WP_299635377.1	oligopeptide	ABC	3.A.1	Peptide
pp10431	WP_299628505.1	glycine betaine	ABC	3.A.1	Alkaloid
pp10431	WP_299628705.1	glycine betaine	ABC	3.A.1	Alkaloid
pp10431	WP_299628707.1	glycine betaine	ABC	3.A.1	Alkaloid
pp10431	WP_299628887.1	glycine betaine	ABC	3.A.1	Alkaloid
pp10431	WP_299629240.1	glycine betaine	ABC	3.A.1	Alkaloid
pp10431	WP_299629461.1	glycine betaine	ABC	3.A.1	Alkaloid
pp10431	WP_299629978.1	glycine betaine	ABC	3.A.1	Alkaloid
pp10431	WP_299631041.1	protein export	Tat	2.A.64	Others
pp10431	WP_299631042.1	protein export	Tat	2.A.64	Others
pp10431	WP_299631044.1	protein export	Tat	2.A.64	Others
pp10431	WP_299630215.1	proton:dipeptide/tripeptide symporter	POT	2.A.17	Peptide
pp10431	WP_007180033.1	protons	F-ATPase	3.A.2	Others
pp10431	WP_299632067.1	protons	F-ATPase	3.A.2	Others
pp10431	WP_299632069.1	protons	F-ATPase	3.A.2	Others
pp10431	WP_299632070.1	protons	F-ATPase	3.A.2	Others
pp10431	WP_299632072.1	protons	F-ATPase	3.A.2	Others
pp10431	WP_299632073.1	protons	F-ATPase	3.A.2	Others
pp10431	WP_299632121.1	protons	F-ATPase	3.A.2	Others
pp10431	WP_299632122.1	protons	F-ATPase	3.A.2	Others
pp10431	WP_299634004.1	pyoverdin (siderophore) exporter PvdE	ABC	3.A.1	Others
pp10431	WP_299630057.1	short-chain fatty acid	AtoE	2.A.73	Fatty acids
pp10431	WP_299633736.1	short-chain fatty acid	AtoE	2.A.73	Fatty acids
pp10431	WP_299636661.1	short-chain fatty acid	AtoE	2.A.73	Fatty acids
pp10431	WP_299630538.1	small-conductance mechanosensitive ion channel	MscS	1.A.23	Others
pp10431	WP_299630788.1	small-conductance mechanosensitive ion channel	MscS	1.A.23	Others
pp10431	WP_299632912.1	small-conductance mechanosensitive ion channel	MscS	1.A.23	Others
pp10431	WP_299633035.1	small-conductance mechanosensitive ion channel	MscS	1.A.23	Others
pp10431	WP_299634475.1	small-conductance mechanosensitive ion channel	MscS	1.A.23	Others
pp10431	WP_299635700.1	small-conductance mechanosensitive ion channel	MscS	1.A.23	Others
pp10431	WP_299636302.1	small-conductance mechanosensitive ion channel	MscS	1.A.23	Others
pp10431	WP_299628509.1	glycine betaine	ABC	3.A.1	Alkaloid
pp10431	WP_299630050.1	glycine betaine	ABC	3.A.1	Alkaloid
pp10431	WP_299632570.1	glycine betaine	ABC	3.A.1	Alkaloid
pp10431	WP_299633092.1	glycine betaine	ABC	3.A.1	Alkaloid
pp10431	WP_299633504.1	glycine betaine	ABC	3.A.1	Alkaloid
pp10431	WP_299629333.1	sodium ion:proton antiporter	NhaA	2.A.33	Others
pp10431	WP_299628503.1	daunorubicin	ABC	3.A.1	Daunorubicin
pp10431	WP_299628847.1	daunorubicin	ABC	3.A.1	Daunorubicin
pp10431	WP_299628885.1	daunorubicin	ABC	3.A.1	Daunorubicin
pp10431	WP_299629288.1	daunorubicin	ABC	3.A.1	Daunorubicin
pp10431	WP_299629457.1	daunorubicin	ABC	3.A.1	Daunorubicin
pp10431	WP_299629459.1	daunorubicin	ABC	3.A.1	Daunorubicin
pp10431	WP_299631263.1	daunorubicin	ABC	3.A.1	Daunorubicin
pp10431	WP_299631264.1	daunorubicin	ABC	3.A.1	Daunorubicin
pp10431	WP_299631266.1	daunorubicin	ABC	3.A.1	Daunorubicin
pp10431	WP_299631769.1	daunorubicin	ABC	3.A.1	Daunorubicin
pp10431	WP_299633183.1	daunorubicin	ABC	3.A.1	Daunorubicin
pp10431	WP_299633325.1	daunorubicin	ABC	3.A.1	Daunorubicin
pp10431	WP_299633326.1	daunorubicin	ABC	3.A.1	Daunorubicin
pp10431	WP_299633994.1	daunorubicin	ABC	3.A.1	Daunorubicin
pp10431	WP_299633996.1	daunorubicin	ABC	3.A.1	Daunorubicin
pp10431	WP_299629652.1	tellurium ion efflux	TerC	9.A.30	Others
pp10431	WP_299628466.1	toluene tolerance	ABC	3.A.1	Others
pp10431	WP_299628470.1	toluene tolerance	ABC	3.A.1	Others
pp10431	WP_299628472.1	toluene tolerance	ABC	3.A.1	Others
pp10431	WP_299631064.1	toluene tolerance	ABC	3.A.1	Others
pp10431	WP_299631067.1	toluene tolerance	ABC	3.A.1	Others
pp10431	WP_299631068.1	toluene tolerance	ABC	3.A.1	Others
pp10431	WP_299634986.1	toxin secretion	ABC	3.A.1	Others
pp10431	WP_299635656.1	toxin secretion	ABC	3.A.1	Others
pp10431	WP_299628501.1	unknown substrate	ABC	3.A.1	Others
pp10431	WP_299628608.1	unknown substrate	OOP	1.B.6	Others
pp10431	WP_299630309.1	unknown substrate	AEC	2.A.69	Auxin
pp10431	WP_299631066.1	unknown substrate	ABC	3.A.1	Others
pp10431	WP_299631925.1	unknown substrate	IIISP	3.A.6	Others
pp10431	WP_299631940.1	unknown substrate	IIISP	3.A.6	Others
pp10431	WP_299631941.1	unknown substrate	IIISP	3.A.6	Others
pp10431	WP_299631981.1	unknown substrate	IIISP	3.A.6	Others
pp10431	WP_299631983.1	unknown substrate	IIISP	3.A.6	Others
pp10431	WP_299632001.1	unknown substrate	OOP	1.B.6	Others
pp10431	WP_299632167.1	unknown substrate	MTB	3.A.15	Others
pp10431	WP_299632170.1	unknown substrate	MTB	3.A.15	Others
pp10431	WP_299632933.1	unknown substrate	IIISP	3.A.6	Others
pp10431	WP_299633029.1	unknown substrate	P-ATPase	3.A.3	Others
pp10431	WP_299633062.1	unknown substrate	FeT	9.A.9	Others
pp10431	WP_299633264.1	unknown substrate	ABC	3.A.1	Others
pp10431	WP_299633639.1	unknown substrate	EVE1-C	1.A.34	Others
pp10431	WP_299633829.1	unknown substrate	Mot/Exb	1.A.30	Others
pp10431	WP_299634336.1	unknown substrate	OMF	1.B.17	Others
pp10431	WP_299634582.1	unknown substrate	ABC	3.A.1	Others
pp10431	WP_299634639.1	unknown substrate	MTB	3.A.15	Others
pp10431	WP_299634640.1	unknown substrate	MTB	3.A.15	Others
pp10431	WP_299634645.1	unknown substrate	OOP	1.B.6	Others
pp10431	WP_299634714.1	unknown substrate	Mot/Exb	1.A.30	Others
pp10431	WP_299634715.1	unknown substrate	Mot/Exb	1.A.30	Others
pp10431	WP_299634823.1	unknown substrate	Mot/Exb	1.A.30	Others
pp10431	WP_299634824.1	unknown substrate	Mot/Exb	1.A.30	Others
pp10431	WP_299634864.1	unknown substrate	YggT	9.A.4	Others
pp10431	WP_299635551.1	unknown substrate	ABC	3.A.1	Others
pp10431	WP_299635981.1	unknown substrate	TRIC	1.A.62	Others
pp10431	WP_299636129.1	unknown substrate	Mot/Exb	1.A.30	Others
pp10431	WP_299636130.1	unknown substrate	Mot/Exb	1.A.30	Others
pp10431	WP_299636159.1	unknown substrate	IIISP	3.A.6	Others
pp10431	WP_299636166.1	unknown substrate	IIISP	3.A.6	Others
pp10431	WP_299636169.1	unknown substrate	IIISP	3.A.6	Others
pp10431	WP_299636183.1	unknown substrate	Mot/Exb	1.A.30	Others
pp10431	WP_366146116.1	unknown substrate	IIISP	3.A.6	Others
pp10431	WP_299634523.1	virulence factor MviN	MOP	2.A.66	Others
rr10415	QEE23156.1	60 KD inner membrane protein OxaA homolog	Oxa1	2.A.9	Protein
rr10415	QEE26528.1	Acetyl-CoA:CoA antiporter	MFS	2.A.1	Enzyme
rr10415	QEE25176.1	cation efflux	CDF	2.A.4	Others
rr10415	QEE25282.1	cation efflux	CDF	2.A.4	Others
rr10415	QEE23586.1	cell division	ABC	3.A.1	Others
rr10415	QEE23900.1	cobalt/zinc/cadmium ion efflux (HME subfamily)	RND	2.A.6	Others
rr10415	QEE26406.1	cobalt/zinc/cadmium ion efflux (HME subfamily)	RND	2.A.6	Others
rr10415	QEE23506.1	daunorubicin	ABC	3.A.1	Daunorubicin
rr10415	QEE23595.1	daunorubicin	ABC	3.A.1	Daunorubicin
rr10415	QEE23633.1	daunorubicin	ABC	3.A.1	Daunorubicin
rr10415	QEE23694.1	daunorubicin	ABC	3.A.1	Daunorubicin
rr10415	QEE24003.1	daunorubicin	ABC	3.A.1	Daunorubicin
rr10415	QEE24700.1	daunorubicin	ABC	3.A.1	Daunorubicin
rr10415	QEE25309.1	daunorubicin	ABC	3.A.1	Daunorubicin
rr10415	QEE25519.1	daunorubicin	ABC	3.A.1	Daunorubicin
rr10415	QEE25570.1	daunorubicin	ABC	3.A.1	Daunorubicin
rr10415	QEE25947.1	daunorubicin	ABC	3.A.1	Daunorubicin
rr10415	QEE26054.1	daunorubicin	ABC	3.A.1	Daunorubicin
rr10415	QEE26067.1	daunorubicin	ABC	3.A.1	Daunorubicin
rr10415	QEE25545.1	efflux (antimicrobial peptide)	ABC	3.A.1	Others
rr10415	QEE25546.1	efflux (antimicrobial peptide)	ABC	3.A.1	Others
rr10415	QEE25547.1	efflux (antimicrobial peptide)	ABC	3.A.1	Others
rr10415	QEE25548.1	efflux (antimicrobial peptide)	ABC	3.A.1	Others
rr10415	QEE25549.1	efflux (antimicrobial peptide)	ABC	3.A.1	Others
rr10415	QEE25550.1	efflux (antimicrobial peptide)	ABC	3.A.1	Others
rr10415	QEE25551.1	efflux (antimicrobial peptide)	ABC	3.A.1	Others
rr10415	QEE25552.1	efflux (antimicrobial peptide)	ABC	3.A.1	Others
rr10415	QEE25553.1	efflux (antimicrobial peptide)	ABC	3.A.1	Others
rr10415	QEE25554.1	efflux (antimicrobial peptide)	ABC	3.A.1	Others
rr10415	QEE25555.1	efflux (antimicrobial peptide)	ABC	3.A.1	Others
rr10415	QEE25556.1	efflux (antimicrobial peptide)	ABC	3.A.1	Others
rr10415	QEE25557.1	efflux (antimicrobial peptide)	ABC	3.A.1	Others
rr10415	QEE25558.1	efflux (antimicrobial peptide)	ABC	3.A.1	Others
rr10415	QEE25559.1	efflux (antimicrobial peptide)	ABC	3.A.1	Others
rr10415	QEE25560.1	efflux (antimicrobial peptide)	ABC	3.A.1	Others
rr10415	QEE25561.1	efflux (antimicrobial peptide)	ABC	3.A.1	Others
rr10415	QEE25923.1	efflux (antimicrobial peptide)	ABC	3.A.1	Others
rr10415	QEE25924.1	efflux (antimicrobial peptide)	ABC	3.A.1	Others
rr10415	QEE25925.1	efflux (antimicrobial peptide)	ABC	3.A.1	Others
rr10415	QEE25926.1	efflux (antimicrobial peptide)	ABC	3.A.1	Others
rr10415	QEE23981.1	glycine betaine	ABC	3.A.1	Alkaloid
rr10415	QEE23983.1	glycine betaine	ABC	3.A.1	Alkaloid
rr10415	QEE24766.1	glycine betaine	ABC	3.A.1	Alkaloid
rr10415	QEE23982.1	glycine betaine/L-proline	ABC	3.A.1	Alkaloid
rr10415	QEE23609.1	heme	ABC	3.A.1	Others
rr10415	QEE24609.1	heme	ABC	3.A.1	Others
rr10415	QEE25582.1	heme	ABC	3.A.1	Others
rr10415	QEE25917.1	heme	ABC	3.A.1	Others
rr10415	QEE24607.1	heme export	ABC	3.A.1	Others
rr10415	QEE24608.1	heme export	ABC	3.A.1	Others
rr10415	QEE25505.1	hemolysin C (HlyC) homolog	HCC	9.A.40	Others
rr10415	QEE26326.1	iron-hydroxamate	ABC	3.A.1	Others
rr10415	QEE23259.1	lipoprotein releasing	ABC	3.A.1	Others
rr10415	QEE24628.1	lipoprotein releasing	ABC	3.A.1	Others
rr10415	QEE25662.1	lipoprotein releasing	ABC	3.A.1	Others
rr10415	QEE25663.1	lipoprotein releasing	ABC	3.A.1	Others
rr10415	QEE24004.1	multidrug	ABC	3.A.1	Others
rr10415	QEE24856.1	multidrug	ABC	3.A.1	Others
rr10415	QEE25062.1	multidrug	ABC	3.A.1	Others
rr10415	QEE25308.1	multidrug	ABC	3.A.1	Others
rr10415	QEE25569.1	multidrug	ABC	3.A.1	Others
rr10415	QEE26068.1	multidrug	ABC	3.A.1	Others
rr10415	QEE23316.1	multidrug efflux	MFS	2.A.1	Others
rr10415	QEE23393.1	multidrug efflux	MFS	2.A.1	Others
rr10415	QEE23616.1	multidrug efflux	MFS	2.A.1	Others
rr10415	QEE23648.1	multidrug efflux	MFS	2.A.1	Others
rr10415	QEE23677.1	multidrug efflux	MFS	2.A.1	Others
rr10415	QEE24038.1	multidrug efflux	MFS	2.A.1	Others
rr10415	QEE24089.1	multidrug efflux	MFS	2.A.1	Others
rr10415	QEE24218.1	multidrug efflux	MFS	2.A.1	Others
rr10415	QEE24246.1	multidrug efflux	MFS	2.A.1	Others
rr10415	QEE24937.1	multidrug efflux	MFS	2.A.1	Others
rr10415	QEE24981.1	multidrug efflux	MFS	2.A.1	Others
rr10415	QEE25142.1	multidrug efflux	MFS	2.A.1	Others
rr10415	QEE25165.1	multidrug efflux	MFS	2.A.1	Others
rr10415	QEE25832.1	multidrug efflux	MFS	2.A.1	Others
rr10415	QEE25873.1	multidrug efflux	MFS	2.A.1	Others
rr10415	QEE25909.1	multidrug efflux	MFS	2.A.1	Others
rr10415	QEE25960.1	multidrug efflux	MFS	2.A.1	Others
rr10415	QEE26121.1	multidrug efflux	MFS	2.A.1	Others
rr10415	QEE26300.1	multidrug efflux	MFS	2.A.1	Others
rr10415	QEE26356.1	multidrug efflux	MFS	2.A.1	Others
rr10415	QEE26443.1	multidrug efflux	MFS	2.A.1	Others
rr10415	QEE26516.1	multidrug efflux	MFS	2.A.1	Others
rr10415	QEE24008.1	multidrug efflux	MOP	2.A.66	Others
rr10415	QEE26241.1	multidrug efflux	MOP	2.A.66	Others
rr10415	QEE26285.1	multidrug efflux	MOP	2.A.66	Others
rr10415	QEE24181.1	multidrug efflux	RND	2.A.6	Others
rr10415	QEE25564.1	multidrug efflux	RND	2.A.6	Others
rr10415	QEE26481.1	multidrug efflux	RND	2.A.6	Others
rr10415	QEE24435.1	multidrug efflux (EmrB/QacA subfamily)	MFS	2.A.1	Others
rr10415	QEE24614.1	multidrug efflux (EmrB/QacA subfamily)	MFS	2.A.1	Others
rr10415	QEE24744.1	multidrug efflux (EmrB/QacA subfamily)	MFS	2.A.1	Others
rr10415	QEE26236.1	multidrug efflux (EmrB/QacA subfamily)	MFS	2.A.1	Others
rr10415	QEE26409.1	multidrug efflux (EmrB/QacA subfamily)	MFS	2.A.1	Others
rr10415	QEE25220.1	multidrug efflux (SMR)	DMT	2.A.7	Others
rr10415	QEE25760.1	multidrug efflux (SMR)	DMT	2.A.7	Others
rr10415	QEE23256.1	multidrug/quaternary ammonium compound efflux (SMR subfamily)	DMT	2.A.7	Others
rr10415	QEE23077.1	multidrug/solvent efflux (HAE1 subfamily)	RND	2.A.6	Others
rr10415	QEE23087.1	multidrug/solvent efflux (HAE1 subfamily)	RND	2.A.6	Others
rr10415	QEE23247.1	multidrug/solvent efflux (HAE1 subfamily)	RND	2.A.6	Others
rr10415	QEE24460.1	multidrug/solvent efflux (HAE1 subfamily)	RND	2.A.6	Others
rr10415	QEE25671.1	multidrug/solvent efflux (HAE1 subfamily)	RND	2.A.6	Others
rr10415	QEE26099.1	multidrug/solvent efflux (HAE1 subfamily)	RND	2.A.6	Others
rr10415	QEE26100.1	multidrug/solvent efflux (HAE1 subfamily)	RND	2.A.6	Others
rr10415	QEE26317.1	multidrug/solvent efflux (HAE1 subfamily)	RND	2.A.6	Others
rr10415	QEE24290.1	oligopeptide	OPT	2.A.67	Peptide
rr10415	QEE24113.1	protein export	SdpI	9.A.32	Others
rr10415	QEE26044.1	protein export	Tat	2.A.64	Others
rr10415	QEE26046.1	protein export	Tat	2.A.64	Others
rr10415	QEE24012.1	protein export (SecDF)	RND	2.A.6	Others
rr10415	QEE25954.1	proton (vacuolar)	H+-PPase	3.A.10	Others
rr10415	QEE23971.1	proton:dipeptide/tripeptide symporter	POT	2.A.17	Peptide
rr10415	QEE24339.1	proton:dipeptide/tripeptide symporter	POT	2.A.17	Peptide
rr10415	QEE25851.1	proton:dipeptide/tripeptide symporter	POT	2.A.17	Peptide
rr10415	QEE25852.1	proton:dipeptide/tripeptide symporter	POT	2.A.17	Peptide
rr10415	QEE26149.1	proton:dipeptide/tripeptide symporter	POT	2.A.17	Peptide
rr10415	QEE23422.1	protons	F-ATPase	3.A.2	Others
rr10415	QEE23423.1	protons	F-ATPase	3.A.2	Others
rr10415	QEE23424.1	protons	F-ATPase	3.A.2	Others
rr10415	QEE23425.1	protons	F-ATPase	3.A.2	Others
rr10415	QEE23426.1	protons	F-ATPase	3.A.2	Others
rr10415	QEE23427.1	protons	F-ATPase	3.A.2	Others
rr10415	QEE23428.1	protons	F-ATPase	3.A.2	Others
rr10415	QEE23429.1	protons	F-ATPase	3.A.2	Others
rr10415	QEE23430.1	protons	F-ATPase	3.A.2	Others
rr10415	QEE26480.1	short-chain fatty acid	AtoE	2.A.73	Fatty acids
rr10415	QEE23553.1	small-conductance mechanosensitive ion channel	MscS	1.A.23	Others
rr10415	QEE23631.1	small-conductance mechanosensitive ion channel	MscS	1.A.23	Others
rr10415	QEE23635.1	small-conductance mechanosensitive ion channel	MscS	1.A.23	Others
rr10415	QEE25066.1	small-conductance mechanosensitive ion channel	MscS	1.A.23	Others
rr10415	QEE26053.1	sodium ion efflux	ABC	3.A.1	Others
rr10415	QEE23955.1	sodium ion:proton antiporter	NhaD	2.A.62	Others
rr10415	QEE24986.1	sodium ion:proton antiporter	NhaD	2.A.62	Others
rr10415	QEE25239.1	tellurium ion efflux	TerC	9.A.30	Others
rr10415	QEE25694.1	toluene tolerance	ABC	3.A.1	Others
rr10415	QEE25695.1	toluene tolerance	ABC	3.A.1	Others
rr10415	QEE25696.1	toluene tolerance	ABC	3.A.1	Others
rr10415	QEE26253.1	toxin secretion	ABC	3.A.1	Others
rr10415	QEE23733.1	unknown substrate	ABC	3.A.1	Others
rr10415	QEE23957.1	unknown substrate	ABC	3.A.1	Others
rr10415	QEE24021.1	unknown substrate	ABC	3.A.1	Others
rr10415	QEE24022.1	unknown substrate	ABC	3.A.1	Others
rr10415	QEE25078.1	unknown substrate	ABC	3.A.1	Others
rr10415	QEE25307.1	unknown substrate	ABC	3.A.1	Others
rr10415	QEE26254.1	unknown substrate	ABC	3.A.1	Others
rr10415	QEE26331.1	unknown substrate	ABC	3.A.1	Others
rr10415	QEE24345.1	unknown substrate	AEC	2.A.69	Auxin
rr10415	QEE25888.1	unknown substrate	EVE1-C	1.A.34	Others
rr10415	QEE23165.1	unknown substrate	Mot/Exb	1.A.30	Others
rr10415	QEE23166.1	unknown substrate	Mot/Exb	1.A.30	Others
rr10415	QEE23167.1	unknown substrate	Mot/Exb	1.A.30	Others
rr10415	QEE23813.1	unknown substrate	Mot/Exb	1.A.30	Others
rr10415	QEE23814.1	unknown substrate	Mot/Exb	1.A.30	Others
rr10415	QEE26387.1	unknown substrate	Mot/Exb	1.A.30	Others
rr10415	QEE23821.1	unknown substrate	MTB	3.A.15	Others
rr10415	QEE23822.1	unknown substrate	MTB	3.A.15	Others
rr10415	QEE23976.1	unknown substrate	MTB	3.A.15	Others
rr10415	QEE24452.1	unknown substrate	MTB	3.A.15	Others
rr10415	QEE26082.1	unknown substrate	MTB	3.A.15	Others
rr10415	QEE26083.1	unknown substrate	MTB	3.A.15	Others
rr10415	QEE26237.1	unknown substrate	OMF	1.B.17	Others
rr10415	QEE23076.1	unknown substrate	OMR	1.B.14	Others
rr10415	QEE25384.1	unknown substrate	OOP	1.B.6	Others
rr10415	QEE23642.1	unknown substrate	TRIC	1.A.62	Others
rr10415	QEE24166.1	unknown substrate	TRIC	1.A.62	Others
rr10415	QEE26374.1	virulence factor MviN	MOP	2.A.66	Others
rr10430	HEY0329013.1	60 KD inner membrane protein OxaA homolog	Oxa1	2.A.9	Protein
rr10430	HEY0330152.1	Acetyl-CoA:CoA antiporter	MFS	2.A.1	Enzyme
rr10430	HEY0329377.1	biotin uptake	BUT	2.A.88	Biotin
rr10430	HEY0327503.1	cation efflux	CDF	2.A.4	Others
rr10430	HEY0328035.1	cation efflux	CDF	2.A.4	Others
rr10430	HEY0331826.1	cell division	ABC	3.A.1	Others
rr10430	HEY0331493.1	chloramphenicol (RarD homolog)	DMT	2.A.7	Antibiotic
rr10430	HEY0327464.1	cobalt/zinc/cadmium ion efflux (HME subfamily)	RND	2.A.6	Others
rr10430	HEY0327590.1	daunorubicin	ABC	3.A.1	Daunorubicin
rr10430	HEY0327591.1	daunorubicin	ABC	3.A.1	Daunorubicin
rr10430	HEY0327741.1	daunorubicin	ABC	3.A.1	Daunorubicin
rr10430	HEY0328264.1	daunorubicin	ABC	3.A.1	Daunorubicin
rr10430	HEY0328265.1	daunorubicin	ABC	3.A.1	Daunorubicin
rr10430	HEY0328376.1	daunorubicin	ABC	3.A.1	Daunorubicin
rr10430	HEY0328619.1	daunorubicin	ABC	3.A.1	Daunorubicin
rr10430	HEY0328760.1	daunorubicin	ABC	3.A.1	Daunorubicin
rr10430	HEY0328919.1	daunorubicin	ABC	3.A.1	Daunorubicin
rr10430	HEY0329135.1	daunorubicin	ABC	3.A.1	Daunorubicin
rr10430	HEY0329427.1	daunorubicin	ABC	3.A.1	Daunorubicin
rr10430	HEY0329428.1	daunorubicin	ABC	3.A.1	Daunorubicin
rr10430	HEY0330077.1	daunorubicin	ABC	3.A.1	Daunorubicin
rr10430	HEY0330090.1	daunorubicin	ABC	3.A.1	Daunorubicin
rr10430	HEY0330506.1	daunorubicin	ABC	3.A.1	Daunorubicin
rr10430	HEY0330507.1	daunorubicin	ABC	3.A.1	Daunorubicin
rr10430	HEY0331363.1	daunorubicin	ABC	3.A.1	Daunorubicin
rr10430	HEY0331364.1	daunorubicin	ABC	3.A.1	Daunorubicin
rr10430	HEY0331385.1	daunorubicin	ABC	3.A.1	Daunorubicin
rr10430	HEY0331386.1	daunorubicin	ABC	3.A.1	Daunorubicin
rr10430	HEY0331575.1	daunorubicin	ABC	3.A.1	Daunorubicin
rr10430	HEY0331576.1	daunorubicin	ABC	3.A.1	Daunorubicin
rr10430	HEY0331613.1	daunorubicin	ABC	3.A.1	Daunorubicin
rr10430	HEY0331642.1	daunorubicin	ABC	3.A.1	Daunorubicin
rr10430	HEY0332050.1	daunorubicin	ABC	3.A.1	Daunorubicin
rr10430	HEY0327590.1	daunorubicin	ABC	3.A.1	Daunorubicin
rr10430	HEY0327591.1	daunorubicin	ABC	3.A.1	Daunorubicin
rr10430	HEY0327741.1	daunorubicin	ABC	3.A.1	Daunorubicin
rr10430	HEY0328264.1	daunorubicin	ABC	3.A.1	Daunorubicin
rr10430	HEY0328265.1	daunorubicin	ABC	3.A.1	Daunorubicin
rr10430	HEY0328376.1	daunorubicin	ABC	3.A.1	Daunorubicin
rr10430	HEY0328619.1	daunorubicin	ABC	3.A.1	Daunorubicin
rr10430	HEY0328760.1	daunorubicin	ABC	3.A.1	Daunorubicin
rr10430	HEY0328919.1	daunorubicin	ABC	3.A.1	Daunorubicin
rr10430	HEY0329135.1	daunorubicin	ABC	3.A.1	Daunorubicin
rr10430	HEY0328279.1	dipeptide/oligopeptide	ABC	3.A.1	Peptide
rr10430	HEY0328280.1	dipeptide/oligopeptide	ABC	3.A.1	Peptide
rr10430	HEY0328281.1	dipeptide/oligopeptide	ABC	3.A.1	Peptide
rr10430	HEY0328592.1	dipeptide/oligopeptide	ABC	3.A.1	Peptide
rr10430	HEY0328594.1	dipeptide/oligopeptide	ABC	3.A.1	Peptide
rr10430	HEY0328595.1	dipeptide/oligopeptide	ABC	3.A.1	Peptide
rr10430	HEY0329648.1	dipeptide/oligopeptide	ABC	3.A.1	Peptide
rr10430	HEY0329649.1	dipeptide/oligopeptide	ABC	3.A.1	Peptide
rr10430	HEY0329650.1	dipeptide/oligopeptide	ABC	3.A.1	Peptide
rr10430	HEY0329651.1	dipeptide/oligopeptide	ABC	3.A.1	Peptide
rr10430	HEY0329656.1	dipeptide/oligopeptide	ABC	3.A.1	Peptide
rr10430	HEY0329657.1	dipeptide/oligopeptide	ABC	3.A.1	Peptide
rr10430	HEY0329658.1	dipeptide/oligopeptide	ABC	3.A.1	Peptide
rr10430	HEY0329667.1	dipeptide/oligopeptide	ABC	3.A.1	Peptide
rr10430	HEY0329668.1	dipeptide/oligopeptide	ABC	3.A.1	Peptide
rr10430	HEY0329669.1	dipeptide/oligopeptide	ABC	3.A.1	Peptide
rr10430	HEY0330027.1	dipeptide/oligopeptide	ABC	3.A.1	Peptide
rr10430	HEY0330047.1	dipeptide/oligopeptide	ABC	3.A.1	Peptide
rr10430	HEY0330048.1	dipeptide/oligopeptide	ABC	3.A.1	Peptide
rr10430	HEY0330049.1	dipeptide/oligopeptide	ABC	3.A.1	Peptide
rr10430	HEY0330050.1	dipeptide/oligopeptide	ABC	3.A.1	Peptide
rr10430	HEY0331066.1	dipeptide/oligopeptide	ABC	3.A.1	Peptide
rr10430	HEY0331067.1	dipeptide/oligopeptide	ABC	3.A.1	Peptide
rr10430	HEY0328279.1	dipeptide/oligopeptide	ABC	3.A.1	Peptide
rr10430	HEY0328280.1	dipeptide/oligopeptide	ABC	3.A.1	Peptide
rr10430	HEY0328281.1	dipeptide/oligopeptide	ABC	3.A.1	Peptide
rr10430	HEY0328592.1	dipeptide/oligopeptide	ABC	3.A.1	Peptide
rr10430	HEY0328594.1	dipeptide/oligopeptide	ABC	3.A.1	Peptide
rr10430	HEY0328595.1	dipeptide/oligopeptide	ABC	3.A.1	Peptide
rr10430	HEY0328954.1	fructose	SSPTS	4.A	Others
rr10430	HEY0327979.1	glycine betaine	ABC	3.A.1	Alkaloid
rr10430	HEY0327985.1	glycine betaine	ABC	3.A.1	Alkaloid
rr10430	HEY0328277.1	glycine betaine	ABC	3.A.1	Alkaloid
rr10430	HEY0328596.1	glycine betaine	ABC	3.A.1	Alkaloid
rr10430	HEY0328828.1	glycine betaine	ABC	3.A.1	Alkaloid
rr10430	HEY0329476.1	glycine betaine	ABC	3.A.1	Alkaloid
rr10430	HEY0329653.1	glycine betaine	ABC	3.A.1	Alkaloid
rr10430	HEY0329659.1	glycine betaine	ABC	3.A.1	Alkaloid
rr10430	HEY0329670.1	glycine betaine	ABC	3.A.1	Alkaloid
rr10430	HEY0329680.1	glycine betaine	ABC	3.A.1	Alkaloid
rr10430	HEY0329755.1	glycine betaine	ABC	3.A.1	Alkaloid
rr10430	HEY0329996.1	glycine betaine	ABC	3.A.1	Alkaloid
rr10430	HEY0330043.1	glycine betaine	ABC	3.A.1	Alkaloid
rr10430	HEY0330046.1	glycine betaine	ABC	3.A.1	Alkaloid
rr10430	HEY0330624.1	glycine betaine	ABC	3.A.1	Alkaloid
rr10430	HEY0330625.1	glycine betaine	ABC	3.A.1	Alkaloid
rr10430	HEY0331070.1	glycine betaine	ABC	3.A.1	Alkaloid
rr10430	HEY0331381.1	glycine betaine	ABC	3.A.1	Alkaloid
rr10430	HEY0327979.1	glycine betaine	ABC	3.A.1	Alkaloid
rr10430	HEY0327985.1	glycine betaine	ABC	3.A.1	Alkaloid
rr10430	HEY0328277.1	glycine betaine	ABC	3.A.1	Alkaloid
rr10430	HEY0328596.1	glycine betaine	ABC	3.A.1	Alkaloid
rr10430	HEY0328828.1	glycine betaine	ABC	3.A.1	Alkaloid
rr10430	HEY0327832.1	heme	ABC	3.A.1	Others
rr10430	HEY0328133.1	heme	ABC	3.A.1	Others
rr10430	HEY0327832.1	heme	ABC	3.A.1	Others
rr10430	HEY0328133.1	heme	ABC	3.A.1	Others
rr10430	HEY0328131.1	heme export	ABC	3.A.1	Others
rr10430	HEY0328132.1	heme export	ABC	3.A.1	Others
rr10430	HEY0328131.1	heme export	ABC	3.A.1	Others
rr10430	HEY0328132.1	heme export	ABC	3.A.1	Others
rr10430	HEY0329547.1	hemolysin C (HlyC) homolog	HCC	9.A.40	Others
rr10430	HEY0327519.1	iron-hydroxamate	ABC	3.A.1	Others
rr10430	HEY0330312.1	iron-hydroxamate	ABC	3.A.1	Others
rr10430	HEY0331015.1	iron-hydroxamate	ABC	3.A.1	Others
rr10430	HEY0327519.1	iron-hydroxamate	ABC	3.A.1	Others
rr10430	HEY0327856.1	lipoprotein releasing	ABC	3.A.1	Others
rr10430	HEY0331728.1	lipoprotein releasing	ABC	3.A.1	Others
rr10430	HEY0327856.1	lipoprotein releasing	ABC	3.A.1	Others
rr10430	HEY0327742.1	multidrug	ABC	3.A.1	Others
rr10430	HEY0327783.1	multidrug	ABC	3.A.1	Others
rr10430	HEY0328994.1	multidrug	ABC	3.A.1	Others
rr10430	HEY0329134.1	multidrug	ABC	3.A.1	Others
rr10430	HEY0330326.1	multidrug	ABC	3.A.1	Others
rr10430	HEY0330747.1	multidrug	ABC	3.A.1	Others
rr10430	HEY0331308.1	multidrug	PUP	9.A.18	Others
rr10430	HEY0331643.1	multidrug	ABC	3.A.1	Others
rr10430	HEY0331644.1	multidrug	ABC	3.A.1	Others
rr10430	HEY0331742.1	multidrug	ABC	3.A.1	Others
rr10430	HEY0332051.1	multidrug	ABC	3.A.1	Others
rr10430	HEY0327742.1	multidrug	ABC	3.A.1	Others
rr10430	HEY0327783.1	multidrug	ABC	3.A.1	Others
rr10430	HEY0328994.1	multidrug	ABC	3.A.1	Others
rr10430	HEY0329134.1	multidrug	ABC	3.A.1	Others
rr10430	HEY0327521.1	multidrug efflux	MFS	2.A.1	Others
rr10430	HEY0327939.1	multidrug efflux	MFS	2.A.1	Others
rr10430	HEY0328190.1	multidrug efflux	MFS	2.A.1	Others
rr10430	HEY0328255.1	multidrug efflux	RND	2.A.6	Others
rr10430	HEY0328365.1	multidrug efflux	MFS	2.A.1	Others
rr10430	HEY0328582.1	multidrug efflux	MFS	2.A.1	Others
rr10430	HEY0328628.1	multidrug efflux	MFS	2.A.1	Others
rr10430	HEY0329089.1	multidrug efflux	MFS	2.A.1	Others
rr10430	HEY0329090.1	multidrug efflux	MOP	2.A.66	Others
rr10430	HEY0329182.1	multidrug efflux	MOP	2.A.66	Others
rr10430	HEY0329213.1	multidrug efflux	MFS	2.A.1	Others
rr10430	HEY0329608.1	multidrug efflux	MFS	2.A.1	Others
rr10430	HEY0329719.1	multidrug efflux	MFS	2.A.1	Others
rr10430	HEY0329825.1	multidrug efflux	MFS	2.A.1	Others
rr10430	HEY0329924.1	multidrug efflux	MFS	2.A.1	Others
rr10430	HEY0329977.1	multidrug efflux	MFS	2.A.1	Others
rr10430	HEY0330070.1	multidrug efflux	MFS	2.A.1	Others
rr10430	HEY0330388.1	multidrug efflux	MFS	2.A.1	Others
rr10430	HEY0330529.1	multidrug efflux	RND	2.A.6	Others
rr10430	HEY0330605.1	multidrug efflux	MFS	2.A.1	Others
rr10430	HEY0330698.1	multidrug efflux	MOP	2.A.66	Others
rr10430	HEY0330744.1	multidrug efflux	MFS	2.A.1	Others
rr10430	HEY0330778.1	multidrug efflux	MFS	2.A.1	Others
rr10430	HEY0330791.1	multidrug efflux	MFS	2.A.1	Others
rr10430	HEY0331118.1	multidrug efflux	MFS	2.A.1	Others
rr10430	HEY0331118.1	multidrug efflux	POT	2.A.17	Others
rr10430	HEY0331185.1	multidrug efflux	MFS	2.A.1	Others
rr10430	HEY0331231.1	multidrug efflux	MFS	2.A.1	Others
rr10430	HEY0331322.1	multidrug efflux	MFS	2.A.1	Others
rr10430	HEY0331552.1	multidrug efflux	MFS	2.A.1	Others
rr10430	HEY0331610.1	multidrug efflux	MFS	2.A.1	Others
rr10430	HEY0331729.1	multidrug efflux	RND	2.A.6	Others
rr10430	HEY0331765.1	multidrug efflux	MFS	2.A.1	Others
rr10430	HEY0332041.1	multidrug efflux	MFS	2.A.1	Others
rr10430	HEY0328256.1	multidrug efflux (EmrB/QacA subfamily)	MFS	2.A.1	Others
rr10430	HEY0328790.1	multidrug efflux (EmrB/QacA subfamily)	MFS	2.A.1	Others
rr10430	HEY0329124.1	multidrug efflux (EmrB/QacA subfamily)	MFS	2.A.1	Others
rr10430	HEY0329760.1	multidrug efflux (EmrB/QacA subfamily)	MFS	2.A.1	Others
rr10430	HEY0330985.1	multidrug efflux (EmrB/QacA subfamily)	MFS	2.A.1	Others
rr10430	HEY0327900.1	multidrug efflux (SMR)	DMT	2.A.7	Others
rr10430	HEY0328155.1	multidrug efflux (SMR)	DMT	2.A.7	Others
rr10430	HEY0327973.1	multidrug/solvent efflux (HAE1 subfamily)	RND	2.A.6	Others
rr10430	HEY0328021.1	multidrug/solvent efflux (HAE1 subfamily)	RND	2.A.6	Others
rr10430	HEY0328428.1	multidrug/solvent efflux (HAE1 subfamily)	RND	2.A.6	Others
rr10430	HEY0329785.1	multidrug/solvent efflux (HAE1 subfamily)	RND	2.A.6	Others
rr10430	HEY0329786.1	multidrug/solvent efflux (HAE1 subfamily)	RND	2.A.6	Others
rr10430	HEY0330091.1	multidrug/solvent efflux (HAE1 subfamily)	RND	2.A.6	Others
rr10430	HEY0330129.1	multidrug/solvent efflux (HAE1 subfamily)	RND	2.A.6	Others
rr10430	HEY0330198.1	multidrug/solvent efflux (HAE1 subfamily)	RND	2.A.6	Others
rr10430	HEY0330318.1	multidrug/solvent efflux (HAE1 subfamily)	RND	2.A.6	Others
rr10430	HEY0331573.1	multidrug/solvent efflux (HAE1 subfamily)	RND	2.A.6	Others
rr10430	HEY0331680.1	multidrug/solvent efflux (HAE1 subfamily)	RND	2.A.6	Others
rr10430	HEY0330519.1	multidrug/solvent efflux (HAE3 subfamily)	RND	2.A.6	Others
rr10430	HEY0331064.1	oligopeptide	ABC	3.A.1	Peptide
rr10430	HEY0331065.1	oligopeptide	ABC	3.A.1	Peptide
rr10430	HEY0331561.1	oligopeptide	ABC	3.A.1	Peptide
rr10430	HEY0330089.1	organic solvents	ABC	3.A.1	Others
rr10430	HEY0329438.1	protease secretion	ABC	3.A.1	Protein
rr10430	HEY0330816.1	protein export	Tat	2.A.64	Others
rr10430	HEY0330817.1	protein export	Tat	2.A.64	Others
rr10430	HEY0330818.1	protein export	Tat	2.A.64	Others
rr10430	HEY0330210.1	proton (vacuolar)	H+-PPase	3.A.10	Others
rr10430	HEY0331236.1	protons	F-ATPase	3.A.2	Others
rr10430	HEY0331237.1	protons	F-ATPase	3.A.2	Others
rr10430	HEY0331238.1	protons	F-ATPase	3.A.2	Others
rr10430	HEY0331239.1	protons	F-ATPase	3.A.2	Others
rr10430	HEY0331470.1	protons	F-ATPase	3.A.2	Others
rr10430	HEY0331471.1	protons	F-ATPase	3.A.2	Others
rr10430	HEY0331472.1	protons	F-ATPase	3.A.2	Others
rr10430	HEY0331473.1	protons	F-ATPase	3.A.2	Others
rr10430	HEY0331474.1	protons	F-ATPase	3.A.2	Others
rr10430	HEY0328233.1	small-conductance mechanosensitive ion channel	MscS	1.A.23	Others
rr10430	HEY0329394.1	sodium ion:proton antiporter	NhaD	2.A.62	Others
rr10430	HEY0327652.1	tellurium ion efflux	TerC	9.A.30	Others
rr10430	HEY0328080.1	tellurium ion efflux	TerC	9.A.30	Others
rr10430	HEY0329974.1	thiamine	ABC	3.A.1	Vitamin
rr10430	HEY0328624.1	toluene tolerance	ABC	3.A.1	Others
rr10430	HEY0328626.1	toluene tolerance	ABC	3.A.1	Others
rr10430	HEY0331293.1	toluene tolerance	ABC	3.A.1	Others
rr10430	HEY0331295.1	toluene tolerance	ABC	3.A.1	Others
rr10430	HEY0328624.1	toluene tolerance	ABC	3.A.1	Others
rr10430	HEY0328626.1	toluene tolerance	ABC	3.A.1	Others
rr10430	HEY0327509.1	unknown substrate	ABC	3.A.1	Others
rr10430	HEY0327804.1	unknown substrate	Mot/Exb	1.A.30	Others
rr10430	HEY0327805.1	unknown substrate	OOP	1.B.6	Others
rr10430	HEY0328083.1	unknown substrate	ABC	3.A.1	Others
rr10430	HEY0328139.1	unknown substrate	ABC	3.A.1	Others
rr10430	HEY0328315.1	unknown substrate	OMF	1.B.17	Others
rr10430	HEY0328392.1	unknown substrate	Mot/Exb	1.A.30	Others
rr10430	HEY0328396.1	unknown substrate	IIISP	3.A.6	Others
rr10430	HEY0328457.1	unknown substrate	AEC	2.A.69	Auxin
rr10430	HEY0328716.1	unknown substrate	AEC	2.A.69	Auxin
rr10430	HEY0328890.1	unknown substrate	AEC	2.A.69	Auxin
rr10430	HEY0328890.1	unknown substrate	BASS	2.A.28	Others
rr10430	HEY0328997.1	unknown substrate	OOP	1.B.6	Others
rr10430	HEY0329159.1	unknown substrate	IIISP	3.A.6	Others
rr10430	HEY0329242.1	unknown substrate	IIISP	3.A.6	Others
rr10430	HEY0329368.1	unknown substrate	IIISP	3.A.6	Others
rr10430	HEY0329373.1	unknown substrate	Mot/Exb	1.A.30	Others
rr10430	HEY0329739.1	unknown substrate	YggT	9.A.4	Others
rr10430	HEY0329971.1	unknown substrate	IIISP	3.A.6	Others
rr10430	HEY0330180.1	unknown substrate	OOP	1.B.6	Others
rr10430	HEY0330261.1	unknown substrate	Mot/Exb	1.A.30	Others
rr10430	HEY0330276.1	unknown substrate	MTB	3.A.15	Others
rr10430	HEY0330277.1	unknown substrate	MTB	3.A.15	Others
rr10430	HEY0330588.1	unknown substrate	EVE1-C	1.A.34	Others
rr10430	HEY0330595.1	unknown substrate	ABC	3.A.1	Others
rr10430	HEY0330599.1	unknown substrate	ABC	3.A.1	Others
rr10430	HEY0330600.1	unknown substrate	ABC	3.A.1	Others
rr10430	HEY0330781.1	unknown substrate	FeT	9.A.9	Others
rr10430	HEY0331342.1	unknown substrate	Mot/Exb	1.A.30	Others
rr10430	HEY0331343.1	unknown substrate	Mot/Exb	1.A.30	Others
rr10430	HEY0331518.1	unknown substrate	IIISP	3.A.6	Others
rr10430	HEY0331519.1	unknown substrate	IIISP	3.A.6	Others
rr10430	HEY0331530.1	unknown substrate	OOP	1.B.6	Others
rr10430	HEY0331532.1	unknown substrate	IIISP	3.A.6	Others
rr10430	HEY0331534.1	unknown substrate	IIISP	3.A.6	Others
rr10430	HEY0331557.1	unknown substrate	AEC	2.A.69	Auxin
rr10430	HEY0331761.1	unknown substrate	Mot/Exb	1.A.30	Others
rr10430	HEY0331762.1	unknown substrate	Mot/Exb	1.A.30	Others
rr10430	HEY0327509.1	unknown substrate	ABC	3.A.1	Others
rr10430	HEY0328083.1	unknown substrate	ABC	3.A.1	Others
rr10430	HEY0328139.1	unknown substrate	ABC	3.A.1	Others
rr10430	HEY0328641.1	virulence factor MviN	MOP	2.A.66	Others
rr10430	HEY0331630.1	virulence factor MviN	MOP	2.A.66	Others
ss10416	QNM82919.1	60 KD inner membrane protein OxaA homolog	Oxa1	2.A.9	Protein
ss10416	QNM83150.1	Acetyl-CoA:CoA antiporter	MFS	2.A.1	Enzyme
ss10416	QNM81954.1	cation efflux	CDF	2.A.4	Others
ss10416	QNM82502.1	cation efflux	CDF	2.A.4	Others
ss10416	QNM83326.1	cation efflux	CDF	2.A.4	Others
ss10416	QNM83332.1	cation efflux	CDF	2.A.4	Others
ss10416	QNM82118.1	cell division	ABC	3.A.1	Others
ss10416	QNM82185.1	chloramphenicol (RarD homolog)	DMT	2.A.7	Antibiotic
ss10416	QNM83741.1	chloramphenicol (RarD homolog)	DMT	2.A.7	Antibiotic
ss10416	QNM83327.1	cobalt/zinc/cadmium ion efflux (HME subfamily)	RND	2.A.6	Others
ss10416	QNM81743.1	daunorubicin	ABC	3.A.1	Daunorubicin
ss10416	QNM81850.1	daunorubicin	ABC	3.A.1	Daunorubicin
ss10416	QNM82064.1	daunorubicin	ABC	3.A.1	Daunorubicin
ss10416	QNM82166.1	daunorubicin	ABC	3.A.1	Daunorubicin
ss10416	QNM82507.1	daunorubicin	ABC	3.A.1	Daunorubicin
ss10416	QNM83090.1	daunorubicin	ABC	3.A.1	Daunorubicin
ss10416	QNM83802.1	daunorubicin	ABC	3.A.1	Daunorubicin
ss10416	QNM83618.1	dipeptide/oligopeptide	ABC	3.A.1	Peptide
ss10416	QNM82105.1	fructose	SSPTS	4.A	Others
ss10416	QNM82409.1	glycine betaine	ABC	3.A.1	Alkaloid
ss10416	QNM83596.1	glycine betaine	ABC	3.A.1	Alkaloid
ss10416	QNM81848.1	heme	ABC	3.A.1	Others
ss10416	QNM83381.1	heme	ABC	3.A.1	Others
ss10416	QNM83262.1	heme export	ABC	3.A.1	Others
ss10416	QNM84033.1	heme export	ABC	3.A.1	Others
ss10416	QNM82362.1	hemolysin C (HlyC) homolog	HCC	9.A.40	Others
ss10416	QNM83234.1	lipoprotein releasing	ABC	3.A.1	Others
ss10416	QNM82508.1	multidrug	ABC	3.A.1	Others
ss10416	QNM82771.1	multidrug	ABC	3.A.1	Others
ss10416	QNM83491.1	multidrug	ABC	3.A.1	Others
ss10416	QNM81886.1	multidrug efflux	GPH	2.A.2	Others
ss10416	QNM81710.1	multidrug efflux	MFS	2.A.1	Others
ss10416	QNM81863.1	multidrug efflux	MFS	2.A.1	Others
ss10416	QNM82158.1	multidrug efflux	MFS	2.A.1	Others
ss10416	QNM82248.1	multidrug efflux	MFS	2.A.1	Others
ss10416	QNM82598.1	multidrug efflux	MFS	2.A.1	Others
ss10416	QNM82665.1	multidrug efflux	MFS	2.A.1	Others
ss10416	QNM82987.1	multidrug efflux	MFS	2.A.1	Others
ss10416	QNM83050.1	multidrug efflux	MFS	2.A.1	Others
ss10416	QNM83473.1	multidrug efflux	MFS	2.A.1	Others
ss10416	QNM84052.1	multidrug efflux	MFS	2.A.1	Others
ss10416	QNM82564.1	multidrug efflux	MOP	2.A.66	Others
ss10416	QNM82617.1	multidrug efflux (EmrB/QacA subfamily)	MFS	2.A.1	Others
ss10416	QNM83458.1	multidrug efflux (EmrB/QacA subfamily)	MFS	2.A.1	Others
ss10416	QNM83489.1	multidrug efflux (EmrB/QacA subfamily)	MFS	2.A.1	Others
ss10416	QNM83992.1	multidrug efflux (EmrB/QacA subfamily)	MFS	2.A.1	Others
ss10416	QNM82187.1	multidrug efflux (SMR)	DMT	2.A.7	Others
ss10416	QNM81944.1	multidrug/solvent efflux (HAE1 subfamily)	RND	2.A.6	Others
ss10416	QNM82434.1	multidrug/solvent efflux (HAE1 subfamily)	RND	2.A.6	Others
ss10416	QNM82478.1	oligopeptide	OPT	2.A.67	Peptide
ss10416	QNM84067.1	organic solvents	ABC	3.A.1	Others
ss10416	QNM83785.1	protease secretion	ABC	3.A.1	Protein
ss10416	QNM82546.1	protein export	Tat	2.A.64	Others
ss10416	QNM82548.1	protein export	Tat	2.A.64	Others
ss10416	QNM82335.1	proton (vacuolar)	H+-PPase	3.A.10	Others
ss10416	QNM81902.1	proton:dipeptide/tripeptide symporter	POT	2.A.17	Peptide
ss10416	QNM83425.1	proton:dipeptide/tripeptide symporter	POT	2.A.17	Peptide
ss10416	QNM83836.1	proton:dipeptide/tripeptide symporter	POT	2.A.17	Peptide
ss10416	QNM83839.1	proton:dipeptide/tripeptide symporter	POT	2.A.17	Peptide
ss10416	QNM82776.1	protons	F-ATPase	3.A.2	Others
ss10416	QNM82778.1	protons	F-ATPase	3.A.2	Others
ss10416	QNM82779.1	protons	F-ATPase	3.A.2	Others
ss10416	QNM82780.1	protons	F-ATPase	3.A.2	Others
ss10416	QNM83528.1	protons	F-ATPase	3.A.2	Others
ss10416	QNM83529.1	protons	F-ATPase	3.A.2	Others
ss10416	QNM83530.1	protons	F-ATPase	3.A.2	Others
ss10416	QNM83985.1	protons	F-ATPase	3.A.2	Others
ss10416	QNM84126.1	protons	F-ATPase	3.A.2	Others
ss10416	QNM83145.1	small-conductance mechanosensitive ion channel	MscS	1.A.23	Others
ss10416	QNM83485.1	small-conductance mechanosensitive ion channel	MscS	1.A.23	Others
ss10416	QNM81742.1	sodium ion efflux	ABC	3.A.1	Others
ss10416	QNM82228.1	sodium ion:proton antiporter	NhaA	2.A.33	Others
ss10416	QNM82229.1	sodium ion:proton antiporter	NhaD	2.A.62	Others
ss10416	QNM81801.1	tellurium ion efflux	TerC	9.A.30	Others
ss10416	QNM82096.1	tellurium ion efflux	TerC	9.A.30	Others
ss10416	QNM82097.1	tellurium ion efflux	TerC	9.A.30	Others
ss10416	QNM83304.1	thiamine	ABC	3.A.1	Vitamin
ss10416	QNM82408.1	toluene tolerance	ABC	3.A.1	Others
ss10416	QNM82410.1	toluene tolerance	ABC	3.A.1	Others
ss10416	QNM81762.1	unknown substrate	ABC	3.A.1	Others
ss10416	QNM81765.1	unknown substrate	ABC	3.A.1	Others
ss10416	QNM81766.1	unknown substrate	ABC	3.A.1	Others
ss10416	QNM82008.1	unknown substrate	EVE1-C	1.A.34	Others
ss10416	QNM82898.1	unknown substrate	FeT	9.A.9	Others
ss10416	QNM83659.1	unknown substrate	Mot/Exb	1.A.30	Others
ss10416	QNM83660.1	unknown substrate	Mot/Exb	1.A.30	Others
ss10416	QNM82202.1	unknown substrate	TRIC	1.A.62	Others
ss10416	QNM81783.1	unknown substrate	YggT	9.A.4	Others
ss10416	QNM82905.1	virulence factor MviN	MOP	2.A.66	Others

## Sheet: Total
Genome Name	Locus Tag	Substrate/Function	Family	TC#	Type
ac240015	ACP_2117	60 KD inner membrane protein OxaA homolog	Oxa1	2.A.9	Protein
ac240015	ACP_0121	amino acid	APC	2.A.3	Amino acids
ac240015	ACP_0122	amino acid	APC	2.A.3	Amino acids
ac240015	ACP_0855	amino acid	APC	2.A.3	Amino acids
ac240015	ACP_1264	amino acid	APC	2.A.3	Amino acids
ac240015	ACP_1500	amino acid	APC	2.A.3	Amino acids
ac240015	ACP_1795	amino acid	APC	2.A.3	Amino acids
ac240015	ACP_3151	amino acid	APC	2.A.3	Amino acids
ac240015	ACP_3401	amino acid	APC	2.A.3	Amino acids
ac240015	ACP_0919	ammonium	Amt	1.A.11	Inorganic ions
ac240015	ACP_1252	ammonium	Amt	1.A.11	Inorganic ions
ac240015	ACP_1255	ammonium	Amt	1.A.11	Inorganic ions
ac240015	ACP_3443	arsenite	ACR3	2.A.59	Inorganic ions
ac240015	ACP_2262	arsenite (ArsB)	ArsB	2.A.45	Amino acids
ac240015	ACP_0952	Autoinducer-2 export	AI-2E	2.A.86	Esters
ac240015	ACP_1510	Autoinducer-2 export	AI-2E	2.A.86	Esters
ac240015	ACP_2444	Autoinducer-2 export	AI-2E	2.A.86	Esters
ac240015	ACP_2283	Bestrophin anion channel	Bestrophin	1.A.46	Inorganic ions
ac240015	ACP_0137	biotin uptake	BUT	2.A.88	Biotin
ac240015	ACP_1509	calcium ion/manganese ion	P-ATPase	3.A.3	Inorganic ions
ac240015	ACP_1950	cation efflux	CDF	2.A.4	Others
ac240015	ACP_2654	cation efflux	CDF	2.A.4	Others
ac240015	ACP_3133	cation efflux	CDF	2.A.4	Others
ac240015	ACP_0082	chloride ion channel	ClC	2.A.49	Inorganic ions
ac240015	ACP_0460	chloride ion channel	ClC	2.A.49	Inorganic ions
ac240015	ACP_2409	chloride ion channel	ClC	2.A.49	Inorganic ions
ac240015	ACP_0347	cobalt	ABC	3.A.1	Inorganic ions
ac240015	ACP_1202	cobalt/zinc/cadmium ion efflux (HME subfamily)	RND	2.A.6	Others
ac240015	ACP_1502	cobalt/zinc/cadmium ion efflux (HME subfamily)	RND	2.A.6	Others
ac240015	ACP_1562	cobalt/zinc/cadmium ion efflux (HME subfamily)	RND	2.A.6	Others
ac240015	ACP_3496	cobalt/zinc/cadmium ion efflux (HME subfamily)	RND	2.A.6	Others
ac240015	ACP_0362	daunorubicin	ABC	3.A.1	Daunorubicin
ac240015	ACP_0622	daunorubicin	ABC	3.A.1	Daunorubicin
ac240015	ACP_0954	daunorubicin	ABC	3.A.1	Daunorubicin
ac240015	ACP_1075	daunorubicin	ABC	3.A.1	Daunorubicin
ac240015	ACP_1482	daunorubicin	ABC	3.A.1	Daunorubicin
ac240015	ACP_1552	daunorubicin	ABC	3.A.1	Daunorubicin
ac240015	ACP_1632	daunorubicin	ABC	3.A.1	Daunorubicin
ac240015	ACP_1742	daunorubicin	ABC	3.A.1	Daunorubicin
ac240015	ACP_2498	daunorubicin	ABC	3.A.1	Daunorubicin
ac240015	ACP_2761	daunorubicin	ABC	3.A.1	Daunorubicin
ac240015	ACP_0196	D-galactonate	MFS	2.A.1	Sugars
ac240015	ACP_1900	D-galactonate	MFS	2.A.1	Sugars
ac240015	ACP_2684	D-galactonate	MFS	2.A.1	Sugars
ac240015	ACP_0335	dipeptide/oligopeptide	ABC	3.A.1	Peptide
ac240015	ACP_0719	dipeptide/oligopeptide	ABC	3.A.1	Peptide
ac240015	ACP_0272	drug/metabolite	DMT	2.A.7	Amino acids
ac240015	ACP_0555	drug/metabolite	DMT	2.A.7	Amino acids
ac240015	ACP_1405	drug/metabolite	DMT	2.A.7	Amino acids
ac240015	ACP_1763	drug/metabolite	DMT	2.A.7	Amino acids
ac240015	ACP_2000	drug/metabolite	DMT	2.A.7	Amino acids
ac240015	ACP_2219	drug/metabolite	DMT	2.A.7	Amino acids
ac240015	ACP_3027	drug/metabolite	DMT	2.A.7	Amino acids
ac240015	ACP_3029	drug/metabolite	DMT	2.A.7	Amino acids
ac240015	ACP_3295	drug/metabolite	DMT	2.A.7	Amino acids
ac240015	ACP_3296	drug/metabolite	DMT	2.A.7	Amino acids
ac240015	ACP_0872	efflux (antimicrobial peptide)	ABC	3.A.1	Others
ac240015	ACP_0906	efflux (antimicrobial peptide)	ABC	3.A.1	Others
ac240015	ACP_0907	efflux (antimicrobial peptide)	ABC	3.A.1	Others
ac240015	ACP_1397	efflux (antimicrobial peptide)	ABC	3.A.1	Others
ac240015	ACP_1522	efflux (antimicrobial peptide)	ABC	3.A.1	Others
ac240015	ACP_1527	efflux (antimicrobial peptide)	ABC	3.A.1	Others
ac240015	ACP_1528	efflux (antimicrobial peptide)	ABC	3.A.1	Others
ac240015	ACP_1567	efflux (antimicrobial peptide)	ABC	3.A.1	Others
ac240015	ACP_1701	efflux (antimicrobial peptide)	ABC	3.A.1	Others
ac240015	ACP_2006	efflux (antimicrobial peptide)	ABC	3.A.1	Others
ac240015	ACP_2007	efflux (antimicrobial peptide)	ABC	3.A.1	Others
ac240015	ACP_2503	efflux (antimicrobial peptide)	ABC	3.A.1	Others
ac240015	ACP_2509	efflux (antimicrobial peptide)	ABC	3.A.1	Others
ac240015	ACP_2510	efflux (antimicrobial peptide)	ABC	3.A.1	Others
ac240015	ACP_2648	efflux (antimicrobial peptide)	ABC	3.A.1	Others
ac240015	ACP_3207	efflux (antimicrobial peptide)	ABC	3.A.1	Others
ac240015	ACP_3213	efflux (antimicrobial peptide)	ABC	3.A.1	Others
ac240015	ACP_3514	efflux (antimicrobial peptide)	ABC	3.A.1	Others
ac240015	ACP_0349	ferrous ion	FeoB	9.A.8	Inorganic ions
ac240015	ACP_2707	formate/nitrite	FNT	2.A.44	Inorganic ions
ac240015	ACP_0011	fusaric acid efflux	ArAE	2.A.85	organic acids
ac240015	ACP_2193	fusaric acid efflux	ArAE	2.A.85	organic acids
ac240015	ACP_0032	gluconate	GntP	2.A.8	Sugars
ac240015	ACP_3025	glucose/galactose	MFS	2.A.1	Sugars
ac240015	ACP_0839	glycerol uptake	MIP	1.A.8	Sugars
ac240015	ACP_0432	glycerol-3-phosphate	MFS	2.A.1	Sugars
ac240015	ACP_2905	glycine betaine	ABC	3.A.1	Alkaloid
ac240015	ACP_3315	glycine betaine	ABC	3.A.1	Alkaloid
ac240015	ACP_0494	glycine betaine	ABC	3.A.1	Alkaloid
ac240015	ACP_0625	glycine betaine	ABC	3.A.1	Alkaloid
ac240015	ACP_0627	glycine betaine	ABC	3.A.1	Alkaloid
ac240015	ACP_1933	glycine betaine	ABC	3.A.1	Alkaloid
ac240015	ACP_0626	glycine betaine/L-proline/carnitine/choline	ABC	3.A.1	Alkaloid
ac240015	ACP_0346	heme	ABC	3.A.1	Others
ac240015	ACP_1108	heme	ABC	3.A.1	Others
ac240015	ACP_2759	heme export	ABC	3.A.1	Others
ac240015	ACP_2756	heme export	ABC	3.A.1	Others
ac240015	ACP_0638	hemolysin C (HlyC) homolog	HCC	9.A.40	Others
ac240015	ACP_1698	hemolysin C (HlyC) homolog	HCC	9.A.40	Others
ac240015	ACP_1210	iron ion	ILT	9.A.10	Inorganic ions
ac240015	ACP_2979	iron-hydroxamate	ABC	3.A.1	Others
ac240015	ACP_3520	large neutral amino acid	APC	2.A.3	Amino acids
ac240015	ACP_0926	large-conductance mechanosensitive ion channel	MscL	1.A.22	Inorganic ions
ac240015	ACP_0618	lipid A	ABC	3.A.1	Lipid
ac240015	ACP_1170	lipid A	ABC	3.A.1	Lipid
ac240015	ACP_2730	lipid A	ABC	3.A.1	Lipid
ac240015	ACP_0623	lipopolysaccharide	ABC	3.A.1	Sugars/Lipid
ac240015	ACP_0178	lipoprotein	ABC	3.A.1	Lipid
ac240015	ACP_0884	lipoprotein	ABC	3.A.1	Lipid
ac240015	ACP_0895	lipoprotein	ABC	3.A.1	Lipid
ac240015	ACP_1370	lipoprotein	ABC	3.A.1	Lipid
ac240015	ACP_1601	lipoprotein	ABC	3.A.1	Lipid
ac240015	ACP_2502	lipoprotein	ABC	3.A.1	Lipid
ac240015	ACP_2504	lipoprotein	ABC	3.A.1	Lipid
ac240015	ACP_2533	lipoprotein	ABC	3.A.1	Lipid
ac240015	ACP_2560	lipoprotein	ABC	3.A.1	Lipid
ac240015	ACP_2766	lipoprotein	ABC	3.A.1	Lipid
ac240015	ACP_3071	lipoprotein	ABC	3.A.1	Lipid
ac240015	ACP_0883	lipoprotein releasing	ABC	3.A.1	Others
ac240015	ACP_1600	lipoprotein releasing	ABC	3.A.1	Others
ac240015	ACP_1853	lipoprotein releasing	ABC	3.A.1	Others
ac240015	ACP_2534	lipoprotein releasing	ABC	3.A.1	Others
ac240015	ACP_2768	lipoprotein releasing	ABC	3.A.1	Others
ac240015	ACP_2976	magnesium ion	MgtE	9.A.19	Inorganic ions
ac240015	ACP_2666	manganese/iron ion	Nramp	2.A.55	Inorganic ions
ac240015	ACP_2977	manganese/iron ion	Nramp	2.A.55	Inorganic ions
ac240015	ACP_0226	mobybdenate	ABC	3.A.1	Inorganic ions
ac240015	ACP_0224	molybdate	ABC	3.A.1	Inorganic ions
ac240015	ACP_0225	molybdate	ABC	3.A.1	Inorganic ions
ac240015	ACP_0113	multidrug	ABC	3.A.1	Others
ac240015	ACP_0308	multidrug	ABC	3.A.1	Others
ac240015	ACP_0955	multidrug	ABC	3.A.1	Others
ac240015	ACP_1074	multidrug	ABC	3.A.1	Others
ac240015	ACP_3490	multidrug	ABC	3.A.1	Others
ac240015	ACP_0025	multidrug efflux	MFS	2.A.1	Others
ac240015	ACP_0147	multidrug efflux	MFS	2.A.1	Others
ac240015	ACP_1345	multidrug efflux	MFS	2.A.1	Others
ac240015	ACP_2789	multidrug efflux	MFS	2.A.1	Others
ac240015	ACP_2813	multidrug efflux	MFS	2.A.1	Others
ac240015	ACP_3036	multidrug efflux	MFS	2.A.1	Others
ac240015	ACP_3064	multidrug efflux	MFS	2.A.1	Others
ac240015	ACP_0275	multidrug efflux	MOP	2.A.66	Others
ac240015	ACP_1369	multidrug efflux	RND	2.A.6	Others
ac240015	ACP_3033	multidrug efflux	RND	2.A.6	Others
ac240015	ACP_1307	multidrug efflux (EmrB/QacA subfamily)	MFS	2.A.1	Others
ac240015	ACP_1404	multidrug efflux (EmrB/QacA subfamily)	MFS	2.A.1	Others
ac240015	ACP_1971	multidrug efflux (EmrB/QacA subfamily)	MFS	2.A.1	Others
ac240015	ACP_2943	multidrug efflux (EmrB/QacA subfamily)	MFS	2.A.1	Others
ac240015	ACP_3437	multidrug efflux (EmrB/QacA subfamily)	MFS	2.A.1	Others
ac240015	ACP_3279	multidrug efflux	MFS	2.A.1	Others
ac240015	ACP_0734	multidrug/solvent efflux (HAE1 subfamily)	RND	2.A.6	Others
ac240015	ACP_1130	multidrug/solvent efflux (HAE1 subfamily)	RND	2.A.6	Others
ac240015	ACP_1407	multidrug/solvent efflux (HAE1 subfamily)	RND	2.A.6	Others
ac240015	ACP_1414	multidrug/solvent efflux (HAE1 subfamily)	RND	2.A.6	Others
ac240015	ACP_1985	multidrug/solvent efflux (HAE1 subfamily)	RND	2.A.6	Others
ac240015	ACP_2292	multidrug/solvent efflux (HAE1 subfamily)	RND	2.A.6	Others
ac240015	ACP_3341	multidrug/solvent efflux (HAE1 subfamily)	RND	2.A.6	Others
ac240015	ACP_3342	multidrug/solvent efflux (HAE1 subfamily)	RND	2.A.6	Others
ac240015	ACP_2475	neutral amino acid/multiple antibiotic resistance	RhtB	2.A.76	Amino acids
ac240015	ACP_2630	nickel ion	NiCoT	2.A.52	Inorganic ions
ac240015	ACP_0495	nitrate/sulfonate/taurine	ABC	3.A.1	Inorganic ions
ac240015	ACP_2061	oligopeptide	OPT	2.A.67	Peptide
ac240015	ACP_0933	phosphate	ABC	3.A.1	Inorganic ions
ac240015	ACP_2398	phosphate	ABC	3.A.1	Inorganic ions
ac240015	ACP_2552	phosphate	ABC	3.A.1	Inorganic ions
ac240015	ACP_2553	phosphate	ABC	3.A.1	Inorganic ions
ac240015	ACP_2554	phosphate	ABC	3.A.1	Inorganic ions
ac240015	ACP_0043	polysaccharide	MOP	2.A.66	Sugars
ac240015	ACP_0822	polysaccharide	MOP	2.A.66	Sugars
ac240015	ACP_3380	polysaccharide	MOP	2.A.66	Sugars
ac240015	ACP_0429	potassium ion	P-ATPase	3.A.3	Inorganic ions
ac240015	ACP_0430	potassium ion	P-ATPase	3.A.3	Inorganic ions
ac240015	ACP_0431	potassium ion	P-ATPase	3.A.3	Inorganic ions
ac240015	ACP_1706	potassium ion channel	VIC	1.A.1	Inorganic ions
ac240015	ACP_1734	potassium ion channel	VIC	1.A.1	Inorganic ions
ac240015	ACP_2414	potassium ion channel	VIC	1.A.1	Inorganic ions
ac240015	ACP_2864	potassium ion uptake	KUP	2.A.72	Inorganic ions
ac240015	ACP_3435	potassium/sodium ion:proton antiporter	CPA2	2.A.37	Inorganic ions
ac240015	ACP_1253	potassium/sodium ion:proton antiporter	CPA2	2.A.37	Inorganic ions
ac240015	ACP_2218	potassium/sodium ion:proton antiporter	CPA2	2.A.37	Inorganic ions
ac240015	ACP_2093	protein export	Tat	2.A.64	Others
ac240015	ACP_3143	protein export	Tat	2.A.64	Others
ac240015	ACP_3144	protein export	Tat	2.A.64	Others
ac240015	ACP_2141	protein export (SecDF)	RND	2.A.6	Others
ac240015	ACP_3157	proton (vacuolar)	H+-PPase	3.A.10	Others
ac240015	ACP_0282	protons	F-ATPase	3.A.2	Others
ac240015	ACP_0283	protons	F-ATPase	3.A.2	Others
ac240015	ACP_1028	protons	F-ATPase	3.A.2	Others
ac240015	ACP_1029	protons	F-ATPase	3.A.2	Others
ac240015	ACP_1030	protons	F-ATPase	3.A.2	Others
ac240015	ACP_1032	protons	F-ATPase	3.A.2	Others
ac240015	ACP_1033	protons	F-ATPase	3.A.2	Others
ac240015	ACP_3538	ribose	ABC	3.A.1	Sugars
ac240015	ACP_1704	small-conductance mechanosensitive ion channel	MscS	1.A.23	Others
ac240015	ACP_1907	small-conductance mechanosensitive ion channel	MscS	1.A.23	Others
ac240015	ACP_2930	small-conductance mechanosensitive ion channel	MscS	1.A.23	Others
ac240015	ACP_3063	small-conductance mechanosensitive ion channel	MscS	1.A.23	Others
ac240015	ACP_3158	small-conductance mechanosensitive ion channel	MscS	1.A.23	Others
ac240015	ACP_1741	sodium ion efflux	ABC	3.A.1	Others
ac240015	ACP_0326	sodium ion:bile acid symporter	BASS	2.A.28	organic acids
ac240015	ACP_1720	sodium ion:nucleoside symporter	CNT	2.A.41	Nucleotides
ac240015	ACP_0081	sodium ion:proline symporter	SSS	2.A.21	Amino acids/Inorganic ions
ac240015	ACP_0496	sodium ion:proline symporter	SSS	2.A.21	Amino acids/Inorganic ions
ac240015	ACP_0934	sodium ion:proline symporter	SSS	2.A.21	Amino acids/Inorganic ions
ac240015	ACP_0937	sodium ion:proline symporter	SSS	2.A.21	Amino acids/Inorganic ions
ac240015	ACP_1692	sodium ion:proline symporter	SSS	2.A.21	Amino acids/Inorganic ions
ac240015	ACP_1785	sodium ion:proline symporter	SSS	2.A.21	Amino acids/Inorganic ions
ac240015	ACP_1972	sodium ion:proline symporter	SSS	2.A.21	Amino acids/Inorganic ions
ac240015	ACP_2304	sodium ion:proline symporter	SSS	2.A.21	Amino acids/Inorganic ions
ac240015	ACP_2507	sodium ion:proline symporter	SSS	2.A.21	Amino acids/Inorganic ions
ac240015	ACP_2353	sodium ion:proton antiporter	CPA1	2.A.36	Others
ac240015	ACP_3004	spermidine/putrescine	ABC	3.A.1	Amino acids
ac240015	ACP_0786	sugar	MFS	2.A.1	Sugars
ac240015	ACP_2530	sugar	MFS	2.A.1	Sugars
ac240015	ACP_3065	sugar	MFS	2.A.1	Sugars
ac240015	ACP_0476	sugar (xylose)	ABC	3.A.1	Sugars
ac240015	ACP_0423	sugar efflux	MFS	2.A.1	Sugars
ac240015	ACP_3546	sulfate	ABC	3.A.1	Inorganic ions
ac240015	ACP_1851	sulfate	SulP	2.A.53	Inorganic ions
ac240015	ACP_2404	sulfate/thiosulfate	ABC	3.A.1	Inorganic ions
ac240015	ACP_1057	tellurium ion efflux	TerC	9.A.30	Others
ac240015	ACP_0179	toluene tolerance	ABC	3.A.1	Others
ac240015	ACP_2954	toluene tolerance	ABC	3.A.1	Others
ac240015	ACP_0992	toxin secretion	ABC	3.A.1	Others
ac240015	ACP_0894	Unclassified	ABC	3.A.1	Others
ac240015	ACP_1483	Unclassified	ABC	3.A.1	Others
ac240015	ACP_3003	Unclassified	ABC	3.A.1	Others
ac240015	ACP_2577	Unclassified	DNA-T	3.A.11	Nucleotides
ac240015	ACP_0237	Unclassified	IIISP	3.A.6	Others
ac240015	ACP_0246	Unclassified	IIISP	3.A.6	Others
ac240015	ACP_0248	Unclassified	IIISP	3.A.6	Others
ac240015	ACP_0249	Unclassified	IIISP	3.A.6	Others
ac240015	ACP_0250	Unclassified	IIISP	3.A.6	Nucleotides
ac240015	ACP_0158	Unclassified	IVSP	3.A.7	Nucleotides
ac240015	ACP_1186	Unclassified	IVSP	3.A.7	Nucleotides
ac240015	ACP_1194	Unclassified	IVSP	3.A.7	Nucleotides
ac240015	ACP_2039	Unclassified	IVSP	3.A.7	Nucleotides
ac240015	ACP_3181	Unclassified	IVSP	3.A.7	Nucleotides
ac240015	ACP_3238	Unclassified	IVSP	3.A.7	Nucleotides
ac240015	ACP_3259	Unclassified	IVSP	3.A.7	Nucleotides
ac240015	ACP_0170	Unclassified	MTB	3.A.15	Others
ac240015	ACP_2963	Unclassified	MTB	3.A.15	Others
ac240015	ACP_3111	Unclassified	MTB	3.A.15	Others
ac240015	ACP_0108	Unclassified	Mot/Exb	1.A.30	Others
ac240015	ACP_0504	Unclassified	Mot/Exb	1.A.30	Others
ac240015	ACP_0505	Unclassified	Mot/Exb	1.A.30	Others
ac240015	ACP_2137	Unclassified	Mot/Exb	1.A.30	Others
ac240015	ACP_2138	Unclassified	Mot/Exb	1.A.30	Others
ac240015	ACP_2713	Unclassified	Mot/Exb	1.A.30	Others
ac240015	ACP_0107	Unclassified	OOP	1.B.6	Others
ac240015	ACP_2714	Unclassified	OOP	1.B.6	Others
ac240015	ACP_1765	vacuolar iron uptake transporter homolog	VIT	2.A.89	Inorganic ions
ac240015	ACP_2073	virulence factor MviN	MOP	2.A.66	Inorganic ions
ac240015	ACP_1191	White pigment protein homolog (ABCG)	ABC	3.A.1	protein
ac240015	ACP_2776	zinc ion	ZIP	2.A.5	Inorganic ions
ac240015	ACP_1199	zinc/cadmium/cobalt ion	P-ATPase	3.A.3	Inorganic ions
ac240015	ACP_1211	zinc/cadmium/cobalt ion	P-ATPase	3.A.3	Inorganic ions
ac240015	ACP_2699	zinc/cadmium/cobalt ion	P-ATPase	3.A.3	Inorganic ions
GCF_000017265.1	PHZ_c3171	4-hydroxyphenylacetate	MFS	2.A.1	organic acids
GCF_000017265.1	PHZ_c0390	60 KD inner membrane protein OxaA homolog	Oxa1	2.A.9	Protein
GCF_000017265.1	PHZ_c3485	Acetyl-CoA:CoA antiporter	MFS	2.A.1	Enzyme
GCF_000017265.1	PHZ_c1460	amino acid	ABC	3.A.1	Amino acids
GCF_000017265.1	PHZ_c1901	amino acid	APC	2.A.3	Amino acids
GCF_000017265.1	PHZ_c3306	amino acid	APC	2.A.3	Amino acids
GCF_000017265.1	PHZ_c1461	amino acid (glutamine/glutamate/aspartate?)	ABC	3.A.1	Amino acids
GCF_000017265.1	PHZ_c1630	amino acid (glutamine/glutamate/aspartate?)	ABC	3.A.1	Amino acids
GCF_000017265.1	PHZ_c1998	amino acid (glutamine/glutamate/aspartate?)	ABC	3.A.1	Amino acids
GCF_000017265.1	PHZ_c0415	amino acid efflux	RhtB	2.A.76	Amino acids
GCF_000017265.1	PHZ_c1316	amino acid efflux	RhtB	2.A.76	Amino acids
GCF_000017265.1	PHZ_c1459	amino aicd (glutamine/glutamate/aspartate)	ABC	3.A.1	Amino acids
GCF_000017265.1	PHZ_c1997	amino aicd (glutamine/glutamate/aspartate)	ABC	3.A.1	Amino acids
GCF_000017265.1	PHZ_c1360	ammonium	Amt	1.A.11	Inorganic ions
GCF_000017265.1	PHZ_c0953	arginine:ornithine antiporter	APC	2.A.3	Amino acids
GCF_000017265.1	PHZ_c1027	arsenite	ACR3	2.A.59	Inorganic ions
GCF_000017265.1	PHZ_c1437	arsenite	ACR3	2.A.59	Inorganic ions
GCF_000017265.1	PHZ_c2802	Autoinducer-2 export	AI-2E	2.A.86	Esters
GCF_000017265.1	PHZ_c3497	Autoinducer-2 export	AI-2E	2.A.86	Esters
GCF_000017265.1	PHZ_c0458	calcium ion/manganese ion	P-ATPase	3.A.3	Inorganic ions
GCF_000017265.1	PHZ_p0130	calcium ion/manganese ion	P-ATPase	3.A.3	Inorganic ions
GCF_000017265.1	PHZ_c0513	cation efflux	CDF	2.A.4	Others
GCF_000017265.1	PHZ_c1429	cation efflux	CDF	2.A.4	Others
GCF_000017265.1	PHZ_c1434	cation efflux	CDF	2.A.4	Others
GCF_000017265.1	PHZ_c3338	cation efflux	CDF	2.A.4	Others
GCF_000017265.1	PHZ_c3368	cation efflux	CDF	2.A.4	Others
GCF_000017265.1	PHZ_p0236	cation efflux	CDF	2.A.4	Others
GCF_000017265.1	PHZ_p0262	cation efflux	CDF	2.A.4	Others
GCF_000017265.1	PHZ_p0272	cation efflux	CDF	2.A.4	Others
GCF_000017265.1	PHZ_c0629	cell division	ABC	3.A.1	Others
GCF_000017265.1	PHZ_c2920	chloramphenicol (RarD homolog)	DMT	2.A.7	Antibiotic
GCF_000017265.1	PHZ_c0844	chromate ion	CHR	2.A.51	Inorganic ions
GCF_000017265.1	PHZ_c1894	cobalamin/Fe3+-siderophores	ABC	3.A.1	Vitamin/Inorganic ions
GCF_000017265.1	PHZ_c0477	cobalt	ABC	3.A.1	Inorganic ions
GCF_000017265.1	PHZ_c1009	cobalt	ABC	3.A.1	Inorganic ions
GCF_000017265.1	PHZ_c1941	cobalt	ABC	3.A.1	Inorganic ions
GCF_000017265.1	PHZ_c1433	cobalt/zinc/cadmium ion efflux (HME subfamily)	RND	2.A.6	Others
GCF_000017265.1	PHZ_c1446	cobalt/zinc/cadmium ion efflux (HME subfamily)	RND	2.A.6	Others
GCF_000017265.1	PHZ_c1454	cobalt/zinc/cadmium ion efflux (HME subfamily)	RND	2.A.6	Others
GCF_000017265.1	PHZ_p0221	cobalt/zinc/cadmium ion efflux (HME subfamily)	RND	2.A.6	Others
GCF_000017265.1	PHZ_p0240	cobalt/zinc/cadmium ion efflux (HME subfamily)	RND	2.A.6	Others
GCF_000017265.1	PHZ_p0256	cobalt/zinc/cadmium ion efflux (HME subfamily)	RND	2.A.6	Others
GCF_000017265.1	PHZ_c0089	daunorubicin	ABC	3.A.1	Daunorubicin
GCF_000017265.1	PHZ_c0174	daunorubicin	ABC	3.A.1	Daunorubicin
GCF_000017265.1	PHZ_c0716	daunorubicin	ABC	3.A.1	Daunorubicin
GCF_000017265.1	PHZ_c1068	daunorubicin	ABC	3.A.1	Daunorubicin
GCF_000017265.1	PHZ_c3466	daunorubicin	ABC	3.A.1	Daunorubicin
GCF_000017265.1	PHZ_p0154	daunorubicin	ABC	3.A.1	Daunorubicin
GCF_000017265.1	PHZ_c2258	D-galactonate	MFS	2.A.1	Sugars
GCF_000017265.1	PHZ_c2454	D-galactonate	MFS	2.A.1	Sugars
GCF_000017265.1	PHZ_c2464	D-galactonate	MFS	2.A.1	Sugars
GCF_000017265.1	PHZ_c2513	D-galactonate	MFS	2.A.1	Sugars
GCF_000017265.1	PHZ_c2029	D-methionine	ABC	3.A.1	Amino acids
GCF_000017265.1	PHZ_c0098	drug/metabolite	DMT	2.A.7	Amino acids
GCF_000017265.1	PHZ_c0262	drug/metabolite	DMT	2.A.7	Amino acids
GCF_000017265.1	PHZ_c1872	drug/metabolite	DMT	2.A.7	Amino acids
GCF_000017265.1	PHZ_c1992	drug/metabolite	DMT	2.A.7	Amino acids
GCF_000017265.1	PHZ_c2288	drug/metabolite	DMT	2.A.7	Amino acids
GCF_000017265.1	PHZ_c2334	drug/metabolite	DMT	2.A.7	Amino acids
GCF_000017265.1	PHZ_c2968	drug/metabolite	DMT	2.A.7	Amino acids
GCF_000017265.1	PHZ_c3213	drug/metabolite	DMT	2.A.7	Amino acids
GCF_000017265.1	PHZ_c3492	drug/metabolite	DMT	2.A.7	Amino acids
GCF_000017265.1	PHZ_c2826	ferrous ion	FeoB	9.A.8	Inorganic ions
GCF_000017265.1	PHZ_c1718	Fe-S assembly/SufBCD system	ABC	3.A.1	Others
GCF_000017265.1	PHZ_c1719	Fe-S assembly/SufBCD system	ABC	3.A.1	Others
GCF_000017265.1	PHZ_c1720	Fe-S assembly/SufBCD system	ABC	3.A.1	Others
GCF_000017265.1	PHZ_c0181	fructose	SSPTS	4.A	Others
GCF_000017265.1	PHZ_c1824	fusaric acid efflux	ArAE	2.A.85	organic acids
GCF_000017265.1	PHZ_c0669	glycerol-3-phosphate	MFS	2.A.1	Sugars
GCF_000017265.1	PHZ_c2563	glycerol-3-phosphate	MFS	2.A.1	Sugars
GCF_000017265.1	PHZ_c0928	glycine betaine	ABC	3.A.1	Alkaloid
GCF_000017265.1	PHZ_c0929	glycine betaine	ABC	3.A.1	Alkaloid
GCF_000017265.1	PHZ_c1415	glycine betaine	ABC	3.A.1	Alkaloid
GCF_000017265.1	PHZ_c1942	glycine betaine/carnitine/choline	BCCT	2.A.15	Alkaloid
GCF_000017265.1	PHZ_c0140	heme	ABC	3.A.1	Others
GCF_000017265.1	PHZ_c2657	heme	ABC	3.A.1	Others
GCF_000017265.1	PHZ_c0136	heme export	ABC	3.A.1	Others
GCF_000017265.1	PHZ_c0139	heme export	ABC	3.A.1	Others
GCF_000017265.1	PHZ_c1864	hemolysin C (HlyC) homolog	HCC	9.A.40	Others
GCF_000017265.1	PHZ_c1895	iron-hydroxamate	ABC	3.A.1	Others
GCF_000017265.1	PHZ_c1916	iron-hydroxamate	ABC	3.A.1	Others
GCF_000017265.1	PHZ_c3221	large neutral amino acid	APC	2.A.3	Amino acids
GCF_000017265.1	PHZ_c0192	large-conductance mechanosensitive ion channel	MscL	1.A.22	Inorganic ions
GCF_000017265.1	PHZ_c0515	lipid A	ABC	3.A.1	Lipid
GCF_000017265.1	PHZ_c1928	lipid A	ABC	3.A.1	Lipid
GCF_000017265.1	PHZ_c0452	lipoprotein	ABC	3.A.1	Lipid
GCF_000017265.1	PHZ_c0630	lipoprotein	ABC	3.A.1	Lipid
GCF_000017265.1	PHZ_c0883	lipoprotein	ABC	3.A.1	Lipid
GCF_000017265.1	PHZ_c1783	lipoprotein	ABC	3.A.1	Lipid
GCF_000017265.1	PHZ_c2701	lipoprotein	ABC	3.A.1	Lipid
GCF_000017265.1	PHZ_c0453	lipoprotein releasing	ABC	3.A.1	Others
GCF_000017265.1	PHZ_c0884	lipoprotein releasing	ABC	3.A.1	Others
GCF_000017265.1	PHZ_c1784	lipoprotein releasing	ABC	3.A.1	Others
GCF_000017265.1	PHZ_c0742	magnesium ion	MgtE	9.A.19	Inorganic ions
GCF_000017265.1	PHZ_c1282	magnesium ion	MgtE	9.A.19	Inorganic ions
GCF_000017265.1	PHZ_c3397	manganese/iron ion	Nramp	2.A.55	Inorganic ions
GCF_000017265.1	PHZ_p0179	manganese/iron ion	Nramp	2.A.55	Inorganic ions
GCF_000017265.1	PHZ_c0086	mannose/fructose	SSPTS	4.A	Sugars
GCF_000017265.1	PHZ_c1613	metabolite (benzoate)	MFS	2.A.1	Esters
GCF_000017265.1	PHZ_c2286	mobybdenate	ABC	3.A.1	Inorganic ions
GCF_000017265.1	PHZ_c2285	molybdate	ABC	3.A.1	Inorganic ions
GCF_000017265.1	PHZ_c1793	multicomponent sodium ion:proton antiporter	CPA3	2.A.63	Inorganic ions
GCF_000017265.1	PHZ_c2143	multicomponent sodium ion:proton antiporter	CPA3	2.A.63	Inorganic ions
GCF_000017265.1	PHZ_c2144	multicomponent sodium ion:proton antiporter	CPA3	2.A.63	Inorganic ions
GCF_000017265.1	PHZ_c2145	multicomponent sodium ion:proton antiporter	CPA3	2.A.63	Inorganic ions
GCF_000017265.1	PHZ_c2146	multicomponent sodium ion:proton antiporter	CPA3	2.A.63	Inorganic ions
GCF_000017265.1	PHZ_c2147	multicomponent sodium ion:proton antiporter	CPA3	2.A.63	Inorganic ions
GCF_000017265.1	PHZ_c0528	multidrug	ABC	3.A.1	Others
GCF_000017265.1	PHZ_c0715	multidrug	ABC	3.A.1	Others
GCF_000017265.1	PHZ_c2942	multidrug	ABC	3.A.1	Others
GCF_000017265.1	PHZ_c3203	multidrug	ABC	3.A.1	Others
GCF_000017265.1	PHZ_p0155	multidrug	ABC	3.A.1	Others
GCF_000017265.1	PHZ_p0156	multidrug	ABC	3.A.1	Others
GCF_000017265.1	PHZ_c0778	multidrug (ABCG/PDR-type)	ABC	3.A.1	Others
GCF_000017265.1	PHZ_c2928	multidrug efflux	GPH	2.A.2	Others
GCF_000017265.1	PHZ_c0074	multidrug efflux	GPH	2.A.2	Others
GCF_000017265.1	PHZ_c0880	multidrug efflux	GPH	2.A.2	Others
GCF_000017265.1	PHZ_c3049	multidrug efflux	GPH	2.A.2	Others
GCF_000017265.1	PHZ_c0289	multidrug efflux	MFS	2.A.1	Others
GCF_000017265.1	PHZ_c0730	multidrug efflux	MFS	2.A.1	Others
GCF_000017265.1	PHZ_c0840	multidrug efflux	MFS	2.A.1	Others
GCF_000017265.1	PHZ_c0896	multidrug efflux	MFS	2.A.1	Others
GCF_000017265.1	PHZ_c1020	multidrug efflux	MFS	2.A.1	Others
GCF_000017265.1	PHZ_c1024	multidrug efflux	MFS	2.A.1	Others
GCF_000017265.1	PHZ_c1260	multidrug efflux	MFS	2.A.1	Others
GCF_000017265.1	PHZ_c1340	multidrug efflux	MFS	2.A.1	Others
GCF_000017265.1	PHZ_c1414	multidrug efflux	MFS	2.A.1	Others
GCF_000017265.1	PHZ_c1450	multidrug efflux	MFS	2.A.1	Others
GCF_000017265.1	PHZ_c1826	multidrug efflux	MFS	2.A.1	Others
GCF_000017265.1	PHZ_c2095	multidrug efflux	MFS	2.A.1	Others
GCF_000017265.1	PHZ_c2133	multidrug efflux	MFS	2.A.1	Others
GCF_000017265.1	PHZ_c2134	multidrug efflux	MFS	2.A.1	Others
GCF_000017265.1	PHZ_c2138	multidrug efflux	MFS	2.A.1	Others
GCF_000017265.1	PHZ_c2157	multidrug efflux	MFS	2.A.1	Others
GCF_000017265.1	PHZ_c2272	multidrug efflux	MFS	2.A.1	Others
GCF_000017265.1	PHZ_c2276	multidrug efflux	MFS	2.A.1	Others
GCF_000017265.1	PHZ_c2279	multidrug efflux	MFS	2.A.1	Others
GCF_000017265.1	PHZ_c2441	multidrug efflux	MFS	2.A.1	Others
GCF_000017265.1	PHZ_c2465	multidrug efflux	MFS	2.A.1	Others
GCF_000017265.1	PHZ_c2556	multidrug efflux	MFS	2.A.1	Others
GCF_000017265.1	PHZ_c2636	multidrug efflux	MFS	2.A.1	Others
GCF_000017265.1	PHZ_c2637	multidrug efflux	MFS	2.A.1	Others
GCF_000017265.1	PHZ_c2772	multidrug efflux	MFS	2.A.1	Others
GCF_000017265.1	PHZ_c2788	multidrug efflux	MFS	2.A.1	Others
GCF_000017265.1	PHZ_c2820	multidrug efflux	MFS	2.A.1	Others
GCF_000017265.1	PHZ_c2880	multidrug efflux	MFS	2.A.1	Others
GCF_000017265.1	PHZ_c2974	multidrug efflux	MFS	2.A.1	Others
GCF_000017265.1	PHZ_c2988	multidrug efflux	MFS	2.A.1	Others
GCF_000017265.1	PHZ_c3122	multidrug efflux	MFS	2.A.1	Others
GCF_000017265.1	PHZ_p0145	multidrug efflux	MFS	2.A.1	Others
GCF_000017265.1	PHZ_c0355	multidrug efflux	MFS	2.A.1	Others
GCF_000017265.1	PHZ_c2366	multidrug efflux	MFS	2.A.1	Others
GCF_000017265.1	PHZ_c1985	multidrug efflux	MOP	2.A.66	Others
GCF_000017265.1	PHZ_c3302	multidrug efflux	MOP	2.A.66	Others
GCF_000017265.1	PHZ_p0153	multidrug efflux	RND	2.A.6	Others
GCF_000017265.1	PHZ_c0024	multidrug efflux (EmrB/QacA subfamily)	MFS	2.A.1	Others
GCF_000017265.1	PHZ_c2565	multidrug efflux (EmrB/QacA subfamily)	MFS	2.A.1	Others
GCF_000017265.1	PHZ_c0240	multidrug efflux (SMR)	DMT	2.A.7	Others
GCF_000017265.1	PHZ_c0065	multidrug/solvent efflux (HAE1 subfamily)	RND	2.A.6	Others
GCF_000017265.1	PHZ_c0402	multidrug/solvent efflux (HAE1 subfamily)	RND	2.A.6	Others
GCF_000017265.1	PHZ_c0974	multidrug/solvent efflux (HAE1 subfamily)	RND	2.A.6	Others
GCF_000017265.1	PHZ_c1078	multidrug/solvent efflux (HAE1 subfamily)	RND	2.A.6	Others
GCF_000017265.1	PHZ_c1187	multidrug/solvent efflux (HAE1 subfamily)	RND	2.A.6	Others
GCF_000017265.1	PHZ_c1927	multidrug/solvent efflux (HAE1 subfamily)	RND	2.A.6	Others
GCF_000017265.1	PHZ_c2703	nitrate	ABC	3.A.1	Inorganic ions
GCF_000017265.1	PHZ_c0684	nitrate	MFS	2.A.1	Inorganic ions
GCF_000017265.1	PHZ_c0968	nitrate	MFS	2.A.1	Inorganic ions
GCF_000017265.1	PHZ_c2704	nitrate/sulfonate/taurine	ABC	3.A.1	Inorganic ions
GCF_000017265.1	PHZ_c0173	organic solvents	ABC	3.A.1	Others
GCF_000017265.1	PHZ_c0503	phosphate	ABC	3.A.1	Inorganic ions
GCF_000017265.1	PHZ_c0504	phosphate	ABC	3.A.1	Inorganic ions
GCF_000017265.1	PHZ_c0505	phosphate	ABC	3.A.1	Inorganic ions
GCF_000017265.1	PHZ_c1458	phosphate	ABC	3.A.1	Inorganic ions
GCF_000017265.1	PHZ_c1996	phosphate	ABC	3.A.1	Inorganic ions
GCF_000017265.1	PHZ_c3314	phosphate	PiT	2.A.20	Inorganic ions
GCF_000017265.1	PHZ_c1893	phosphonate	ABC	3.A.1	Esters
GCF_000017265.1	PHZ_c3316	phosphonate	ABC	3.A.1	Esters
GCF_000017265.1	PHZ_c3317	phosphonate	ABC	3.A.1	Esters
GCF_000017265.1	PHZ_c3318	phosphonate	ABC	3.A.1	Esters
GCF_000017265.1	PHZ_c3351	phosphonate	ABC	3.A.1	Esters
GCF_000017265.1	PHZ_c1203	polyamine	ABC	3.A.1	Amino acids
GCF_000017265.1	PHZ_c0478	polysaccharide	ABC	3.A.1	Sugars
GCF_000017265.1	PHZ_c1146	polysaccharide	MOP	2.A.66	Sugars
GCF_000017265.1	PHZ_c2049	polysaccharide	MOP	2.A.66	Sugars
GCF_000017265.1	PHZ_c2417	potassium ion channel	VIC	1.A.1	Inorganic ions
GCF_000017265.1	PHZ_c2495	potassium ion channel	VIC	1.A.1	Inorganic ions
GCF_000017265.1	PHZ_c0050	potassium ion uptake	KUP	2.A.72	Inorganic ions
GCF_000017265.1	PHZ_c0318	potassium/sodium ion:proton antiporter	CPA2	2.A.37	Inorganic ions
GCF_000017265.1	PHZ_c0336	potassium/sodium ion:proton antiporter	CPA2	2.A.37	Inorganic ions
GCF_000017265.1	PHZ_c2635	potassium/sodium ion:proton antiporter	CPA2	2.A.37	Inorganic ions
GCF_000017265.1	PHZ_c2901	potassium/sodium ion:proton antiporter	CPA2	2.A.37	Inorganic ions
GCF_000017265.1	PHZ_p0094	potassium/sodium ion:proton antiporter	CPA2	2.A.37	Inorganic ions
GCF_000017265.1	PHZ_c0488	protease secretion	ABC	3.A.1	Protein
GCF_000017265.1	PHZ_c1961	protein export	Tat	2.A.64	Others
GCF_000017265.1	PHZ_c1962	protein export	Tat	2.A.64	Others
GCF_000017265.1	PHZ_c1963	protein export	Tat	2.A.64	Others
GCF_000017265.1	PHZ_c1664	proton (vacuolar)	H+-PPase	3.A.10	Others
GCF_000017265.1	PHZ_c0351	proton/sodium ion:glutamate/aspartate symporter	DAACS	2.A.23	Amino acids/Inorganic ions
GCF_000017265.1	PHZ_c0352	proton/sodium ion:glutamate/aspartate symporter	DAACS	2.A.23	Amino acids/Inorganic ions
GCF_000017265.1	PHZ_c0799	proton/sodium ion:glutamate/aspartate symporter	DAACS	2.A.23	Amino acids/Inorganic ions
GCF_000017265.1	PHZ_c1040	proton/sodium ion:glutamate/aspartate symporter	DAACS	2.A.23	Amino acids/Inorganic ions
GCF_000017265.1	PHZ_c0538	proton:dipeptide/tripeptide symporter	POT	2.A.17	Peptide
GCF_000017265.1	PHZ_c1809	proton:dipeptide/tripeptide symporter	POT	2.A.17	Peptide
GCF_000017265.1	PHZ_c2013	proton:dipeptide/tripeptide symporter	POT	2.A.17	Peptide
GCF_000017265.1	PHZ_c0235	protons	F-ATPase	3.A.2	Others
GCF_000017265.1	PHZ_c0236	protons	F-ATPase	3.A.2	Others
GCF_000017265.1	PHZ_c0237	protons	F-ATPase	3.A.2	Others
GCF_000017265.1	PHZ_c0238	protons	F-ATPase	3.A.2	Others
GCF_000017265.1	PHZ_c0584	protons	F-ATPase	3.A.2	Others
GCF_000017265.1	PHZ_c0585	protons	F-ATPase	3.A.2	Others
GCF_000017265.1	PHZ_c0586	protons	F-ATPase	3.A.2	Others
GCF_000017265.1	PHZ_c0587	protons	F-ATPase	3.A.2	Others
GCF_000017265.1	PHZ_c0997	small-conductance mechanosensitive ion channel	MscS	1.A.23	Others
GCF_000017265.1	PHZ_c1333	small-conductance mechanosensitive ion channel	MscS	1.A.23	Others
GCF_000017265.1	PHZ_c2148	small-conductance mechanosensitive ion channel	MscS	1.A.23	Others
GCF_000017265.1	PHZ_c3009	small-conductance mechanosensitive ion channel	MscS	1.A.23	Others
GCF_000017265.1	PHZ_p0289	small-conductance mechanosensitive ion channel	MscS	1.A.23	Others
GCF_000017265.1	PHZ_c1538	sodium ion	BASS	2.A.28	Inorganic ions
GCF_000017265.1	PHZ_c0456	sodium ion:calcium ion+potassium ion antiporter	CaCA	2.A.19	Inorganic ions
GCF_000017265.1	PHZ_c0340	sodium ion:dicarboxylate/sulfate	DASS	2.A.47	Inorganic ions/Esters
GCF_000017265.1	PHZ_c0825	sodium ion:dicarboxylate/sulfate	DASS	2.A.47	Inorganic ions/Esters
GCF_000017265.1	PHZ_c0886	sodium ion:nucleoside symporter	CNT	2.A.41	Nucleotides
GCF_000017265.1	PHZ_c0502	sodium ion:proline symporter	SSS	2.A.21	Amino acids/Inorganic ions
GCF_000017265.1	PHZ_c0933	sodium ion:proline symporter	SSS	2.A.21	Amino acids/Inorganic ions
GCF_000017265.1	PHZ_c1036	sodium ion:proline symporter	SSS	2.A.21	Amino acids/Inorganic ions
GCF_000017265.1	PHZ_c1729	sodium ion:proline symporter	SSS	2.A.21	Amino acids/Inorganic ions
GCF_000017265.1	PHZ_c2606	sodium ion:proline symporter	SSS	2.A.21	Amino acids/Inorganic ions
GCF_000017265.1	PHZ_c2647	sodium ion:proline symporter	SSS	2.A.21	Amino acids/Inorganic ions
GCF_000017265.1	PHZ_c2803	sodium ion:proline symporter	SSS	2.A.21	Amino acids/Inorganic ions
GCF_000017265.1	PHZ_c2821	sodium ion:proline symporter	SSS	2.A.21	Amino acids/Inorganic ions
GCF_000017265.1	PHZ_p0187	sodium ion:proline symporter	SSS	2.A.21	Amino acids/Inorganic ions
GCF_000017265.1	PHZ_c2842	sodium ion:proton antiporter	NhaA	2.A.33	Others
GCF_000017265.1	PHZ_c2844	sodium ion:proton antiporter	NhaA	2.A.33	Others
GCF_000017265.1	PHZ_c1394	sodium ion:solute symporter	NSS	2.A.22	Others
GCF_000017265.1	PHZ_c1201	spermidine/putrescine	ABC	3.A.1	Amino acids
GCF_000017265.1	PHZ_c1202	spermidine/putrescine	ABC	3.A.1	Amino acids
GCF_000017265.1	PHZ_c1204	spermidine/putrescine	ABC	3.A.1	Amino acids
GCF_000017265.1	PHZ_c1056	sugar	MFS	2.A.1	Sugars
GCF_000017265.1	PHZ_c1102	sulfate	ABC	3.A.1	Inorganic ions
GCF_000017265.1	PHZ_c1103	sulfate	ABC	3.A.1	Inorganic ions
GCF_000017265.1	PHZ_c1104	sulfate	ABC	3.A.1	Inorganic ions
GCF_000017265.1	PHZ_c2318	sulfate	SulP	2.A.53	Inorganic ions
GCF_000017265.1	PHZ_c1101	sulfate/thiosulfate	ABC	3.A.1	Inorganic ions
GCF_000017265.1	PHZ_c1208	tellurium ion efflux	TerC	9.A.30	Others
GCF_000017265.1	PHZ_c2708	tellurium ion efflux	TerC	9.A.30	Others
GCF_000017265.1	PHZ_c3331	tellurium ion efflux	TerC	9.A.30	Others
GCF_000017265.1	PHZ_p0101	tellurium ion efflux	TerC	9.A.30	Others
GCF_000017265.1	PHZ_c1174	tetracycline efflux	MFS	2.A.1	Others
GCF_000017265.1	PHZ_c2267	tetracycline efflux	MFS	2.A.1	Others
GCF_000017265.1	PHZ_c1515	thiamine	ABC	3.A.1	Vitamin
GCF_000017265.1	PHZ_c2028	toluene tolerance	ABC	3.A.1	Others
GCF_000017265.1	PHZ_c2030	toluene tolerance	ABC	3.A.1	Others
GCF_000017265.1	PHZ_c2031	toluene tolerance	ABC	3.A.1	Others
GCF_000017265.1	PHZ_c1837	Unclassified	EVE1-C	1.A.34	Others
GCF_000017265.1	PHZ_c0087	Unclassified	GPTS	4.A	Sugars
GCF_000017265.1	PHZ_c0839	Unclassified	GPTS	4.A	Sugars
GCF_000017265.1	PHZ_c0857	Unclassified	IIISP	3.A.6	Others
GCF_000017265.1	PHZ_c0862	Unclassified	IIISP	3.A.6	Others
GCF_000017265.1	PHZ_c0922	Unclassified	IIISP	3.A.6	Others
GCF_000017265.1	PHZ_c0931	Unclassified	IIISP	3.A.6	Others
GCF_000017265.1	PHZ_c0932	Unclassified	IIISP	3.A.6	Others
GCF_000017265.1	PHZ_c1509	Unclassified	IVSP	3.A.7	Nucleotides/Protein
GCF_000017265.1	PHZ_c1520	Unclassified	IVSP	3.A.7	Nucleotides/Protein
GCF_000017265.1	PHZ_c1856	Unclassified	IVSP	3.A.7	Nucleotides/Protein
GCF_000017265.1	PHZ_c1871	Unclassified	IVSP	3.A.7	Nucleotides/Protein
GCF_000017265.1	PHZ_c2349	Unclassified	IVSP	3.A.7	Nucleotides/Protein
GCF_000017265.1	PHZ_c2353	Unclassified	IVSP	3.A.7	Nucleotides/Protein
GCF_000017265.1	PHZ_c2355	Unclassified	IVSP	3.A.7	Nucleotides/Protein
GCF_000017265.1	PHZ_c3001	Unclassified	IVSP	3.A.7	Nucleotides/Protein
GCF_000017265.1	PHZ_p0009	Unclassified	IVSP	3.A.7	Nucleotides/Protein
GCF_000017265.1	PHZ_p0012	Unclassified	IVSP	3.A.7	Nucleotides/Protein
GCF_000017265.1	PHZ_p0013	Unclassified	IVSP	3.A.7	Nucleotides/Protein
GCF_000017265.1	PHZ_p0015	Unclassified	IVSP	3.A.7	Nucleotides/Protein
GCF_000017265.1	PHZ_c0500	Unclassified	LCT	2.A.43	Others
GCF_000017265.1	PHZ_c0270	Unclassified	Mot/Exb	1.A.30	Others
GCF_000017265.1	PHZ_c2191	Unclassified	Mot/Exb	1.A.30	Others
GCF_000017265.1	PHZ_c2192	Unclassified	Mot/Exb	1.A.30	Others
GCF_000017265.1	PHZ_c3089	Unclassified	Mot/Exb	1.A.30	Others
GCF_000017265.1	PHZ_c3090	Unclassified	Mot/Exb	1.A.30	Others
GCF_000017265.1	PHZ_c3123	Unclassified	Mot/Exb	1.A.30	Others
GCF_000017265.1	PHZ_c0656	Unclassified	MTB	3.A.15	Others
GCF_000017265.1	PHZ_c0657	Unclassified	MTB	3.A.15	Others
GCF_000017265.1	PHZ_c0660	Unclassified	MTB	3.A.15	Others
GCF_000017265.1	PHZ_c0661	Unclassified	MTB	3.A.15	Others
GCF_000017265.1	PHZ_c1926	Unclassified	OMF	1.B.17	Others
GCF_000017265.1	PHZ_c1687	Unclassified	OOP	1.B.6	Sugars/Amino acids
GCF_000017265.1	PHZ_c0130	Unclassified	TRIC	1.A.62	Others
GCF_000017265.1	PHZ_c3393	Unclassified	YggT	9.A.4	Others
GCF_000017265.1	PHZ_c1821	Uup homolog/duplicated ATPase	ABC	3.A.1	Others
GCF_000017265.1	PHZ_c0783	vacuolar iron uptake transporter homolog	VIT	2.A.89	Inorganic ions
GCF_000017265.1	PHZ_c3461	virulence factor MviN	MOP	2.A.66	Others
GCF_000017265.1	PHZ_c1049	xanthine/uracil	NCS2	2.A.40	Nucleotides
GCF_000017265.1	PHZ_p0029	zinc ion	ZIP	2.A.5	Inorganic ions
GCF_000017265.1	PHZ_p0067	zinc ion	ZIP	2.A.5	Inorganic ions
GCF_000017265.1	PHZ_c1055	zinc/cadmium/cobalt ion	P-ATPase	3.A.3	Inorganic ions
GCF_000017265.1	PHZ_c1469	zinc/cadmium/cobalt ion	P-ATPase	3.A.3	Inorganic ions
GCF_000017265.1	PHZ_c1472	zinc/cadmium/cobalt ion	P-ATPase	3.A.3	Inorganic ions
GCF_000017265.1	PHZ_c2808	zinc/cadmium/cobalt ion	P-ATPase	3.A.3	Inorganic ions
GCF_000017265.1	PHZ_p0146	zinc/cadmium/cobalt ion	P-ATPase	3.A.3	Inorganic ions
GCF_000017265.1	PHZ_p0211	zinc/cadmium/cobalt ion	P-ATPase	3.A.3	Inorganic ions
GCF_000017265.1	PHZ_p0244	zinc/cadmium/cobalt ion	P-ATPase	3.A.3	Inorganic ions
mg10423	WPV02755.1	60 KD inner membrane protein OxaA homolog	Oxa1	2.A.9	Protein
mg10423	WPU97632.1	amino acid	APC	2.A.3	Amino acids
mg10423	WPU98845.1	amino acid	APC	2.A.3	Amino acids
mg10423	WPU99591.1	amino acid	APC	2.A.3	Amino acids
mg10423	WPV00273.1	amino acid	APC	2.A.3	Amino acids
mg10423	WPU98197.1	amino acid	ABC	2.A.76	Amino acids
mg10423	WPU98923.1	amino acid	ABC	2.A.76	Amino acids
mg10423	WPU99476.1	amino acid	ABC	2.A.76	Amino acids
mg10423	WPV00325.1	amino acid	ABC	2.A.76	Amino acids
mg10423	WPU97803.1	ammonium	Amt	1.A.11	Inorganic ions
mg10423	WPV00319.1	ammonium	Amt	1.A.11	Inorganic ions
mg10423	WPV00798.1	ammonium	Amt	1.A.11	Inorganic ions
mg10423	WPV00801.1	ammonium	Amt	1.A.11	Inorganic ions
mg10423	WPU99221.1	arginine:ornithine antiporter	APC	2.A.3	Amino acids
mg10423	WPV00943.1	arsenite	ACR3	2.A.59	Inorganic ions
mg10423	WPV00744.1	ATP-sensitive inward rectifier potassium ion channel	IRK-C	1.A.2	Inorganic ions
mg10423	WPU97326.1	Autoinducer-2 export	AI-2E	2.A.86	Esters
mg10423	WPU98061.1	Autoinducer-2 export	AI-2E	2.A.86	Esters
mg10423	WPU98799.1	Autoinducer-2 export	AI-2E	2.A.86	Esters
mg10423	WPV02576.1	Autoinducer-2 export	AI-2E	2.A.86	Esters
mg10423	WPU97413.1	Bestrophin anion channel	Bestrophin	1.A.46	Inorganic ions
mg10423	WPU98040.1	Bestrophin anion channel	Bestrophin	1.A.46	Inorganic ions
mg10423	WPV01699.1	Bestrophin anion channel	Bestrophin	1.A.46	Inorganic ions
mg10423	WPV01866.1	Bestrophin anion channel	Bestrophin	1.A.46	Inorganic ions
mg10423	WPV00062.1	cation efflux	CDF	2.A.4	Others
mg10423	WPV00929.1	cation efflux	CDF	2.A.4	Others
mg10423	WPV02577.1	cation efflux	CDF	2.A.4	Others
mg10423	WPU99483.1	cell division	ABC	3.A.1	Others
mg10423	WPU98730.1	chloride ion channel	ClC	2.A.49	Inorganic ions
mg10423	WPU99498.1	chloride ion channel	ClC	2.A.49	Inorganic ions
mg10423	WPV00796.1	chloride ion channel	ClC	2.A.49	Inorganic ions
mg10423	WPV02224.1	chromate ion	CHR	2.A.51	Inorganic ions
mg10423	WPV01768.1	cobalamin/Fe3+-siderophores	ABC	3.A.1	Vitamin/Inorganic ions
mg10423	WPU98516.1	cobalt	ABC	3.A.1	Inorganic ions
mg10423	WPU98934.1	cobalt	ABC	3.A.1	Inorganic ions
mg10423	WPU99219.1	cobalt	ABC	3.A.1	Inorganic ions
mg10423	WPU99396.1	cobalt ion	ABC	3.A.1	Inorganic ions
mg10423	WPV01244.1	cobalt/zinc/cadmium ion efflux (HME subfamily)	RND	2.A.6	Others
mg10423	WPU97971.1	ethanolamine	APC	2.A.3	Amino acids
mg10423	WPU98338.1	ethanolamine	APC	2.A.3	Amino acids
mg10423	WPU99675.1	ethanolamine	APC	2.A.3	Amino acids
mg10423	WPU99834.1	ethanolamine	APC	2.A.3	Amino acids
mg10423	WPV00087.1	ethanolamine	APC	2.A.3	Amino acids
mg10423	WPV01563.1	daunorubicin	ABC	3.A.1	Daunorubicin
mg10423	WPV01564.1	daunorubicin	ABC	3.A.1	Daunorubicin
mg10423	WPV01595.1	daunorubicin	ABC	3.A.1	Daunorubicin
mg10423	WPV02531.1	daunorubicin	ABC	3.A.1	Daunorubicin
mg10423	WPV02610.1	daunorubicin	ABC	3.A.1	Daunorubicin
mg10423	WPV02614.1	daunorubicin	ABC	3.A.1	Daunorubicin
mg10423	WPV02763.1	daunorubicin	ABC	3.A.1	Daunorubicin
mg10423	WPV01805.1	D-galactonate	MFS	2.A.1	Sugars
mg10423	WPU99287.1	dipeptide/oligopeptide	ABC	3.A.1	Peptide
mg10423	WPU99782.1	dipeptide/oligopeptide	ABC	3.A.1	Peptide
mg10423	WPV00094.1	dipeptide/oligopeptide	ABC	3.A.1	Peptide
mg10423	WPU97250.1	ethanolamine	APC	2.A.3	Amino acids
mg10423	WPU97576.1	ethanolamine	APC	2.A.3	Amino acids
mg10423	WPU98172.1	ethanolamine	APC	2.A.3	Amino acids
mg10423	WPU98875.1	drug/metabolite	DMT	2.A.7	Amino acids
mg10423	WPU99649.1	drug/metabolite	DMT	2.A.7	Amino acids
mg10423	WPV00999.1	drug/metabolite	DMT	2.A.7	Amino acids
mg10423	WPV01599.1	drug/metabolite	DMT	2.A.7	Amino acids
mg10423	WPV02296.1	drug/metabolite	DMT	2.A.7	Amino acids
mg10423	WPV02820.1	drug/metabolite	DMT	2.A.7	Amino acids
mg10423	WPU97332.1	efflux (antimicrobial peptide)	ABC	3.A.1	Others
mg10423	WPU98005.1	efflux (antimicrobial peptide)	ABC	3.A.1	Others
mg10423	WPU98008.1	efflux (antimicrobial peptide)	ABC	3.A.1	Others
mg10423	WPU98111.1	efflux (antimicrobial peptide)	ABC	3.A.1	Others
mg10423	WPU98681.1	efflux (antimicrobial peptide)	ABC	3.A.1	Others
mg10423	WPU99697.1	efflux (antimicrobial peptide)	ABC	3.A.1	Others
mg10423	WPU99924.1	efflux (antimicrobial peptide)	ABC	3.A.1	Others
mg10423	WPU99925.1	efflux (antimicrobial peptide)	ABC	3.A.1	Others
mg10423	WPU99926.1	efflux (antimicrobial peptide)	ABC	3.A.1	Others
mg10423	WPU99927.1	efflux (antimicrobial peptide)	ABC	3.A.1	Others
mg10423	WPU99928.1	efflux (antimicrobial peptide)	ABC	3.A.1	Others
mg10423	WPV00143.1	efflux (antimicrobial peptide)	ABC	3.A.1	Others
mg10423	WPV01480.1	efflux (antimicrobial peptide)	ABC	3.A.1	Others
mg10423	WPV02256.1	efflux (antimicrobial peptide)	ABC	3.A.1	Others
mg10423	WPV02257.1	efflux (antimicrobial peptide)	ABC	3.A.1	Others
mg10423	WPV02258.1	efflux (antimicrobial peptide)	ABC	3.A.1	Others
mg10423	WPV02261.1	efflux (antimicrobial peptide)	ABC	3.A.1	Others
mg10423	WPV02262.1	efflux (antimicrobial peptide)	ABC	3.A.1	Others
mg10423	WPV02264.1	efflux (antimicrobial peptide)	ABC	3.A.1	Others
mg10423	WPV02267.1	efflux (antimicrobial peptide)	ABC	3.A.1	Others
mg10423	WPV02268.1	efflux (antimicrobial peptide)	ABC	3.A.1	Others
mg10423	WPV02271.1	efflux (antimicrobial peptide)	ABC	3.A.1	Others
mg10423	WPV02666.1	efflux (antimicrobial peptide)	ABC	3.A.1	Others
mg10423	WPV02735.1	efflux (antimicrobial peptide)	ABC	3.A.1	Others
mg10423	WPV01267.1	ethanolamine	APC	2.A.3	Amino acids
mg10423	WPU98821.1	ferrous ion	FeoB	9.A.8	Inorganic ions
mg10423	WPV01249.1	fusaric acid efflux	ArAE	2.A.85	organic acids
mg10423	WPV00783.1	gluconate	GntP	2.A.8	Sugars
mg10423	WPV00326.1	glucose/galactose	MFS	2.A.1	Sugars
mg10423	WPV02650.1	glucose/galactose	MFS	2.A.1	Sugars
mg10423	WPV02625.1	glycerol uptake	MIP	1.A.8	Sugars
mg10423	WPU98348.1	glycerol:proton symporter	GUP	2.A.50	Sugars
mg10423	WPV01163.1	glycerol:proton symporter	GUP	2.A.50	Sugars
mg10423	WPV01192.1	glycerol:proton symporter	GUP	2.A.50	Sugars
mg10423	WPU97617.1	glycine	ABC	3.A.1	Amino acids
mg10423	WPU98709.1	glycine	ABC	3.A.1	Amino acids
mg10423	WPU98710.1	glycine	ABC	3.A.1	Amino acids
mg10423	WPV01829.1	glycine	ABC	3.A.1	Amino acids
mg10423	WPV02421.1	glycine	ABC	3.A.1	Amino acids
mg10423	WPU98983.1	heme	ABC	3.A.1	Others
mg10423	WPV00181.1	heme	ABC	3.A.1	Others
mg10423	WPV02786.1	heme export	ABC	3.A.1	Others
mg10423	WPV02970.1	heme export	ABC	3.A.1	Others
mg10423	WPU97711.1	hemolysin C (HlyC) homolog	HCC	9.A.40	Others
mg10423	WPU99475.1	iron-hydroxamate	ABC	3.A.1	Others
mg10423	WPV01769.1	iron-hydroxamate	ABC	3.A.1	Others
mg10423	WPV02353.1	iron-hydroxamate	ABC	3.A.1	Others
mg10423	WPU97394.1	large neutral amino acid	APC	2.A.3	Amino acids
mg10423	WPV00529.1	large neutral amino acid	APC	2.A.3	Amino acids
mg10423	WPV02848.1	large neutral amino acid	APC	2.A.3	Amino acids
mg10423	WPV01333.1	large-conductance mechanosensitive ion channel	MscL	1.A.22	Inorganic ions
mg10423	WPU99636.1	lipid A	ABC	3.A.1	Lipid
mg10423	WPU99670.1	lipid A	ABC	3.A.1	Lipid
mg10423	WPV00163.1	lipid A	ABC	3.A.1	Lipid
mg10423	WPV00400.1	lipid A	ABC	3.A.1	Lipid
mg10423	WPV01510.1	lipid A	ABC	3.A.1	Lipid
mg10423	WPV02492.1	lipid A	ABC	3.A.1	Lipid
mg10423	WPV03000.1	lipid A	ABC	3.A.1	Lipid
mg10423	WPU97359.1	lipoprotein	ABC	3.A.1	Lipid
mg10423	WPU99698.1	lipoprotein	ABC	3.A.1	Lipid
mg10423	WPV00488.1	lipoprotein	ABC	3.A.1	Lipid
mg10423	WPV01025.1	lipoprotein	ABC	3.A.1	Lipid
mg10423	WPV01506.1	lipoprotein	ABC	3.A.1	Lipid
mg10423	WPV02250.1	lipoprotein	ABC	3.A.1	Lipid
mg10423	WPV02275.1	lipoprotein	ABC	3.A.1	Lipid
mg10423	WPV02667.1	lipoprotein	ABC	3.A.1	Lipid
mg10423	WPV02746.1	lipoprotein	ABC	3.A.1	Lipid
mg10423	WPU98825.1	lipoprotein releasing	ABC	3.A.1	Others
mg10423	WPU99351.1	lipoprotein releasing	ABC	3.A.1	Others
mg10423	WPU99352.1	lipoprotein releasing	ABC	3.A.1	Others
mg10423	WPV00364.1	lipoprotein releasing	ABC	3.A.1	Others
mg10423	WPV02253.1	lipoprotein releasing	ABC	3.A.1	Others
mg10423	WPV02254.1	lipoprotein releasing	ABC	3.A.1	Others
mg10423	WPV02255.1	lipoprotein releasing	ABC	3.A.1	Others
mg10423	WPV02259.1	lipoprotein releasing	ABC	3.A.1	Others
mg10423	WPV02263.1	lipoprotein releasing	ABC	3.A.1	Others
mg10423	WPV02266.1	lipoprotein releasing	ABC	3.A.1	Others
mg10423	WPV02269.1	lipoprotein releasing	ABC	3.A.1	Others
mg10423	WPV02270.1	lipoprotein releasing	ABC	3.A.1	Others
mg10423	WPV02272.1	lipoprotein releasing	ABC	3.A.1	Others
mg10423	WPV02273.1	lipoprotein releasing	ABC	3.A.1	Others
mg10423	WPV02665.1	lipoprotein releasing	ABC	3.A.1	Others
mg10423	WPV00402.1	magnesium ion	MgtE	9.A.19	Inorganic ions
mg10423	WPV01601.1	magnesium ion	MgtE	9.A.19	Inorganic ions
mg10423	WPV01810.1	magnesium/cobalt ion	MIT	1.A.35	Inorganic ions
mg10423	WPV01310.1	manganese/iron ion	Nramp	2.A.55	Inorganic ions
mg10423	WPV01381.1	manganese/iron ion	Nramp	2.A.55	Inorganic ions
mg10423	WPV01882.1	metabolite (benzoate)	MFS	2.A.1	Esters
mg10423	WPV01511.1	mitochondrial peptide export (ABCB/TAP)	ABC	3.A.1	Peptide
mg10423	WPU98915.1	mobybdenate	ABC	3.A.1	Inorganic ions
mg10423	WPU98916.1	molybdate	ABC	3.A.1	Inorganic ions
mg10423	WPU98917.1	molybdate	ABC	3.A.1	Inorganic ions
mg10423	WPU97972.1	multidrug	ABC	3.A.1	Others
mg10423	WPU99676.1	multidrug	ABC	3.A.1	Others
mg10423	WPU99838.1	multidrug	ABC	3.A.1	Others
mg10423	WPV01367.1	multidrug	ABC	3.A.1	Others
mg10423	WPV01561.1	multidrug	ABC	3.A.1	Others
mg10423	WPV01562.1	multidrug	ABC	3.A.1	Others
mg10423	WPV02615.1	multidrug	ABC	3.A.1	Others
mg10423	WPU98855.1	multidrug efflux	GPH	2.A.2	Others
mg10423	WPU97227.1	multidrug efflux	MFS	2.A.1	Others
mg10423	WPU97631.1	multidrug efflux	MFS	2.A.1	Others
mg10423	WPU97770.1	multidrug efflux	MFS	2.A.1	Others
mg10423	WPU98644.1	multidrug efflux	MFS	2.A.1	Others
mg10423	WPU98736.1	multidrug efflux	MFS	2.A.1	Others
mg10423	WPU99033.1	multidrug efflux	MFS	2.A.1	Others
mg10423	WPU99693.1	multidrug efflux	MFS	2.A.1	Others
mg10423	WPV00176.1	multidrug efflux	MFS	2.A.1	Others
mg10423	WPV00680.1	multidrug efflux	MFS	2.A.1	Others
mg10423	WPV00735.1	multidrug efflux	MFS	2.A.1	Others
mg10423	WPV00736.1	multidrug efflux	MFS	2.A.1	Others
mg10423	WPV00788.1	multidrug efflux	MFS	2.A.1	Others
mg10423	WPV01485.1	multidrug efflux	MFS	2.A.1	Others
mg10423	WPV01674.1	multidrug efflux	MFS	2.A.1	Others
mg10423	WPV01710.1	multidrug efflux	MFS	2.A.1	Others
mg10423	WPV01719.1	multidrug efflux	MFS	2.A.1	Others
mg10423	WPV02172.1	multidrug efflux	MFS	2.A.1	Others
mg10423	WPV02328.1	multidrug efflux	MFS	2.A.1	Others
mg10423	WPV02331.1	multidrug efflux	MFS	2.A.1	Others
mg10423	WPV02365.1	multidrug efflux	MFS	2.A.1	Others
mg10423	WPV02371.1	multidrug efflux	MFS	2.A.1	Others
mg10423	WPV02575.1	multidrug efflux	MFS	2.A.1	Others
mg10423	WPV02633.1	multidrug efflux	MFS	2.A.1	Others
mg10423	WPV01631.1	multidrug efflux	MOP	2.A.66	Others
mg10423	WPV01868.1	multidrug efflux	MOP	2.A.66	Others
mg10423	WPU98467.1	multidrug efflux	RND	2.A.6	Others
mg10423	WPU98753.1	multidrug efflux	RND	2.A.6	Others
mg10423	WPU99149.1	multidrug efflux	RND	2.A.6	Others
mg10423	WPU99494.1	multidrug efflux	RND	2.A.6	Others
mg10423	WPV01558.1	multidrug efflux	RND	2.A.6	Others
mg10423	WPU98466.1	multidrug efflux (EmrB/QacA subfamily)	MFS	2.A.1	Others
mg10423	WPU99146.1	multidrug efflux (EmrB/QacA subfamily)	MFS	2.A.1	Others
mg10423	WPU99150.1	multidrug efflux (EmrB/QacA subfamily)	MFS	2.A.1	Others
mg10423	WPV00432.1	multidrug efflux (EmrB/QacA subfamily)	MFS	2.A.1	Others
mg10423	WPV01125.1	multidrug efflux (EmrB/QacA subfamily)	MFS	2.A.1	Others
mg10423	WPV01142.1	multidrug efflux (EmrB/QacA subfamily)	MFS	2.A.1	Others
mg10423	WPV01559.1	multidrug efflux (EmrB/QacA subfamily)	MFS	2.A.1	Others
mg10423	WPV02364.1	multidrug efflux (EmrB/QacA subfamily)	MFS	2.A.1	Others
mg10423	WPV02450.1	multidrug efflux (EmrB/QacA subfamily)	MFS	2.A.1	Others
mg10423	WPV01204.1	multidrug efflux (SMR)	DMT	2.A.7	Others
mg10423	WPU97581.1	multidrug/solvent efflux (HAE1 subfamily)	RND	2.A.6	Others
mg10423	WPU97863.1	multidrug/solvent efflux (HAE1 subfamily)	RND	2.A.6	Others
mg10423	WPU98432.1	multidrug/solvent efflux (HAE1 subfamily)	RND	2.A.6	Others
mg10423	WPU98841.1	multidrug/solvent efflux (HAE1 subfamily)	RND	2.A.6	Others
mg10423	WPU99140.1	multidrug/solvent efflux (HAE1 subfamily)	RND	2.A.6	Others
mg10423	WPU99171.1	multidrug/solvent efflux (HAE1 subfamily)	RND	2.A.6	Others
mg10423	WPU99586.1	multidrug/solvent efflux (HAE1 subfamily)	RND	2.A.6	Others
mg10423	WPV00512.1	multidrug/solvent efflux (HAE1 subfamily)	RND	2.A.6	Others
mg10423	WPV00926.1	multidrug/solvent efflux (HAE1 subfamily)	RND	2.A.6	Others
mg10423	WPV01398.1	multidrug/solvent efflux (HAE1 subfamily)	RND	2.A.6	Others
mg10423	WPV01406.1	multidrug/solvent efflux (HAE1 subfamily)	RND	2.A.6	Others
mg10423	WPV01973.1	multidrug/solvent efflux (HAE1 subfamily)	RND	2.A.6	Others
mg10423	WPV02044.1	multidrug/solvent efflux (HAE1 subfamily)	RND	2.A.6	Others
mg10423	WPV02312.1	multidrug/solvent efflux (HAE1 subfamily)	RND	2.A.6	Others
mg10423	WPV02562.1	multidrug/solvent efflux (HAE1 subfamily)	RND	2.A.6	Others
mg10423	WPU98628.1	multidrug/solvent efflux (HAE3 subfamily)	RND	2.A.6	Others
mg10423	WPV02071.1	nitrate	MFS	2.A.1	Inorganic ions
mg10423	WPU98997.1	phosphate	PiT	2.A.20	Inorganic ions
mg10423	WPU99029.1	phosphate	PiT	2.A.20	Inorganic ions
mg10423	WPU98286.1	phosphonate	ABC	3.A.1	Esters
mg10423	WPV00764.1	phosphonate	ABC	3.A.1	Esters
mg10423	WPV00765.1	phosphonate	ABC	3.A.1	Esters
mg10423	WPV00769.1	phosphonate	ABC	3.A.1	Esters
mg10423	WPV00770.1	phosphonate	ABC	3.A.1	Esters
mg10423	WPV00772.1	phosphonate	ABC	3.A.1	Esters
mg10423	WPV00773.1	phosphonate	ABC	3.A.1	Esters
mg10423	WPV00774.1	phosphonate	ABC	3.A.1	Esters
mg10423	WPV01317.1	phosphonate	ABC	3.A.1	Esters
mg10423	WPV01767.1	phosphonate	ABC	3.A.1	Esters
mg10423	WPV01911.1	phosphonate	ABC	3.A.1	Esters
mg10423	WPV00771.1	phosphonates	ABC	3.A.1	Esters
mg10423	WPU98020.1	polyamine	ABC	3.A.1	Amino acids
mg10423	WPV02821.1	polyamine	ABC	3.A.1	Amino acids
mg10423	WPU98337.1	polysaccharide	ABC	3.A.1	Sugars
mg10423	WPU98528.1	polysaccharide	MOP	2.A.66	Sugars
mg10423	WPU99742.1	polysaccharide	MOP	2.A.66	Sugars
mg10423	WPV00221.1	polysaccharide	MOP	2.A.66	Sugars
mg10423	WPV01186.1	polysaccharide	MOP	2.A.66	Sugars
mg10423	WPV02342.1	polysaccharide	MOP	2.A.66	Sugars
mg10423	WPV02409.1	polysaccharide	MOP	2.A.66	Sugars
mg10423	WPV02477.1	polysaccharide	MOP	2.A.66	Sugars
mg10423	WPV00494.1	potassium ion	P-ATPase	3.A.3	Inorganic ions
mg10423	WPV00495.1	potassium ion	P-ATPase	3.A.3	Inorganic ions
mg10423	WPV00496.1	potassium ion	P-ATPase	3.A.3	Inorganic ions
mg10423	WPV00606.1	potassium ion	P-ATPase	3.A.3	Inorganic ions
mg10423	WPV00275.1	potassium ion uptake	KUP	2.A.72	Inorganic ions
mg10423	WPV00321.1	potassium ion uptake	KUP	2.A.72	Inorganic ions
mg10423	WPV00581.1	potassium ion:chloride ion symporter	CCC	2.A.30	Inorganic ions
mg10423	WPU98748.1	potassium/sodium ion:proton antiporter	CPA2	2.A.37	Inorganic ions
mg10423	WPU98485.1	protein export	Tat	2.A.64	Others
mg10423	WPU99747.1	protein export	Tat	2.A.64	Others
mg10423	WPU99748.1	protein export	Tat	2.A.64	Others
mg10423	WPV00528.1	proton (vacuolar)	H+-PPase	3.A.10	Others
mg10423	WPV00048.1	proton/sodium ion:glutamate/aspartate symporter	DAACS	2.A.23	Amino acids/Inorganic ions
mg10423	WPV02433.1	proton/sodium ion:glutamate/aspartate symporter	DAACS	2.A.23	Amino acids/Inorganic ions
mg10423	WPV02498.1	proton/sodium ion:glutamate/aspartate symporter	DAACS	2.A.23	Amino acids/Inorganic ions
mg10423	WPV01090.1	proton:dipeptide/tripeptide symporter	POT	2.A.17	Peptide
mg10423	WPU98113.1	protons	F-ATPase	3.A.2	Others
mg10423	WPU98114.1	protons	F-ATPase	3.A.2	Others
mg10423	WPU98227.1	protons	F-ATPase	3.A.2	Others
mg10423	WPU98228.1	protons	F-ATPase	3.A.2	Others
mg10423	WPU98229.1	protons	F-ATPase	3.A.2	Others
mg10423	WPU98230.1	protons	F-ATPase	3.A.2	Others
mg10423	WPU98231.1	protons	F-ATPase	3.A.2	Others
mg10423	WPU98232.1	protons	F-ATPase	3.A.2	Others
mg10423	WPV01315.1	ribose	ABC	3.A.1	Sugars
mg10423	WPU97234.1	small-conductance mechanosensitive ion channel	MscS	1.A.23	Others
mg10423	WPU98054.1	small-conductance mechanosensitive ion channel	MscS	1.A.23	Others
mg10423	WPU98281.1	small-conductance mechanosensitive ion channel	MscS	1.A.23	Others
mg10423	WPU99574.1	small-conductance mechanosensitive ion channel	MscS	1.A.23	Others
mg10423	WPV01814.1	small-conductance mechanosensitive ion channel	MscS	1.A.23	Others
mg10423	WPV02310.1	small-conductance mechanosensitive ion channel	MscS	1.A.23	Others
mg10423	WPV02764.1	sodium ion efflux	ABC	3.A.1	Others
mg10423	WPU97432.1	sodium ion:proline symporter	SSS	2.A.21	Amino acids/Inorganic ions
mg10423	WPU97439.1	sodium ion:proline symporter	SSS	2.A.21	Amino acids/Inorganic ions
mg10423	WPU97460.1	sodium ion:proline symporter	SSS	2.A.21	Amino acids/Inorganic ions
mg10423	WPU97608.1	sodium ion:proline symporter	SSS	2.A.21	Amino acids/Inorganic ions
mg10423	WPU97933.1	sodium ion:proline symporter	SSS	2.A.21	Amino acids/Inorganic ions
mg10423	WPU98057.1	sodium ion:proline symporter	SSS	2.A.21	Amino acids/Inorganic ions
mg10423	WPU98301.1	sodium ion:proline symporter	SSS	2.A.21	Amino acids/Inorganic ions
mg10423	WPU98607.1	sodium ion:proline symporter	SSS	2.A.21	Amino acids/Inorganic ions
mg10423	WPU98995.1	sodium ion:proline symporter	SSS	2.A.21	Amino acids/Inorganic ions
mg10423	WPV00498.1	sodium ion:proline symporter	SSS	2.A.21	Amino acids/Inorganic ions
mg10423	WPV00740.1	sodium ion:proline symporter	SSS	2.A.21	Amino acids/Inorganic ions
mg10423	WPV01418.1	sodium ion:proline symporter	SSS	2.A.21	Amino acids/Inorganic ions
mg10423	WPV01801.1	sodium ion:proline symporter	SSS	2.A.21	Amino acids/Inorganic ions
mg10423	WPV02278.1	sodium ion:proline symporter	SSS	2.A.21	Amino acids/Inorganic ions
mg10423	WPV02493.1	sodium ion:proline symporter	SSS	2.A.21	Amino acids/Inorganic ions
mg10423	WPV02663.1	sodium ion:proline symporter	SSS	2.A.21	Amino acids/Inorganic ions
mg10423	WPV01347.1	sodium ion:proton antiporter	CPA1	2.A.36	Inorganic ions
mg10423	WPV01401.1	sodium ion:proton antiporter	CPA1	2.A.36	Inorganic ions
mg10423	WPU97601.1	sodium ion:proton antiporter	NhaA	2.A.33	Others
mg10423	WPU97804.1	sodium ion:proton antiporter	NhaA	2.A.33	Others
mg10423	WPU97341.1	sugar	GPH	2.A.2	Sugars
mg10423	WPU97198.1	sugar	MFS	2.A.1	Sugars
mg10423	WPU99874.1	sugar	MFS	2.A.1	Sugars
mg10423	WPV02229.1	sugar	MFS	2.A.1	Sugars
mg10423	WPV02678.1	sugar	MFS	2.A.1	Sugars
mg10423	WPV02566.1	sugar efflux	MFS	2.A.1	Sugars
mg10423	WPV02680.1	sugar efflux	MFS	2.A.1	Sugars
mg10423	WPU97367.1	sulfate	ABC	3.A.1	Inorganic ions
mg10423	WPU98930.1	sulfate	ABC	3.A.1	Inorganic ions
mg10423	WPU99970.1	sulfate	ABC	3.A.1	Inorganic ions
mg10423	WPV00035.1	sulfate	SulP	2.A.53	Inorganic ions
mg10423	WPU99523.1	tellurite	TDT	2.A.16	Inorganic ions
mg10423	WPU98579.1	tellurium ion efflux	TerC	9.A.30	Others
mg10423	WPU99564.1	tellurium ion efflux	TerC	9.A.30	Others
mg10423	WPU97616.1	toluene tolerance	ABC	3.A.1	Others
mg10423	WPU97618.1	toluene tolerance	ABC	3.A.1	Others
mg10423	WPU98929.1	toluene tolerance	ABC	3.A.1	Others
mg10423	WPU98931.1	toluene tolerance	ABC	3.A.1	Others
mg10423	WPU99971.1	toluene tolerance	ABC	3.A.1	Others
mg10423	WPV01374.1	toluene tolerance	ABC	3.A.1	Others
mg10423	WPU99086.1	toxin secretion	ABC	3.A.1	Others
mg10423	WPV01574.1	toxin secretion	ABC	3.A.1	Others
mg10423	WPU98509.1	unknown substrate	ABC	3.A.1	Others
mg10423	WPV01316.1	unknown substrate	ABC	3.A.1	Others
mg10423	WPV01505.1	unknown substrate	ABC	3.A.1	Others
mg10423	WPV02260.1	unknown substrate	ABC	3.A.1	Others
mg10423	WPU99858.1	unknown substrate	DNA-T	3.A.11	Nucleotides
mg10423	WPV00935.1	unknown substrate	DNA-T	3.A.11	Nucleotides
mg10423	WPV01273.1	unknown substrate	FeT	9.A.9	Others
mg10423	WPV01426.1	unknown substrate	FeT	9.A.9	Others
mg10423	WPU97317.1	unknown substrate	Mot/Exb	1.A.30	Others
mg10423	WPU99880.1	unknown substrate	MTB	3.A.15	Others
mg10423	WPU98135.1	unknown substrate	OOP	1.B.6	Others
mg10423	WPU99384.1	unknown substrate	OOP	1.B.6	Others
mg10423	WPV02499.1	unknown substrate	TRIC	1.A.62	Others
mg10423	WPU97380.1	urea-binding protein	UT	1.A.28	Others
mg10423	WPV01340.1	zinc ion	ZIP	2.A.5	Inorganic ions
mg10423	WPV00656.1	zinc/cadmium/cobalt ion	P-ATPase	3.A.3	Inorganic ions
mg10423	WPV00818.1	zinc/cadmium/cobalt ion	P-ATPase	3.A.3	Inorganic ions
mm10421	MEQ1865613.1	2-aminoethylphosphonate	ABC	3.A.1	organic acids
mm10421	MEQ1865598.1	60 KD inner membrane protein OxaA homolog	Oxa1	2.A.9	Protein
mm10421	MEQ1868199.1	60 KD inner membrane protein OxaA homolog	Oxa1	2.A.9	Protein
mm10421	MEQ1864227.1	Acetyl-CoA:CoA antiporter	MFS	2.A.1	Enzyme
mm10421	MEQ1866660.1	amino acid	ABC	3.A.1	Amino acids
mm10421	MEQ1866654.1	amino acid	APC	2.A.3	Amino acids
mm10421	MEQ1868307.1	amino acid	APC	2.A.3	Amino acids
mm10421	MEQ1866520.1	amino acid efflux	RhtB	2.A.76	Amino acids
mm10421	MEQ1866659.1	amino aicd (glutamine/glutamate/aspartate)	ABC	3.A.1	Amino acids
mm10421	MEQ1863061.1	aminobenzoyl-glutamate	AbgT	2.A.68	Amino acids
mm10421	MEQ1864166.1	aminobenzoyl-glutamate	AbgT	2.A.68	Amino acids
mm10421	MEQ1866672.1	ammonium	Amt	1.A.11	Inorganic ions
mm10421	MEQ1867601.1	ammonium	Amt	1.A.11	Inorganic ions
mm10421	MEQ1868064.1	ammonium	Amt	1.A.11	Inorganic ions
mm10421	MEQ1864958.1	biotin uptake	BUT	2.A.88	Biotin
mm10421	MEQ1863461.1	C4-dicarboxylate	TRAP-T	2.A.56	organic acids
mm10421	MEQ1865526.1	calcium ion/manganese ion	P-ATPase	3.A.3	Inorganic ions
mm10421	MEQ1863612.1	cation efflux	CDF	2.A.4	Others
mm10421	MEQ1863751.1	cation efflux	CDF	2.A.4	Others
mm10421	MEQ1868220.1	cation efflux	CDF	2.A.4	Others
mm10421	MEQ1864760.1	cell division	ABC	3.A.1	Others
mm10421	MEQ1864085.1	chloramphenicol (RarD homolog)	DMT	2.A.7	Antibiotic
mm10421	MEQ1865350.1	chloramphenicol (RarD homolog)	DMT	2.A.7	Antibiotic
mm10421	MEQ1865190.1	chromate ion	CHR	2.A.51	Inorganic ions
mm10421	MEQ1863627.1	cobalamin/Fe3+-siderophores	ABC	3.A.1	Vitamin/Inorganic ions
mm10421	MEQ1868325.1	cobalamin/Fe3+-siderophores	ABC	3.A.1	Vitamin/Inorganic ions
mm10421	MEQ1865009.1	cobalt	ABC	3.A.1	Inorganic ions
mm10421	MEQ1863870.1	amino acid	ABC	3.A.1	Amino acids
mm10421	MEQ1864095.1	amino acid	ABC	3.A.1	Amino acids
mm10421	MEQ1864191.1	amino acid	ABC	3.A.1	Amino acids
mm10421	MEQ1866059.1	amino acid	ABC	3.A.1	Amino acids
mm10421	MEQ1866156.1	amino acid	ABC	3.A.1	Amino acids
mm10421	MEQ1866229.1	amino acid	ABC	3.A.1	Amino acids
mm10421	MEQ1866873.1	cobalt/zinc/cadmium ion efflux (HME subfamily)	RND	2.A.6	Others
mm10421	MEQ1867377.1	cobalt/zinc/cadmium ion efflux (HME subfamily)	RND	2.A.6	Others
mm10421	MEQ1864951.1	copper ion	P-ATPase	3.A.3	Inorganic ions
mm10421	MEQ1863791.1	polyamine	ABC	3.A.1	Amino acids
mm10421	MEQ1864826.1	polyamine	ABC	3.A.1	Amino acids
mm10421	MEQ1865419.1	polyamine	ABC	3.A.1	Amino acids
mm10421	MEQ1865467.1	polyamine	ABC	3.A.1	Amino acids
mm10421	MEQ1865997.1	daunorubicin	ABC	3.A.1	Daunorubicin
mm10421	MEQ1866454.1	daunorubicin	ABC	3.A.1	Daunorubicin
mm10421	MEQ1866562.1	daunorubicin	ABC	3.A.1	Daunorubicin
mm10421	MEQ1867063.1	daunorubicin	ABC	3.A.1	Daunorubicin
mm10421	MEQ1864496.1	dipeptide/oligopeptide	ABC	3.A.1	Peptide
mm10421	MEQ1864497.1	dipeptide/oligopeptide	ABC	3.A.1	Peptide
mm10421	MEQ1865947.1	dipeptide/oligopeptide	ABC	3.A.1	Peptide
mm10421	MEQ1865948.1	dipeptide/oligopeptide	ABC	3.A.1	Peptide
mm10421	MEQ1865949.1	dipeptide/oligopeptide	ABC	3.A.1	Peptide
mm10421	MEQ1867146.1	dipeptide/oligopeptide	ABC	3.A.1	Peptide
mm10421	MEQ1867147.1	dipeptide/oligopeptide	ABC	3.A.1	Peptide
mm10421	MEQ1868095.1	dipeptide/oligopeptide	ABC	3.A.1	Peptide
mm10421	MEQ1863146.1	amino acid	DMT	2.A.7	Amino acids
mm10421	MEQ1863226.1	amino acid	DMT	2.A.7	Amino acids
mm10421	MEQ1863611.1	amino acid	DMT	2.A.7	Amino acids
mm10421	MEQ1863634.1	amino acid	DMT	2.A.7	Amino acids
mm10421	MEQ1864089.1	amino acid	DMT	2.A.7	Amino acids
mm10421	MEQ1864567.1	amino acid	DMT	2.A.7	Amino acids
mm10421	MEQ1864942.1	amino acid	DMT	2.A.7	Amino acids
mm10421	MEQ1866970.1	amino acid	DMT	2.A.7	Amino acids
mm10421	MEQ1867369.1	amino acid	DMT	2.A.7	Amino acids
mm10421	MEQ1867373.1	amino acid	DMT	2.A.7	Amino acids
mm10421	MEQ1867563.1	amino acid	DMT	2.A.7	Amino acids
mm10421	MEQ1868059.1	amino acid	DMT	2.A.7	Amino acids
mm10421	MEQ1868369.1	amino acid	DMT	2.A.7	Amino acids
mm10421	MEQ1863500.1	efflux (antimicrobial peptide)	ABC	3.A.1	Others
mm10421	MEQ1864839.1	efflux (antimicrobial peptide)	ABC	3.A.1	Others
mm10421	MEQ1865409.1	efflux (antimicrobial peptide)	ABC	3.A.1	Others
mm10421	MEQ1866432.1	efflux (antimicrobial peptide)	ABC	3.A.1	Others
mm10421	MEQ1866440.1	efflux (antimicrobial peptide)	ABC	3.A.1	Others
mm10421	MEQ1865489.1	ethanolamine	APC	2.A.3	Amino acids
mm10421	MEQ1864283.1	ferrous ion	FeoB	9.A.8	Inorganic ions
mm10421	MEQ1865597.1	ferrous ion	FeoB	9.A.8	Inorganic ions
mm10421	MEQ1867060.1	fructose	SSPTS	4.A	Others
mm10421	MEQ1864891.1	glycerol uptake	MIP	1.A.8	Sugars
mm10421	MEQ1865113.1	glycerol uptake	MIP	1.A.8	Sugars
mm10421	MEQ1866922.1	glycerol:proton symporter	GUP	2.A.50	Sugars
mm10421	MEQ1865256.1	glycerol-3-phosphate	MFS	2.A.1	Sugars
mm10421	MEQ1863296.1	glycine	ABC	3.A.1	Amino acids
mm10421	MEQ1864499.1	glycine	ABC	3.A.1	Amino acids
mm10421	MEQ1865099.1	glycine	ABC	3.A.1	Amino acids
mm10421	MEQ1866458.1	glycine	ABC	3.A.1	Amino acids
mm10421	MEQ1867070.1	glycine	ABC	3.A.1	Amino acids
mm10421	MEQ1868296.1	glycine	ABC	3.A.1	Amino acids
mm10421	MEQ1865912.1	heavy metal ion	HCC	9.A.40	Inorganic ions
mm10421	MEQ1863281.1	heme	ABC	3.A.1	Others
mm10421	MEQ1863361.1	heme	ABC	3.A.1	Others
mm10421	MEQ1864766.1	heme	ABC	3.A.1	Others
mm10421	MEQ1867913.1	heme	ABC	3.A.1	Others
mm10421	MEQ1868326.1	heme	ABC	3.A.1	Others
mm10421	MEQ1868353.1	heme	ABC	3.A.1	Others
mm10421	MEQ1863362.1	heme export	ABC	3.A.1	Others
mm10421	MEQ1863363.1	heme export	ABC	3.A.1	Others
mm10421	MEQ1863792.1	heme export	ABC	3.A.1	Others
mm10421	MEQ1868335.1	heme export	ABC	3.A.1	Others
mm10421	MEQ1866287.1	hemolysin C (HlyC) homolog	HCC	9.A.40	Others
mm10421	MEQ1864948.1	iron ion	ILT	9.A.10	Inorganic ions
mm10421	MEQ1867868.1	iron-hydroxamate	ABC	3.A.1	Others
mm10421	MEQ1863385.1	leucine/valine	ABC	3.A.1	amino acids
mm10421	MEQ1867494.1	leucine/valine	ABC	3.A.1	amino acids
mm10421	MEQ1863161.1	lipid A	ABC	3.A.1	Lipid
mm10421	MEQ1864947.1	lipid A	ABC	3.A.1	Lipid
mm10421	MEQ1866375.1	lipid A	ABC	3.A.1	Lipid
mm10421	MEQ1863499.1	lipoprotein	ABC	3.A.1	Lipid
mm10421	MEQ1863785.1	lipoprotein	ABC	3.A.1	Lipid
mm10421	MEQ1864498.1	lipoprotein	ABC	3.A.1	Lipid
mm10421	MEQ1865315.1	lipoprotein	ABC	3.A.1	Lipid
mm10421	MEQ1866109.1	lipoprotein	ABC	3.A.1	Lipid
mm10421	MEQ1866430.1	lipoprotein	ABC	3.A.1	Lipid
mm10421	MEQ1866441.1	lipoprotein	ABC	3.A.1	Lipid
mm10421	MEQ1867387.1	lipoprotein	ABC	3.A.1	Lipid
mm10421	MEQ1868244.1	lipoprotein	ABC	3.A.1	Lipid
mm10421	MEQ1865314.1	lipoprotein releasing	ABC	3.A.1	Others
mm10421	MEQ1866431.1	lipoprotein releasing	ABC	3.A.1	Others
mm10421	MEQ1866749.1	lipoprotein releasing	ABC	3.A.1	Others
mm10421	MEQ1867388.1	lipoprotein releasing	ABC	3.A.1	Others
mm10421	MEQ1868245.1	lipoprotein releasing	ABC	3.A.1	Others
mm10421	MEQ1863596.1	magnesium ion	MgtE	9.A.19	Inorganic ions
mm10421	MEQ1864260.1	magnesium ion	MgtE	9.A.19	Inorganic ions
mm10421	MEQ1864086.1	magnesium/cobalt ion	MIT	1.A.35	Inorganic ions
mm10421	MEQ1867564.1	magnesium/cobalt ion	MIT	1.A.35	Inorganic ions
mm10421	MEQ1868176.1	magnesium/cobalt ion	MIT	1.A.35	Inorganic ions
mm10421	MEQ1863372.1	manganese/zinc ion	ABC	3.A.1	Inorganic ions
mm10421	MEQ1863648.1	manganese/zinc ion	ABC	3.A.1	Inorganic ions
mm10421	MEQ1867081.1	manganese/zinc ion	ABC	3.A.1	Inorganic ions
mm10421	MEQ1865202.1	mannose/fructose	SSPTS	4.A	Sugars
mm10421	MEQ1863712.1	metabolite (benzoate)	MFS	2.A.1	Esters
mm10421	MEQ1867145.1	molybdate	ABC	3.A.1	Inorganic ions
mm10421	MEQ1863721.1	multidrug	ABC	3.A.1	Others
mm10421	MEQ1864024.1	multidrug	ABC	3.A.1	Others
mm10421	MEQ1865418.1	multidrug	ABC	3.A.1	Others
mm10421	MEQ1865998.1	multidrug	ABC	3.A.1	Others
mm10421	MEQ1865999.1	multidrug	ABC	3.A.1	Others
mm10421	MEQ1867418.1	multidrug	ABC	3.A.1	Others
mm10421	MEQ1868121.1	multidrug	ABC	3.A.1	Others
mm10421	MEQ1863080.1	multidrug efflux	GPH	2.A.2	Others
mm10421	MEQ1865548.1	multidrug efflux	GPH	2.A.2	Others
mm10421	MEQ1865689.1	multidrug efflux	GPH	2.A.2	Others
mm10421	MEQ1865752.1	multidrug efflux	GPH	2.A.2	Others
mm10421	MEQ1868295.1	multidrug efflux	GPH	2.A.2	Others
mm10421	MEQ1863046.1	multidrug efflux	MFS	2.A.1	Others
mm10421	MEQ1863401.1	multidrug efflux	MFS	2.A.1	Others
mm10421	MEQ1863633.1	multidrug efflux	MFS	2.A.1	Others
mm10421	MEQ1863658.1	multidrug efflux	MFS	2.A.1	Others
mm10421	MEQ1863691.1	multidrug efflux	MFS	2.A.1	Others
mm10421	MEQ1863732.1	multidrug efflux	MFS	2.A.1	Others
mm10421	MEQ1863940.1	multidrug efflux	MFS	2.A.1	Others
mm10421	MEQ1864131.1	multidrug efflux	MFS	2.A.1	Others
mm10421	MEQ1864202.1	multidrug efflux	MFS	2.A.1	Others
mm10421	MEQ1864218.1	multidrug efflux	MFS	2.A.1	Others
mm10421	MEQ1864425.1	multidrug efflux	MFS	2.A.1	Others
mm10421	MEQ1864435.1	multidrug efflux	MFS	2.A.1	Others
mm10421	MEQ1864665.1	multidrug efflux	MFS	2.A.1	Others
mm10421	MEQ1864864.1	multidrug efflux	MFS	2.A.1	Others
mm10421	MEQ1865103.1	multidrug efflux	MFS	2.A.1	Others
mm10421	MEQ1865292.1	multidrug efflux	MFS	2.A.1	Others
mm10421	MEQ1865387.1	multidrug efflux	MFS	2.A.1	Others
mm10421	MEQ1865413.1	multidrug efflux	MFS	2.A.1	Others
mm10421	MEQ1865905.1	multidrug efflux	MFS	2.A.1	Others
mm10421	MEQ1865958.1	multidrug efflux	MFS	2.A.1	Others
mm10421	MEQ1866884.1	multidrug efflux	MFS	2.A.1	Others
mm10421	MEQ1867001.1	multidrug efflux	MFS	2.A.1	Others
mm10421	MEQ1867194.1	multidrug efflux	MFS	2.A.1	Others
mm10421	MEQ1868043.1	multidrug efflux	MFS	2.A.1	Others
mm10421	MEQ1868171.1	multidrug efflux	MFS	2.A.1	Others
mm10421	MEQ1868208.1	multidrug efflux	MFS	2.A.1	Others
mm10421	MEQ1868376.1	multidrug efflux	MFS	2.A.1	Others
mm10421	MEQ1864105.1	multidrug efflux	MOP	2.A.66	Others
mm10421	MEQ1864752.1	multidrug efflux	MOP	2.A.66	Others
mm10421	MEQ1865206.1	multidrug efflux	MOP	2.A.66	Others
mm10421	MEQ1867837.1	multidrug efflux	MOP	2.A.66	Others
mm10421	MEQ1865888.1	multidrug efflux	RND	2.A.6	Others
mm10421	MEQ1866103.1	multidrug efflux	RND	2.A.6	Others
mm10421	MEQ1866991.1	multidrug efflux	RND	2.A.6	Others
mm10421	MEQ1863817.1	multidrug/solvent efflux (HAE1 subfamily)	RND	2.A.6	Others
mm10421	MEQ1865412.1	multidrug/solvent efflux (HAE1 subfamily)	RND	2.A.6	Others
mm10421	MEQ1865622.1	multidrug/solvent efflux (HAE1 subfamily)	RND	2.A.6	Others
mm10421	MEQ1866043.1	multidrug/solvent efflux (HAE1 subfamily)	RND	2.A.6	Others
mm10421	MEQ1866327.1	multidrug/solvent efflux (HAE1 subfamily)	RND	2.A.6	Others
mm10421	MEQ1867126.1	multidrug/solvent efflux (HAE1 subfamily)	RND	2.A.6	Others
mm10421	MEQ1867675.1	multidrug/solvent efflux (HAE1 subfamily)	RND	2.A.6	Others
mm10421	MEQ1867922.1	multidrug/solvent efflux (HAE1 subfamily)	RND	2.A.6	Others
mm10421	MEQ1867969.1	multidrug/solvent efflux (HAE1 subfamily)	RND	2.A.6	Others
mm10421	MEQ1863118.1	multidrug/solvent efflux (HAE3 subfamily)	RND	2.A.6	Others
mm10421	MEQ1864784.1	multidrug/solvent efflux (HAE3 subfamily)	RND	2.A.6	Others
mm10421	MEQ1865175.1	multidrug/solvent efflux (HAE3 subfamily)	RND	2.A.6	Others
mm10421	MEQ1867386.1	multidrug/solvent efflux (HAE3 subfamily)	RND	2.A.6	Others
mm10421	MEQ1867636.1	multidrug/solvent efflux (HAE3 subfamily)	RND	2.A.6	Others
mm10421	MEQ1867728.1	multidrug/solvent efflux (HAE3 subfamily)	RND	2.A.6	Others
mm10421	MEQ1867744.1	multidrug/solvent efflux (HAE3 subfamily)	RND	2.A.6	Others
mm10421	MEQ1863828.1	neutral amino acid/multiple antibiotic resistance	RhtB	2.A.76	Amino acids
mm10421	MEQ1863494.1	nitrate	MFS	2.A.1	Inorganic ions
mm10421	MEQ1868316.1	nitrate	MFS	2.A.1	Inorganic ions
mm10421	MEQ1865100.1	nitrate/sulfonate/taurine	ABC	3.A.1	Inorganic ions
mm10421	MEQ1864501.1	oligopeptide	ABC	3.A.1	Peptide
mm10421	MEQ1864502.1	oligopeptide	ABC	3.A.1	Peptide
mm10421	MEQ1864503.1	oligopeptide	ABC	3.A.1	Peptide
mm10421	MEQ1867694.1	oligopeptide	ABC	3.A.1	Peptide
mm10421	MEQ1867696.1	oligopeptide	ABC	3.A.1	Peptide
mm10421	MEQ1865556.1	oligopeptide	OPT	2.A.67	Peptide
mm10421	MEQ1867268.1	oligopeptide	OPT	2.A.67	Peptide
mm10421	MEQ1865297.1	phosphate	ABC	3.A.1	Inorganic ions
mm10421	MEQ1865298.1	phosphate	ABC	3.A.1	Inorganic ions
mm10421	MEQ1865299.1	phosphate	ABC	3.A.1	Inorganic ions
mm10421	MEQ1865300.1	phosphate	ABC	3.A.1	Inorganic ions
mm10421	MEQ1866658.1	phosphate	ABC	3.A.1	Inorganic ions
mm10421	MEQ1865312.1	phosphate	PiT	2.A.20	Inorganic ions
mm10421	MEQ1863580.1	phosphate:phosphoenolpyruvate translocator	DMT	2.A.7	Organic acids
mm10421	MEQ1867042.1	phosphate:phosphoenolpyruvate translocator	DMT	2.A.7	Organic acids
mm10421	MEQ1863371.1	phosphonate	ABC	3.A.1	Esters
mm10421	MEQ1863626.1	phosphonate	ABC	3.A.1	Esters
mm10421	MEQ1865098.1	phosphonates	ABC	3.A.1	Esters
mm10421	MEQ1865792.1	polyamine	ABC	3.A.1	Amino acids
mm10421	MEQ1866047.1	polyamine	ABC	3.A.1	Amino acids
mm10421	MEQ1865466.1	polysaccharide	ABC	3.A.1	Sugars
mm10421	MEQ1863881.1	polysaccharide	MOP	2.A.66	Sugars
mm10421	MEQ1867513.1	polysaccharide	MOP	2.A.66	Sugars
mm10421	MEQ1865213.1	potassium ion channel	VIC	1.A.1	Inorganic ions
mm10421	MEQ1866724.1	potassium ion channel	VIC	1.A.1	Inorganic ions
mm10421	MEQ1865154.1	potassium ion uptake	KUP	2.A.72	Inorganic ions
mm10421	MEQ1867264.1	potassium ion uptake	KUP	2.A.72	Inorganic ions
mm10421	MEQ1867344.1	potassium ion uptake	KUP	2.A.72	Inorganic ions
mm10421	MEQ1866943.1	potassium/sodium ion:proton antiporter	CPA2	2.A.37	Inorganic ions
mm10421	MEQ1864732.1	protease secretion	ABC	3.A.1	Protein
mm10421	MEQ1865184.1	protease secretion	ABC	3.A.1	Protein
mm10421	MEQ1866845.1	protease secretion	ABC	3.A.1	Protein
mm10421	MEQ1864000.1	protein export	Tat	2.A.64	Others
mm10421	MEQ1864001.1	protein export	Tat	2.A.64	Others
mm10421	MEQ1864002.1	protein export	Tat	2.A.64	Others
mm10421	MEQ1864057.1	proton (vacuolar)	H+-PPase	3.A.10	Others
mm10421	MEQ1865306.1	proton:dipeptide/tripeptide symporter	POT	2.A.17	Peptide
mm10421	MEQ1865356.1	proton:dipeptide/tripeptide symporter	POT	2.A.17	Peptide
mm10421	MEQ1865829.1	protons	F-ATPase	3.A.2	Others
mm10421	MEQ1865830.1	protons	F-ATPase	3.A.2	Others
mm10421	MEQ1865831.1	protons	F-ATPase	3.A.2	Others
mm10421	MEQ1865832.1	protons	F-ATPase	3.A.2	Others
mm10421	MEQ1865833.1	protons	F-ATPase	3.A.2	Others
mm10421	MEQ1866610.1	protons	F-ATPase	3.A.2	Others
mm10421	MEQ1866611.1	protons	F-ATPase	3.A.2	Others
mm10421	MEQ1866612.1	protons	F-ATPase	3.A.2	Others
mm10421	MEQ1866613.1	protons	F-ATPase	3.A.2	Others
mm10421	MEQ1867553.1	protons	F-ATPase	3.A.2	Others
mm10421	MEQ1867554.1	protons	F-ATPase	3.A.2	Others
mm10421	MEQ1867555.1	protons	F-ATPase	3.A.2	Others
mm10421	MEQ1863720.1	sodium ion channel	ENaC	1.A.6	Inorganic ions
mm10421	MEQ1863742.1	sodium ion efflux	ABC	3.A.1	Others
mm10421	MEQ1865686.1	sodium ion:nucleoside symporter	CNT	2.A.41	Nucleotides
mm10421	MEQ1864369.1	sodium ion:proline symporter	SSS	2.A.21	Amino acids/Inorganic ions
mm10421	MEQ1867774.1	sodium ion:proline symporter	SSS	2.A.21	Amino acids/Inorganic ions
mm10421	MEQ1865102.1	sodium ion:proton antiporter	CPA1	2.A.36	Inorganic ions
mm10421	MEQ1865789.1	spermidine/putrescine	ABC	3.A.1	Amino acids
mm10421	MEQ1865790.1	spermidine/putrescine	ABC	3.A.1	Amino acids
mm10421	MEQ1865791.1	spermidine/putrescine	ABC	3.A.1	Amino acids
mm10421	MEQ1866048.1	spermidine/putrescine	ABC	3.A.1	Amino acids
mm10421	MEQ1865104.1	sugar efflux	MFS	2.A.1	Sugars
mm10421	MEQ1867412.1	sulfate	SulP	2.A.53	Inorganic ions
mm10421	MEQ1866029.1	tellurium ion efflux	MFS	2.A.1	Others
mm10421	MEQ1865130.1	tellurium ion efflux	TerC	9.A.30	Others
mm10421	MEQ1865644.1	tellurium ion efflux	TerC	9.A.30	Others
mm10421	MEQ1865711.1	tellurium ion efflux	TerC	9.A.30	Others
mm10421	MEQ1866029.1	tellurium ion efflux	TerC	9.A.30	Others
mm10421	MEQ1867457.1	tellurium ion efflux	TerC	9.A.30	Others
mm10421	MEQ1863283.1	toluene tolerance	ABC	3.A.1	Others
mm10421	MEQ1863295.1	toluene tolerance	ABC	3.A.1	Others
mm10421	MEQ1863297.1	toluene tolerance	ABC	3.A.1	Others
mm10421	MEQ1865156.1	toluene tolerance	ABC	3.A.1	Others
mm10421	MEQ1866457.1	toluene tolerance	ABC	3.A.1	Others
mm10421	MEQ1863537.1	toxin secretion	ABC	3.A.1	Others
mm10421	MEQ1863538.1	toxin secretion	ABC	3.A.1	Others
mm10421	MEQ1866003.1	toxin secretion	ABC	3.A.1	Others
mm10421	MEQ1867779.1	toxin secretion	ABC	3.A.1	Others
mm10421	MEQ1867780.1	toxin secretion	ABC	3.A.1	Others
mm10421	MEQ1868028.1	toxin secretion	ABC	3.A.1	Others
mm10421	MEQ1868029.1	toxin secretion	ABC	3.A.1	Others
mm10421	MEQ1867193.1	unknown substrate	AEC	2.A.69	Auxin
mm10421	MEQ1866056.1	unknown substrate	DNA-T	3.A.11	Nucleotides
mm10421	MEQ1864679.1	unknown substrate	EVE1-C	1.A.34	Others
mm10421	MEQ1863342.1	unknown substrate	GPTS	4.A	Sugars
mm10421	MEQ1865201.1	unknown substrate	GPTS	4.A	Sugars
mm10421	MEQ1863171.1	unknown substrate	IIISP	3.A.6	Others
mm10421	MEQ1863176.1	unknown substrate	IIISP	3.A.6	Others
mm10421	MEQ1864374.1	unknown substrate	IIISP	3.A.6	Others
mm10421	MEQ1864380.1	unknown substrate	IIISP	3.A.6	Others
mm10421	MEQ1864381.1	unknown substrate	IIISP	3.A.6	Others
mm10421	MEQ1867712.1	unknown substrate	Innexin	1.A.25	Others
mm10421	MEQ1863812.1	unknown substrate	IVSP	3.A.7	Nucleotides/Protein
mm10421	MEQ1867105.1	unknown substrate	IVSP	3.A.7	Nucleotides/Protein
mm10421	MEQ1867828.1	unknown substrate	IVSP	3.A.7	Nucleotides/Protein
mm10421	MEQ1867829.1	unknown substrate	IVSP	3.A.7	Nucleotides/Protein
mm10421	MEQ1868079.1	unknown substrate	IVSP	3.A.7	Nucleotides/Protein
mm10421	MEQ1868301.1	unknown substrate	Mot/Exb	1.A.30	Others
mm10421	MEQ1868302.1	unknown substrate	Mot/Exb	1.A.30	Others
mm10421	MEQ1864331.1	unknown substrate	MTB	3.A.15	Others
mm10421	MEQ1864333.1	unknown substrate	MTB	3.A.15	Others
mm10421	MEQ1864556.1	unknown substrate	MTB	3.A.15	Others
mm10421	MEQ1864565.1	unknown substrate	MTB	3.A.15	Others
mm10421	MEQ1863715.1	unknown substrate	OOP	1.B.6	Others
mm10421	MEQ1867715.1	unknown substrate	ThrE	2.A.79	Amino acids
mm10421	MEQ1865346.1	unknown substrate	TRIC	1.A.62	Others
mm10421	MEQ1865782.1	unknown substrate	YggT	9.A.4	Others
mm10421	MEQ1866340.1	vacuolar iron uptake transporter homolog	VIT	2.A.89	Inorganic ions
mm10421	MEQ1863568.1	virulence factor MviN	MOP	2.A.66	Others
mm10421	MEQ1863373.1	zinc	ABC	3.A.1	Inorganic ions
mm10421	MEQ1867082.1	zinc	ABC	3.A.1	Inorganic ions
mm10421	MEQ1863697.1	zinc/cadmium/cobalt ion	P-ATPase	3.A.3	Inorganic ions
mm10421	MEQ1864104.1	zinc/cadmium/cobalt ion	P-ATPase	3.A.3	Inorganic ions
mm10421	MEQ1867128.1	zinc/cadmium/cobalt ion	P-ATPase	3.A.3	Inorganic ions
mm10421	MEQ1868226.1	zinc/cadmium/cobalt ion	P-ATPase	3.A.3	Inorganic ions
mm10425	QKC88437.1	2-aminoethylphosphonate	ABC	3.A.1	organic acids
mm10425	QKC90815.1	2-aminoethylphosphonate	ABC	3.A.1	organic acids
mm10425	QKC91741.1	2-aminoethylphosphonate	ABC	3.A.1	organic acids
mm10425	QKC92025.1	2-aminoethylphosphonate	ABC	3.A.1	organic acids
mm10425	QKC87614.1	60 KD inner membrane protein OxaA homolog	Oxa1	2.A.9	Protein
mm10425	QKC87466.1	amino acid	ABC	3.A.1	Amino acids
mm10425	QKC91163.1	amino acid	ABC	3.A.1	Amino acids
mm10425	QKC88752.1	amino acid	APC	2.A.3	Amino acids
mm10425	QKC91603.1	amino acid	APC	2.A.3	Amino acids
mm10425	QKC87094.1	amino acid (glutamine/glutamate/aspartate)	ABC	3.A.1	Amino acids
mm10425	QKC87276.1	amino acid (glutamine/glutamate/aspartate)	ABC	3.A.1	Amino acids
mm10425	QKC87445.1	amino acid (glutamine/glutamate/aspartate)	ABC	3.A.1	Amino acids
mm10425	QKC87467.1	amino acid (glutamine/glutamate/aspartate)	ABC	3.A.1	Amino acids
mm10425	QKC87550.1	amino acid (glutamine/glutamate/aspartate)	ABC	3.A.1	Amino acids
mm10425	QKC87655.1	amino acid (glutamine/glutamate/aspartate)	ABC	3.A.1	Amino acids
mm10425	QKC87912.1	amino acid (glutamine/glutamate/aspartate)	ABC	3.A.1	Amino acids
mm10425	QKC87971.1	amino acid (glutamine/glutamate/aspartate)	ABC	3.A.1	Amino acids
mm10425	QKC88265.1	amino acid (glutamine/glutamate/aspartate)	ABC	3.A.1	Amino acids
mm10425	QKC88311.1	amino acid (glutamine/glutamate/aspartate)	ABC	3.A.1	Amino acids
mm10425	QKC88412.1	amino acid (glutamine/glutamate/aspartate)	ABC	3.A.1	Amino acids
mm10425	QKC89140.1	amino acid (glutamine/glutamate/aspartate)	ABC	3.A.1	Amino acids
mm10425	QKC89377.1	amino acid (glutamine/glutamate/aspartate)	ABC	3.A.1	Amino acids
mm10425	QKC90536.1	amino acid (glutamine/glutamate/aspartate)	ABC	3.A.1	Amino acids
mm10425	QKC90844.1	amino acid (glutamine/glutamate/aspartate)	ABC	3.A.1	Amino acids
mm10425	QKC91164.1	amino acid (glutamine/glutamate/aspartate)	ABC	3.A.1	Amino acids
mm10425	QKC91754.1	amino acid (glutamine/glutamate/aspartate)	ABC	3.A.1	Amino acids
mm10425	QKC91893.1	amino acid (glutamine/glutamate/aspartate)	ABC	3.A.1	Amino acids
mm10425	QKC91933.1	amino acid (glutamine/glutamate/aspartate)	ABC	3.A.1	Amino acids
mm10425	QKC92548.1	amino acid (glutamine/glutamate/aspartate)	ABC	3.A.1	Amino acids
mm10425	QKC92746.1	amino acid (glutamine/glutamate/aspartate)	ABC	3.A.1	Amino acids
mm10425	QKC92919.1	amino acid (glutamine/glutamate/aspartate)	ABC	3.A.1	Amino acids
mm10425	QKC93235.1	amino acid (glutamine/glutamate/aspartate)	ABC	3.A.1	Amino acids
mm10425	QKC87277.1	amino acid (lysine/arginine/ornithine/histidine/octopine)	ABC	3.A.1	Amino acids
mm10425	QKC90534.1	amino acid (lysine/arginine/ornithine/histidine/octopine)	ABC	3.A.1	Amino acids
mm10425	QKC90535.1	amino acid (lysine/arginine/ornithine/histidine/octopine)	ABC	3.A.1	Amino acids
mm10425	QKC92630.1	amino acid (lysine/arginine/ornithine/histidine/octopine)	ABC	3.A.1	Amino acids
mm10425	QKC90065.1	amino acid efflux	LysE	2.A.75	Amino acids
mm10425	QKC87398.1	amino acid efflux	RhtB	2.A.76	Amino acids
mm10425	QKC87432.1	amino acid efflux	RhtB	2.A.76	Amino acids
mm10425	QKC87734.1	amino acid efflux	RhtB	2.A.76	Amino acids
mm10425	QKC87917.1	amino acid efflux	RhtB	2.A.76	Amino acids
mm10425	QKC88096.1	amino acid efflux	RhtB	2.A.76	Amino acids
mm10425	QKC88496.1	amino acid efflux	RhtB	2.A.76	Amino acids
mm10425	QKC89084.1	amino acid efflux	RhtB	2.A.76	Amino acids
mm10425	QKC89123.1	amino acid efflux	RhtB	2.A.76	Amino acids
mm10425	QKC90065.1	amino acid efflux	RhtB	2.A.76	Amino acids
mm10425	QKC90467.1	amino acid efflux	RhtB	2.A.76	Amino acids
mm10425	QKC91120.1	amino acid efflux	RhtB	2.A.76	Amino acids
mm10425	QKC91140.1	amino acid efflux	RhtB	2.A.76	Amino acids
mm10425	QKC91365.1	amino acid efflux	RhtB	2.A.76	Amino acids
mm10425	QKC92231.1	amino acid efflux	RhtB	2.A.76	Amino acids
mm10425	QKC92292.1	amino acid efflux	RhtB	2.A.76	Amino acids
mm10425	QKC92787.1	amino acid efflux	RhtB	2.A.76	Amino acids
mm10425	QKC92863.1	amino acid efflux	RhtB	2.A.76	Amino acids
mm10425	QKC92972.1	amino acid efflux	RhtB	2.A.76	Amino acids
mm10425	QKC87095.1	amino aicd (glutamine/glutamate/aspartate)	ABC	3.A.1	Amino acids
mm10425	QKC87446.1	amino aicd (glutamine/glutamate/aspartate)	ABC	3.A.1	Amino acids
mm10425	QKC87447.1	amino aicd (glutamine/glutamate/aspartate)	ABC	3.A.1	Amino acids
mm10425	QKC87465.1	amino aicd (glutamine/glutamate/aspartate)	ABC	3.A.1	Amino acids
mm10425	QKC87548.1	amino aicd (glutamine/glutamate/aspartate)	ABC	3.A.1	Amino acids
mm10425	QKC87549.1	amino aicd (glutamine/glutamate/aspartate)	ABC	3.A.1	Amino acids
mm10425	QKC87910.1	amino aicd (glutamine/glutamate/aspartate)	ABC	3.A.1	Amino acids
mm10425	QKC87972.1	amino aicd (glutamine/glutamate/aspartate)	ABC	3.A.1	Amino acids
mm10425	QKC88266.1	amino aicd (glutamine/glutamate/aspartate)	ABC	3.A.1	Amino acids
mm10425	QKC88297.1	amino aicd (glutamine/glutamate/aspartate)	ABC	3.A.1	Amino acids
mm10425	QKC88298.1	amino aicd (glutamine/glutamate/aspartate)	ABC	3.A.1	Amino acids
mm10425	QKC88312.1	amino aicd (glutamine/glutamate/aspartate)	ABC	3.A.1	Amino acids
mm10425	QKC88313.1	amino aicd (glutamine/glutamate/aspartate)	ABC	3.A.1	Amino acids
mm10425	QKC89139.1	amino aicd (glutamine/glutamate/aspartate)	ABC	3.A.1	Amino acids
mm10425	QKC89379.1	amino aicd (glutamine/glutamate/aspartate)	ABC	3.A.1	Amino acids
mm10425	QKC89380.1	amino aicd (glutamine/glutamate/aspartate)	ABC	3.A.1	Amino acids
mm10425	QKC90845.1	amino aicd (glutamine/glutamate/aspartate)	ABC	3.A.1	Amino acids
mm10425	QKC90846.1	amino aicd (glutamine/glutamate/aspartate)	ABC	3.A.1	Amino acids
mm10425	QKC91162.1	amino aicd (glutamine/glutamate/aspartate)	ABC	3.A.1	Amino acids
mm10425	QKC91752.1	amino aicd (glutamine/glutamate/aspartate)	ABC	3.A.1	Amino acids
mm10425	QKC91753.1	amino aicd (glutamine/glutamate/aspartate)	ABC	3.A.1	Amino acids
mm10425	QKC91892.1	amino aicd (glutamine/glutamate/aspartate)	ABC	3.A.1	Amino acids
mm10425	QKC91932.1	amino aicd (glutamine/glutamate/aspartate)	ABC	3.A.1	Amino acids
mm10425	QKC92106.1	amino aicd (glutamine/glutamate/aspartate)	ABC	3.A.1	Amino acids
mm10425	QKC92107.1	amino aicd (glutamine/glutamate/aspartate)	ABC	3.A.1	Amino acids
mm10425	QKC87995.1	ammonium	Amt	1.A.11	Inorganic ions
mm10425	QKC91229.1	arginine:ornithine antiporter	APC	2.A.3	Amino acids
mm10425	QKC91230.1	arginine:ornithine antiporter	APC	2.A.3	Amino acids
mm10425	QKC89444.1	arsenite	ACR3	2.A.59	Inorganic ions
mm10425	QKC87557.1	arsenite (ArsB)	ArsB	2.A.45	Inorganic ions
mm10425	QKC91170.1	arsenite (ArsB)	ArsB	2.A.45	Inorganic ions
mm10425	QKC87569.1	Autoinducer-2 export	AI-2E	2.A.86	Esters
mm10425	QKC89652.1	Autoinducer-2 export	AI-2E	2.A.86	Esters
mm10425	QKC91012.1	Autoinducer-2 export	AI-2E	2.A.86	Esters
mm10425	QKC91175.1	Autoinducer-2 export	AI-2E	2.A.86	Esters
mm10425	QKC87370.1	benzoate	BenE	2.A.46	Esters
mm10425	QKC87897.1	Bestrophin anion channel	Bestrophin	1.A.46	Inorganic ions
mm10425	QKC91439.1	biotin uptake	BUT	2.A.88	Biotin
mm10425	QKC91519.1	biotin uptake	BUT	2.A.88	Biotin
mm10425	QKC87257.1	branched-chain amino acid	ABC	3.A.1	Amino acids
mm10425	QKC87258.1	branched-chain amino acid	ABC	3.A.1	Amino acids
mm10425	QKC87292.1	branched-chain amino acid	ABC	3.A.1	Amino acids
mm10425	QKC87554.1	branched-chain amino acid	ABC	3.A.1	Amino acids
mm10425	QKC87555.1	branched-chain amino acid	ABC	3.A.1	Amino acids
mm10425	QKC87637.1	branched-chain amino acid	ABC	3.A.1	Amino acids
mm10425	QKC88185.1	branched-chain amino acid	ABC	3.A.1	Amino acids
mm10425	QKC88186.1	branched-chain amino acid	ABC	3.A.1	Amino acids
mm10425	QKC88910.1	branched-chain amino acid	ABC	3.A.1	Amino acids
mm10425	QKC88911.1	branched-chain amino acid	ABC	3.A.1	Amino acids
mm10425	QKC90389.1	branched-chain amino acid	ABC	3.A.1	Amino acids
mm10425	QKC90390.1	branched-chain amino acid	ABC	3.A.1	Amino acids
mm10425	QKC91675.1	branched-chain amino acid	ABC	3.A.1	Amino acids
mm10425	QKC91676.1	branched-chain amino acid	ABC	3.A.1	Amino acids
mm10425	QKC91703.1	branched-chain amino acid	ABC	3.A.1	Amino acids
mm10425	QKC91708.1	branched-chain amino acid	ABC	3.A.1	Amino acids
mm10425	QKC91961.1	branched-chain amino acid	ABC	3.A.1	Amino acids
mm10425	QKC92088.1	branched-chain amino acid	ABC	3.A.1	Amino acids
mm10425	QKC92154.1	branched-chain amino acid	ABC	3.A.1	Amino acids
mm10425	QKC92156.1	branched-chain amino acid	ABC	3.A.1	Amino acids
mm10425	QKC92157.1	branched-chain amino acid	ABC	3.A.1	Amino acids
mm10425	QKC92683.1	branched-chain amino acid	ABC	3.A.1	Amino acids
mm10425	QKC92776.1	branched-chain amino acid	ABC	3.A.1	Amino acids
mm10425	QKC93184.1	branched-chain amino acid	ABC	3.A.1	Amino acids
mm10425	QKC93189.1	branched-chain amino acid	ABC	3.A.1	Amino acids
mm10425	QKC93231.1	branched-chain amino acid	ABC	3.A.1	Amino acids
mm10425	QKC89175.1	branched-chain amino acid efflux (AzlC)	LIV-E	2.A.78	Amino acids
mm10425	QKC92963.1	branched-chain amino acid efflux (AzlC)	LIV-E	2.A.78	Amino acids
mm10425	QKC87293.1	C4-dicarboxylate	TRAP-T	2.A.56	organic acids
mm10425	QKC87294.1	C4-dicarboxylate	TRAP-T	2.A.56	organic acids
mm10425	QKC87297.1	C4-dicarboxylate	TRAP-T	2.A.56	organic acids
mm10425	QKC89714.1	carbohydrate	ABC	3.A.1	Sugars
mm10425	QKC91089.1	carbohydrate	ABC	3.A.1	Sugars
mm10425	QKC91564.1	carbohydrate	ABC	3.A.1	Sugars
mm10425	QKC87574.1	cation efflux	CDF	2.A.4	Others
mm10425	QKC88817.1	cation efflux	CDF	2.A.4	Others
mm10425	QKC88949.1	cation efflux	CDF	2.A.4	Others
mm10425	QKC88503.1	cell division	ABC	3.A.1	Others
mm10425	QKC87134.1	chloramphenicol (RarD homolog)	DMT	2.A.7	Antibiotic
mm10425	QKC88255.1	chloramphenicol (RarD homolog)	DMT	2.A.7	Antibiotic
mm10425	QKC88507.1	chloramphenicol (RarD homolog)	DMT	2.A.7	Antibiotic
mm10425	QKC88966.1	chloramphenicol (RarD homolog)	DMT	2.A.7	Antibiotic
mm10425	QKC89001.1	chloramphenicol (RarD homolog)	DMT	2.A.7	Antibiotic
mm10425	QKC91011.1	chloramphenicol (RarD homolog)	DMT	2.A.7	Antibiotic
mm10425	QKC91251.1	chloramphenicol (RarD homolog)	DMT	2.A.7	Antibiotic
mm10425	QKC91252.1	chloramphenicol (RarD homolog)	DMT	2.A.7	Antibiotic
mm10425	QKC92121.1	chloramphenicol (RarD homolog)	DMT	2.A.7	Antibiotic
mm10425	QKC87923.1	chloride ion channel	ClC	2.A.49	Inorganic ions
mm10425	QKC88840.1	chloride ion channel	ClC	2.A.49	Inorganic ions
mm10425	QKC89890.1	chloride ion channel	ClC	2.A.49	Inorganic ions
mm10425	QKC88149.1	choline	ABC	3.A.1	Vitamin
mm10425	QKC88968.1	choline	ABC	3.A.1	Vitamin
mm10425	QKC91152.1	choline	ABC	3.A.1	Vitamin
mm10425	QKC87106.1	chromate ion	CHR	2.A.51	Inorganic ions
mm10425	QKC91128.1	cobalamin	ABC	3.A.1	Vitamin
mm10425	QKC93001.1	cobalamin/Fe3+-siderophores	ABC	3.A.1	Vitamin/Inorganic ions
mm10425	QKC93109.1	cobalamin/Fe3+-siderophores	ABC	3.A.1	Vitamin/Inorganic ions
mm10425	QKC92839.1	cobalt	ABC	3.A.1	Inorganic ions
mm10425	QKC89239.1	copper ion	P-ATPase	3.A.3	Inorganic ions
mm10425	QKC92203.1	copper ion	P-ATPase	3.A.3	Inorganic ions
mm10425	QKC89755.1	cyanate	MFS	2.A.1	Inorganic ions
mm10425	QKC90125.1	cyanate	MFS	2.A.1	Inorganic ions
mm10425	QKC89161.1	CydC/CydD homolog	ABC	3.A.1	Others
mm10425	QKC90500.1	cytosine/purines/uracil/thiamine/allantoin	NCS1	2.A.39	Nucleotides
mm10425	QKC87255.1	daunorubicin	ABC	3.A.1	Daunorubicin
mm10425	QKC87638.1	daunorubicin	ABC	3.A.1	Daunorubicin
mm10425	QKC87639.1	daunorubicin	ABC	3.A.1	Daunorubicin
mm10425	QKC87748.1	daunorubicin	ABC	3.A.1	Daunorubicin
mm10425	QKC87768.1	daunorubicin	ABC	3.A.1	Daunorubicin
mm10425	QKC88188.1	daunorubicin	ABC	3.A.1	Daunorubicin
mm10425	QKC88672.1	daunorubicin	ABC	3.A.1	Daunorubicin
mm10425	QKC88907.1	daunorubicin	ABC	3.A.1	Daunorubicin
mm10425	QKC88909.1	daunorubicin	ABC	3.A.1	Daunorubicin
mm10425	QKC89513.1	daunorubicin	ABC	3.A.1	Daunorubicin
mm10425	QKC90391.1	daunorubicin	ABC	3.A.1	Daunorubicin
mm10425	QKC91129.1	daunorubicin	ABC	3.A.1	Daunorubicin
mm10425	QKC91420.1	daunorubicin	ABC	3.A.1	Daunorubicin
mm10425	QKC91701.1	daunorubicin	ABC	3.A.1	Daunorubicin
mm10425	QKC91702.1	daunorubicin	ABC	3.A.1	Daunorubicin
mm10425	QKC91709.1	daunorubicin	ABC	3.A.1	Daunorubicin
mm10425	QKC91710.1	daunorubicin	ABC	3.A.1	Daunorubicin
mm10425	QKC91962.1	daunorubicin	ABC	3.A.1	Daunorubicin
mm10425	QKC91964.1	daunorubicin	ABC	3.A.1	Daunorubicin
mm10425	QKC92089.1	daunorubicin	ABC	3.A.1	Daunorubicin
mm10425	QKC92091.1	daunorubicin	ABC	3.A.1	Daunorubicin
mm10425	QKC92673.1	daunorubicin	ABC	3.A.1	Daunorubicin
mm10425	QKC93122.1	daunorubicin	ABC	3.A.1	Daunorubicin
mm10425	QKC93180.1	daunorubicin	ABC	3.A.1	Daunorubicin
mm10425	QKC87422.1	D-fructose-1-phosphate	ABC	3.A.1	Sugars
mm10425	QKC92460.1	D-fructose-1-phosphate	ABC	3.A.1	Sugars
mm10425	QKC87042.1	dipeptide/oligopeptide	ABC	3.A.1	Peptide
mm10425	QKC87043.1	dipeptide/oligopeptide	ABC	3.A.1	Peptide
mm10425	QKC87044.1	dipeptide/oligopeptide	ABC	3.A.1	Peptide
mm10425	QKC87045.1	dipeptide/oligopeptide	ABC	3.A.1	Peptide
mm10425	QKC87060.1	dipeptide/oligopeptide	ABC	3.A.1	Peptide
mm10425	QKC87061.1	dipeptide/oligopeptide	ABC	3.A.1	Peptide
mm10425	QKC87082.1	dipeptide/oligopeptide	ABC	3.A.1	Peptide
mm10425	QKC87083.1	dipeptide/oligopeptide	ABC	3.A.1	Peptide
mm10425	QKC87084.1	dipeptide/oligopeptide	ABC	3.A.1	Peptide
mm10425	QKC87085.1	dipeptide/oligopeptide	ABC	3.A.1	Peptide
mm10425	QKC87099.1	dipeptide/oligopeptide	ABC	3.A.1	Peptide
mm10425	QKC87100.1	dipeptide/oligopeptide	ABC	3.A.1	Peptide
mm10425	QKC87101.1	dipeptide/oligopeptide	ABC	3.A.1	Peptide
mm10425	QKC87230.1	dipeptide/oligopeptide	ABC	3.A.1	Peptide
mm10425	QKC87237.1	dipeptide/oligopeptide	ABC	3.A.1	Peptide
mm10425	QKC87238.1	dipeptide/oligopeptide	ABC	3.A.1	Peptide
mm10425	QKC87324.1	dipeptide/oligopeptide	ABC	3.A.1	Peptide
mm10425	QKC87325.1	dipeptide/oligopeptide	ABC	3.A.1	Peptide
mm10425	QKC87326.1	dipeptide/oligopeptide	ABC	3.A.1	Peptide
mm10425	QKC87328.1	dipeptide/oligopeptide	ABC	3.A.1	Peptide
mm10425	QKC87645.1	dipeptide/oligopeptide	ABC	3.A.1	Peptide
mm10425	QKC87646.1	dipeptide/oligopeptide	ABC	3.A.1	Peptide
mm10425	QKC87647.1	dipeptide/oligopeptide	ABC	3.A.1	Peptide
mm10425	QKC87781.1	dipeptide/oligopeptide	ABC	3.A.1	Peptide
mm10425	QKC88574.1	dipeptide/oligopeptide	ABC	3.A.1	Peptide
mm10425	QKC88575.1	dipeptide/oligopeptide	ABC	3.A.1	Peptide
mm10425	QKC88576.1	dipeptide/oligopeptide	ABC	3.A.1	Peptide
mm10425	QKC89270.1	dipeptide/oligopeptide	ABC	3.A.1	Peptide
mm10425	QKC89271.1	dipeptide/oligopeptide	ABC	3.A.1	Peptide
mm10425	QKC89272.1	dipeptide/oligopeptide	ABC	3.A.1	Peptide
mm10425	QKC89277.1	dipeptide/oligopeptide	ABC	3.A.1	Peptide
mm10425	QKC89284.1	dipeptide/oligopeptide	ABC	3.A.1	Peptide
mm10425	QKC89285.1	dipeptide/oligopeptide	ABC	3.A.1	Peptide
mm10425	QKC89286.1	dipeptide/oligopeptide	ABC	3.A.1	Peptide
mm10425	QKC89312.1	dipeptide/oligopeptide	ABC	3.A.1	Peptide
mm10425	QKC89315.1	dipeptide/oligopeptide	ABC	3.A.1	Peptide
mm10425	QKC89368.1	dipeptide/oligopeptide	ABC	3.A.1	Peptide
mm10425	QKC89369.1	dipeptide/oligopeptide	ABC	3.A.1	Peptide
mm10425	QKC89630.1	dipeptide/oligopeptide	ABC	3.A.1	Peptide
mm10425	QKC89774.1	dipeptide/oligopeptide	ABC	3.A.1	Peptide
mm10425	QKC89775.1	dipeptide/oligopeptide	ABC	3.A.1	Peptide
mm10425	QKC89776.1	dipeptide/oligopeptide	ABC	3.A.1	Peptide
mm10425	QKC90150.1	dipeptide/oligopeptide	ABC	3.A.1	Peptide
mm10425	QKC90151.1	dipeptide/oligopeptide	ABC	3.A.1	Peptide
mm10425	QKC90152.1	dipeptide/oligopeptide	ABC	3.A.1	Peptide
mm10425	QKC90504.1	dipeptide/oligopeptide	ABC	3.A.1	Peptide
mm10425	QKC90505.1	dipeptide/oligopeptide	ABC	3.A.1	Peptide
mm10425	QKC90506.1	dipeptide/oligopeptide	ABC	3.A.1	Peptide
mm10425	QKC91094.1	dipeptide/oligopeptide	ABC	3.A.1	Peptide
mm10425	QKC91390.1	dipeptide/oligopeptide	ABC	3.A.1	Peptide
mm10425	QKC91391.1	dipeptide/oligopeptide	ABC	3.A.1	Peptide
mm10425	QKC91450.1	dipeptide/oligopeptide	ABC	3.A.1	Peptide
mm10425	QKC91572.1	dipeptide/oligopeptide	ABC	3.A.1	Peptide
mm10425	QKC91574.1	dipeptide/oligopeptide	ABC	3.A.1	Peptide
mm10425	QKC91575.1	dipeptide/oligopeptide	ABC	3.A.1	Peptide
mm10425	QKC91578.1	dipeptide/oligopeptide	ABC	3.A.1	Peptide
mm10425	QKC91648.1	dipeptide/oligopeptide	ABC	3.A.1	Peptide
mm10425	QKC91649.1	dipeptide/oligopeptide	ABC	3.A.1	Peptide
mm10425	QKC91650.1	dipeptide/oligopeptide	ABC	3.A.1	Peptide
mm10425	QKC91718.1	dipeptide/oligopeptide	ABC	3.A.1	Peptide
mm10425	QKC91719.1	dipeptide/oligopeptide	ABC	3.A.1	Peptide
mm10425	QKC91778.1	dipeptide/oligopeptide	ABC	3.A.1	Peptide
mm10425	QKC92361.1	dipeptide/oligopeptide	ABC	3.A.1	Peptide
mm10425	QKC92362.1	dipeptide/oligopeptide	ABC	3.A.1	Peptide
mm10425	QKC92363.1	dipeptide/oligopeptide	ABC	3.A.1	Peptide
mm10425	QKC92376.1	dipeptide/oligopeptide	ABC	3.A.1	Peptide
mm10425	QKC92377.1	dipeptide/oligopeptide	ABC	3.A.1	Peptide
mm10425	QKC92378.1	dipeptide/oligopeptide	ABC	3.A.1	Peptide
mm10425	QKC92415.1	dipeptide/oligopeptide	ABC	3.A.1	Peptide
mm10425	QKC92416.1	dipeptide/oligopeptide	ABC	3.A.1	Peptide
mm10425	QKC92419.1	dipeptide/oligopeptide	ABC	3.A.1	Peptide
mm10425	QKC92873.1	dipeptide/oligopeptide	ABC	3.A.1	Peptide
mm10425	QKC92874.1	dipeptide/oligopeptide	ABC	3.A.1	Peptide
mm10425	QKC92878.1	dipeptide/oligopeptide	ABC	3.A.1	Peptide
mm10425	QKC92891.1	dipeptide/oligopeptide	ABC	3.A.1	Peptide
mm10425	QKC93190.1	dipeptide/oligopeptide	ABC	3.A.1	Peptide
mm10425	QKC93264.1	dipeptide/oligopeptide	ABC	3.A.1	Peptide
mm10425	QKC87086.1	D-methionine	ABC	3.A.1	Amino acids
mm10425	QKC87236.1	D-methionine	ABC	3.A.1	Amino acids
mm10425	QKC87651.1	D-methionine	ABC	3.A.1	Amino acids
mm10425	QKC87652.1	D-methionine	ABC	3.A.1	Amino acids
mm10425	QKC91720.1	D-methionine	ABC	3.A.1	Amino acids
mm10425	QKC91721.1	D-methionine	ABC	3.A.1	Amino acids
mm10425	QKC87152.1	drug/metabolite	DMT	2.A.7	Amino acids
mm10425	QKC87178.1	drug/metabolite	DMT	2.A.7	Amino acids
mm10425	QKC88223.1	drug/metabolite	DMT	2.A.7	Amino acids
mm10425	QKC88482.1	drug/metabolite	DMT	2.A.7	Amino acids
mm10425	QKC88534.1	drug/metabolite	DMT	2.A.7	Amino acids
mm10425	QKC88553.1	drug/metabolite	DMT	2.A.7	Amino acids
mm10425	QKC88763.1	drug/metabolite	DMT	2.A.7	Amino acids
mm10425	QKC89071.1	drug/metabolite	DMT	2.A.7	Amino acids
mm10425	QKC89155.1	drug/metabolite	DMT	2.A.7	Amino acids
mm10425	QKC89571.1	drug/metabolite	DMT	2.A.7	Amino acids
mm10425	QKC89824.1	drug/metabolite	DMT	2.A.7	Amino acids
mm10425	QKC89881.1	drug/metabolite	DMT	2.A.7	Amino acids
mm10425	QKC90091.1	drug/metabolite	DMT	2.A.7	Amino acids
mm10425	QKC90184.1	drug/metabolite	DMT	2.A.7	Amino acids
mm10425	QKC90312.1	drug/metabolite	DMT	2.A.7	Amino acids
mm10425	QKC90414.1	drug/metabolite	DMT	2.A.7	Amino acids
mm10425	QKC90539.1	drug/metabolite	DMT	2.A.7	Amino acids
mm10425	QKC90683.1	drug/metabolite	DMT	2.A.7	Amino acids
mm10425	QKC90738.1	drug/metabolite	DMT	2.A.7	Amino acids
mm10425	QKC91101.1	drug/metabolite	DMT	2.A.7	Amino acids
mm10425	QKC91198.1	drug/metabolite	DMT	2.A.7	Amino acids
mm10425	QKC91214.1	drug/metabolite	DMT	2.A.7	Amino acids
mm10425	QKC91271.1	drug/metabolite	DMT	2.A.7	Amino acids
mm10425	QKC91331.1	drug/metabolite	DMT	2.A.7	Amino acids
mm10425	QKC91429.1	drug/metabolite	DMT	2.A.7	Amino acids
mm10425	QKC92128.1	drug/metabolite	DMT	2.A.7	Amino acids
mm10425	QKC92638.1	drug/metabolite	DMT	2.A.7	Amino acids
mm10425	QKC89943.1	efflux (antimicrobial peptide)	ABC	3.A.1	Others
mm10425	QKC88059.1	ethanolamine	APC	2.A.3	Amino acids
mm10425	QKC91593.1	ethanolamine	APC	2.A.3	Amino acids
mm10425	QKC88675.1	fructose	SSPTS	4.A	Others
mm10425	QKC92149.1	fructose	SSPTS	4.A	Others
mm10425	QKC88143.1	fusaric acid efflux	ArAE	2.A.85	organic acids
mm10425	QKC90287.1	fusaric acid efflux	ArAE	2.A.85	organic acids
mm10425	QKC92148.1	galactitol	SSPTS	4.A	Sugars
mm10425	QKC92150.1	galactitol	SSPTS	4.A	Sugars
mm10425	QKC91057.1	glucan	ABC	3.A.1	Sugars
mm10425	QKC88446.1	glucitol/sorbitol	SSPTS	4.A	Sugars
mm10425	QKC88447.1	glucitol/sorbitol	SSPTS	4.A	Sugars
mm10425	QKC88448.1	glucitol/sorbitol	SSPTS	4.A	Sugars
mm10425	QKC91928.1	glycerol uptake	MIP	1.A.8	Sugars
mm10425	QKC88019.1	glycerol-3-phosphate	MFS	2.A.1	Sugars
mm10425	QKC89173.1	glycerol-3-phosphate	MFS	2.A.1	Sugars
mm10425	QKC90514.1	glycerol-3-phosphate	MFS	2.A.1	Sugars
mm10425	QKC87062.1	glycine betaine	ABC	3.A.1	Alkaloid
mm10425	QKC87097.1	glycine betaine	ABC	3.A.1	Alkaloid
mm10425	QKC87235.1	glycine betaine	ABC	3.A.1	Alkaloid
mm10425	QKC87327.1	glycine betaine	ABC	3.A.1	Alkaloid
mm10425	QKC87793.1	glycine betaine	ABC	3.A.1	Alkaloid
mm10425	QKC87798.1	glycine betaine	ABC	3.A.1	Alkaloid
mm10425	QKC88572.1	glycine betaine	ABC	3.A.1	Alkaloid
mm10425	QKC88970.1	glycine betaine	ABC	3.A.1	Alkaloid
mm10425	QKC89273.1	glycine betaine	ABC	3.A.1	Alkaloid
mm10425	QKC89275.1	glycine betaine	ABC	3.A.1	Alkaloid
mm10425	QKC89276.1	glycine betaine	ABC	3.A.1	Alkaloid
mm10425	QKC89283.1	glycine betaine	ABC	3.A.1	Alkaloid
mm10425	QKC89314.1	glycine betaine	ABC	3.A.1	Alkaloid
mm10425	QKC89365.1	glycine betaine	ABC	3.A.1	Alkaloid
mm10425	QKC89777.1	glycine betaine	ABC	3.A.1	Alkaloid
mm10425	QKC89796.1	glycine betaine	ABC	3.A.1	Alkaloid
mm10425	QKC90149.1	glycine betaine	ABC	3.A.1	Alkaloid
mm10425	QKC90361.1	glycine betaine	ABC	3.A.1	Alkaloid
mm10425	QKC90507.1	glycine betaine	ABC	3.A.1	Alkaloid
mm10425	QKC90508.1	glycine betaine	ABC	3.A.1	Alkaloid
mm10425	QKC90976.1	glycine betaine	ABC	3.A.1	Alkaloid
mm10425	QKC90977.1	glycine betaine	ABC	3.A.1	Alkaloid
mm10425	QKC91021.1	glycine betaine	ABC	3.A.1	Alkaloid
mm10425	QKC91576.1	glycine betaine	ABC	3.A.1	Alkaloid
mm10425	QKC91581.1	glycine betaine	ABC	3.A.1	Alkaloid
mm10425	QKC91582.1	glycine betaine	ABC	3.A.1	Alkaloid
mm10425	QKC91651.1	glycine betaine	ABC	3.A.1	Alkaloid
mm10425	QKC91993.1	glycine betaine	ABC	3.A.1	Alkaloid
mm10425	QKC92066.1	glycine betaine	ABC	3.A.1	Alkaloid
mm10425	QKC92067.1	glycine betaine	ABC	3.A.1	Alkaloid
mm10425	QKC92359.1	glycine betaine	ABC	3.A.1	Alkaloid
mm10425	QKC92375.1	glycine betaine	ABC	3.A.1	Alkaloid
mm10425	QKC92684.1	glycine betaine	ABC	3.A.1	Alkaloid
mm10425	QKC93117.1	glycine betaine	ABC	3.A.1	Alkaloid
mm10425	QKC93153.1	glycine betaine	ABC	3.A.1	Alkaloid
mm10425	QKC88969.1	glycine betaine/L-proline	ABC	3.A.1	Alkaloid
mm10425	QKC91583.1	glycine betaine/L-proline	ABC	3.A.1	Alkaloid
mm10425	QKC92068.1	glycine betaine/L-proline	ABC	3.A.1	Alkaloid
mm10425	QKC90975.1	glycine betaine/L-proline/carnitine/choline	ABC	3.A.1	Alkaloid
mm10425	QKC93094.1	glycine betaine/L-proline/carnitine/choline	ABC	3.A.1	Alkaloid
mm10425	QKC88469.1	heavy metal ion	HCC	9.A.40	Inorganic ions
mm10425	QKC87937.1	heme	ABC	3.A.1	Others
mm10425	QKC89808.1	heme	ABC	3.A.1	Others
mm10425	QKC92165.1	heme	ABC	3.A.1	Others
mm10425	QKC87938.1	heme export	ABC	3.A.1	Others
mm10425	QKC91056.1	heme export	ABC	3.A.1	Others
mm10425	QKC89072.1	hemolysin C (HlyC) homolog	HCC	9.A.40	Others
mm10425	QKC88438.1	iron(III)	ABC	3.A.1	Inorganic ions
mm10425	QKC88521.1	iron(III)	ABC	3.A.1	Inorganic ions
mm10425	QKC88522.1	iron(III)	ABC	3.A.1	Inorganic ions
mm10425	QKC92737.1	iron(III)	ABC	3.A.1	Inorganic ions
mm10425	QKC89707.1	iron-hydroxamate	ABC	3.A.1	Others
mm10425	QKC90175.1	iron-hydroxamate	ABC	3.A.1	Others
mm10425	QKC93280.1	large-conductance mechanosensitive ion channel	MscL	1.A.22	Inorganic ions
mm10425	QKC87256.1	leucine/valine	ABC	3.A.1	amino acids
mm10425	QKC88190.1	leucine/valine	ABC	3.A.1	amino acids
mm10425	QKC88908.1	leucine/valine	ABC	3.A.1	amino acids
mm10425	QKC91320.1	leucine/valine	ABC	3.A.1	amino acids
mm10425	QKC91696.1	leucine/valine	ABC	3.A.1	amino acids
mm10425	QKC91963.1	leucine/valine	ABC	3.A.1	amino acids
mm10425	QKC93078.1	leucine/valine	ABC	3.A.1	amino acids
mm10425	QKC87219.1	lipid A	ABC	3.A.1	Lipid
mm10425	QKC87716.1	lipid A	ABC	3.A.1	Lipid
mm10425	QKC88986.1	lipid A	ABC	3.A.1	Lipid
mm10425	QKC89162.1	lipid A	ABC	3.A.1	Lipid
mm10425	QKC91261.1	lipid A	ABC	3.A.1	Lipid
mm10425	QKC92440.1	lipid A	ABC	3.A.1	Lipid
mm10425	QKC92611.1	lipid A	ABC	3.A.1	Lipid
mm10425	QKC87836.1	lipoprotein	ABC	3.A.1	Lipid
mm10425	QKC87837.1	lipoprotein	ABC	3.A.1	Lipid
mm10425	QKC87929.1	lipoprotein	ABC	3.A.1	Lipid
mm10425	QKC88259.1	lipoprotein	ABC	3.A.1	Lipid
mm10425	QKC88504.1	lipoprotein	ABC	3.A.1	Lipid
mm10425	QKC89944.1	lipoprotein	ABC	3.A.1	Lipid
mm10425	QKC90056.1	lipoprotein	ABC	3.A.1	Lipid
mm10425	QKC92360.1	lipoprotein	ABC	3.A.1	Lipid
mm10425	QKC87835.1	lipoprotein releasing	ABC	3.A.1	Others
mm10425	QKC90055.1	lipoprotein releasing	ABC	3.A.1	Others
mm10425	QKC90063.1	magnesium ion	MgtE	9.A.19	Inorganic ions
mm10425	QKC90555.1	magnesium ion	MgtE	9.A.19	Inorganic ions
mm10425	QKC87012.1	magnesium/cobalt ion	MIT	1.A.35	Inorganic ions
mm10425	QKC88997.1	magnesium/cobalt ion	MIT	1.A.35	Inorganic ions
mm10425	QKC92541.1	magnesium/cobalt ion	MIT	1.A.35	Inorganic ions
mm10425	QKC93133.1	magnesium/cobalt ion	MIT	1.A.35	Inorganic ions
mm10425	QKC89126.1	manganese/iron ion	Nramp	2.A.55	Inorganic ions
mm10425	QKC91122.1	manganese/iron ion	Nramp	2.A.55	Inorganic ions
mm10425	QKC91067.1	manganese/zinc ion	ABC	3.A.1	Inorganic ions
mm10425	QKC87353.1	mannose/fructose	SSPTS	4.A	Sugars
mm10425	QKC87650.1	methionine	ABC	3.A.1	amino acids
mm10425	QKC89898.1	mobybdenate	ABC	3.A.1	Inorganic ions
mm10425	QKC89899.1	molybdate	ABC	3.A.1	Inorganic ions
mm10425	QKC89900.1	molybdate	ABC	3.A.1	Inorganic ions
mm10425	QKC91673.1	molybdate	ABC	3.A.1	Inorganic ions
mm10425	QKC92155.1	molybdate	ABC	3.A.1	Inorganic ions
mm10425	QKC92240.1	molybdate	ABC	3.A.1	Inorganic ions
mm10425	QKC87674.1	multidrug	ABC	3.A.1	Others
mm10425	QKC87747.1	multidrug	ABC	3.A.1	Others
mm10425	QKC88211.1	multidrug	ABC	3.A.1	Others
mm10425	QKC88486.1	multidrug	ABC	3.A.1	Others
mm10425	QKC88987.1	multidrug	ABC	3.A.1	Others
mm10425	QKC90351.1	multidrug	ABC	3.A.1	Others
mm10425	QKC91762.1	multidrug	ABC	3.A.1	Others
mm10425	QKC92300.1	multidrug	ABC	3.A.1	Others
mm10425	QKC93044.1	multidrug	ABC	3.A.1	Others
mm10425	QKC93199.1	multidrug	ABC	3.A.1	Others
mm10425	QKC90067.1	multidrug efflux	GPH	2.A.2	Others
mm10425	QKC88092.1	multidrug efflux	MFS	2.A.1	Others
mm10425	QKC88099.1	multidrug efflux	MFS	2.A.1	Others
mm10425	QKC88114.1	multidrug efflux	MFS	2.A.1	Others
mm10425	QKC88142.1	multidrug efflux	MFS	2.A.1	Others
mm10425	QKC88162.1	multidrug efflux	MFS	2.A.1	Others
mm10425	QKC88588.1	multidrug efflux	MFS	2.A.1	Others
mm10425	QKC88726.1	multidrug efflux	MFS	2.A.1	Others
mm10425	QKC88764.1	multidrug efflux	MFS	2.A.1	Others
mm10425	QKC88847.1	multidrug efflux	MFS	2.A.1	Others
mm10425	QKC88943.1	multidrug efflux	MFS	2.A.1	Others
mm10425	QKC88951.1	multidrug efflux	MFS	2.A.1	Others
mm10425	QKC89006.1	multidrug efflux	MFS	2.A.1	Others
mm10425	QKC89120.1	multidrug efflux	MFS	2.A.1	Others
mm10425	QKC89129.1	multidrug efflux	MFS	2.A.1	Others
mm10425	QKC89146.1	multidrug efflux	MFS	2.A.1	Others
mm10425	QKC89373.1	multidrug efflux	MFS	2.A.1	Others
mm10425	QKC89448.1	multidrug efflux	MFS	2.A.1	Others
mm10425	QKC89895.1	multidrug efflux	MFS	2.A.1	Others
mm10425	QKC90067.1	multidrug efflux	MFS	2.A.1	Others
mm10425	QKC90137.1	multidrug efflux	MFS	2.A.1	Others
mm10425	QKC90180.1	multidrug efflux	MFS	2.A.1	Others
mm10425	QKC90187.1	multidrug efflux	MFS	2.A.1	Others
mm10425	QKC90329.1	multidrug efflux	MFS	2.A.1	Others
mm10425	QKC90358.1	multidrug efflux	MFS	2.A.1	Others
mm10425	QKC90681.1	multidrug efflux	MFS	2.A.1	Others
mm10425	QKC90881.1	multidrug efflux	MFS	2.A.1	Others
mm10425	QKC90978.1	multidrug efflux	MFS	2.A.1	Others
mm10425	QKC91003.1	multidrug efflux	MFS	2.A.1	Others
mm10425	QKC91017.1	multidrug efflux	MFS	2.A.1	Others
mm10425	QKC91024.1	multidrug efflux	MFS	2.A.1	Others
mm10425	QKC91134.1	multidrug efflux	MFS	2.A.1	Others
mm10425	QKC91492.1	multidrug efflux	MFS	2.A.1	Others
mm10425	QKC91538.1	multidrug efflux	MFS	2.A.1	Others
mm10425	QKC91544.1	multidrug efflux	MFS	2.A.1	Others
mm10425	QKC91616.1	multidrug efflux	MFS	2.A.1	Others
mm10425	QKC91915.1	multidrug efflux	MFS	2.A.1	Others
mm10425	QKC92248.1	multidrug efflux	MFS	2.A.1	Others
mm10425	QKC92285.1	multidrug efflux	MFS	2.A.1	Others
mm10425	QKC92598.1	multidrug efflux	MFS	2.A.1	Others
mm10425	QKC92772.1	multidrug efflux	MFS	2.A.1	Others
mm10425	QKC92901.1	multidrug efflux	MFS	2.A.1	Others
mm10425	QKC92995.1	multidrug efflux	MFS	2.A.1	Others
mm10425	QKC93204.1	multidrug efflux	MFS	2.A.1	Others
mm10425	QKC93222.1	multidrug efflux	MFS	2.A.1	Others
mm10425	QKC93263.1	multidrug efflux	MFS	2.A.1	Others
mm10425	QKC87544.1	multidrug efflux	MOP	2.A.66	Others
mm10425	QKC89866.1	multidrug efflux	MOP	2.A.66	Others
mm10425	QKC92520.1	multidrug efflux	MOP	2.A.66	Others
mm10425	QKC88145.1	multidrug efflux	RND	2.A.6	Others
mm10425	QKC87605.1	multidrug efflux (EmrB/QacA subfamily)	MFS	2.A.1	Others
mm10425	QKC87612.1	multidrug efflux (EmrB/QacA subfamily)	MFS	2.A.1	Others
mm10425	QKC88565.1	multidrug efflux (EmrB/QacA subfamily)	MFS	2.A.1	Others
mm10425	QKC89068.1	multidrug efflux (EmrB/QacA subfamily)	MFS	2.A.1	Others
mm10425	QKC89729.1	multidrug efflux (EmrB/QacA subfamily)	MFS	2.A.1	Others
mm10425	QKC90089.1	multidrug efflux (EmrB/QacA subfamily)	MFS	2.A.1	Others
mm10425	QKC90181.1	multidrug efflux (EmrB/QacA subfamily)	MFS	2.A.1	Others
mm10425	QKC90368.1	multidrug efflux (EmrB/QacA subfamily)	MFS	2.A.1	Others
mm10425	QKC91022.1	multidrug efflux (EmrB/QacA subfamily)	MFS	2.A.1	Others
mm10425	QKC91125.1	multidrug efflux (EmrB/QacA subfamily)	MFS	2.A.1	Others
mm10425	QKC91763.1	multidrug efflux (EmrB/QacA subfamily)	MFS	2.A.1	Others
mm10425	QKC92716.1	multidrug efflux (EmrB/QacA subfamily)	MFS	2.A.1	Others
mm10425	QKC92825.1	multidrug efflux (EmrB/QacA subfamily)	MFS	2.A.1	Others
mm10425	QKC92676.1	multidrug efflux (SMR)	DMT	2.A.7	Others
mm10425	QKC90099.1	multidrug/quaternary ammonium compound efflux (SMR subfamily)	DMT	2.A.7	Others
mm10425	QKC87040.1	multidrug/solvent efflux (HAE1 subfamily)	RND	2.A.6	Others
mm10425	QKC88279.1	multidrug/solvent efflux (HAE1 subfamily)	RND	2.A.6	Others
mm10425	QKC88408.1	multidrug/solvent efflux (HAE1 subfamily)	RND	2.A.6	Others
mm10425	QKC88748.1	multidrug/solvent efflux (HAE1 subfamily)	RND	2.A.6	Others
mm10425	QKC88916.1	multidrug/solvent efflux (HAE1 subfamily)	RND	2.A.6	Others
mm10425	QKC89436.1	multidrug/solvent efflux (HAE1 subfamily)	RND	2.A.6	Others
mm10425	QKC89564.1	multidrug/solvent efflux (HAE1 subfamily)	RND	2.A.6	Others
mm10425	QKC89924.1	multidrug/solvent efflux (HAE1 subfamily)	RND	2.A.6	Others
mm10425	QKC91605.1	multidrug/solvent efflux (HAE1 subfamily)	RND	2.A.6	Others
mm10425	QKC93168.1	multidrug/solvent efflux (HAE1 subfamily)	RND	2.A.6	Others
mm10425	QKC88819.1	nickel ion	NiCoT	2.A.52	Inorganic ions
mm10425	QKC87469.1	nitrate	ABC	3.A.1	Inorganic ions
mm10425	QKC87625.1	nitrate	ABC	3.A.1	Inorganic ions
mm10425	QKC87797.1	nitrate	ABC	3.A.1	Inorganic ions
mm10425	QKC87861.1	nitrate	ABC	3.A.1	Inorganic ions
mm10425	QKC89711.1	nitrate	ABC	3.A.1	Inorganic ions
mm10425	QKC89870.1	nitrate	ABC	3.A.1	Inorganic ions
mm10425	QKC91187.1	nitrate	ABC	3.A.1	Inorganic ions
mm10425	QKC91641.1	nitrate	ABC	3.A.1	Inorganic ions
mm10425	QKC91765.1	nitrate	ABC	3.A.1	Inorganic ions
mm10425	QKC92700.1	nitrate	ABC	3.A.1	Inorganic ions
mm10425	QKC92944.1	nitrate	ABC	3.A.1	Inorganic ions
mm10425	QKC92989.1	nitrate	ABC	3.A.1	Inorganic ions
mm10425	QKC87470.1	nitrate/sulfonate/taurine	ABC	3.A.1	Inorganic ions
mm10425	QKC87471.1	nitrate/sulfonate/taurine	ABC	3.A.1	Inorganic ions
mm10425	QKC87626.1	nitrate/sulfonate/taurine	ABC	3.A.1	Inorganic ions
mm10425	QKC87791.1	nitrate/sulfonate/taurine	ABC	3.A.1	Inorganic ions
mm10425	QKC87796.1	nitrate/sulfonate/taurine	ABC	3.A.1	Inorganic ions
mm10425	QKC87862.1	nitrate/sulfonate/taurine	ABC	3.A.1	Inorganic ions
mm10425	QKC89712.1	nitrate/sulfonate/taurine	ABC	3.A.1	Inorganic ions
mm10425	QKC89713.1	nitrate/sulfonate/taurine	ABC	3.A.1	Inorganic ions
mm10425	QKC89798.1	nitrate/sulfonate/taurine	ABC	3.A.1	Inorganic ions
mm10425	QKC89799.1	nitrate/sulfonate/taurine	ABC	3.A.1	Inorganic ions
mm10425	QKC89871.1	nitrate/sulfonate/taurine	ABC	3.A.1	Inorganic ions
mm10425	QKC90079.1	nitrate/sulfonate/taurine	ABC	3.A.1	Inorganic ions
mm10425	QKC91186.1	nitrate/sulfonate/taurine	ABC	3.A.1	Inorganic ions
mm10425	QKC91636.1	nitrate/sulfonate/taurine	ABC	3.A.1	Inorganic ions
mm10425	QKC91766.1	nitrate/sulfonate/taurine	ABC	3.A.1	Inorganic ions
mm10425	QKC91767.1	nitrate/sulfonate/taurine	ABC	3.A.1	Inorganic ions
mm10425	QKC92943.1	nitrate/sulfonate/taurine	ABC	3.A.1	Inorganic ions
mm10425	QKC92988.1	nitrate/sulfonate/taurine	ABC	3.A.1	Inorganic ions
mm10425	QKC93176.1	nitrate/sulfonate/taurine	ABC	3.A.1	Inorganic ions
mm10425	QKC87059.1	oligopeptide	ABC	3.A.1	Peptide
mm10425	QKC90557.1	oligopeptide	ABC	3.A.1	Peptide
mm10425	QKC91392.1	oligopeptide	ABC	3.A.1	Peptide
mm10425	QKC92593.1	oligopeptide	ABC	3.A.1	Peptide
mm10425	QKC91543.1	peptide uptake	PUP	9.A.18	Peptide
mm10425	QKC87098.1	phosphate	ABC	3.A.1	Inorganic ions
mm10425	QKC88267.1	phosphate	ABC	3.A.1	Inorganic ions
mm10425	QKC88296.1	phosphate	ABC	3.A.1	Inorganic ions
mm10425	QKC88360.1	phosphate	ABC	3.A.1	Inorganic ions
mm10425	QKC88361.1	phosphate	ABC	3.A.1	Inorganic ions
mm10425	QKC88362.1	phosphate	ABC	3.A.1	Inorganic ions
mm10425	QKC88363.1	phosphate	ABC	3.A.1	Inorganic ions
mm10425	QKC89138.1	phosphate	ABC	3.A.1	Inorganic ions
mm10425	QKC89313.1	phosphate	ABC	3.A.1	Inorganic ions
mm10425	QKC89378.1	phosphate	ABC	3.A.1	Inorganic ions
mm10425	QKC90847.1	phosphate	ABC	3.A.1	Inorganic ions
mm10425	QKC91161.1	phosphate	ABC	3.A.1	Inorganic ions
mm10425	QKC91755.1	phosphate	ABC	3.A.1	Inorganic ions
mm10425	QKC91891.1	phosphate	ABC	3.A.1	Inorganic ions
mm10425	QKC91931.1	phosphate	ABC	3.A.1	Inorganic ions
mm10425	QKC92105.1	phosphate	ABC	3.A.1	Inorganic ions
mm10425	QKC92418.1	phosphate	ABC	3.A.1	Inorganic ions
mm10425	QKC92629.1	phosphate	ABC	3.A.1	Inorganic ions
mm10425	QKC87110.1	phosphate	PiT	2.A.20	Inorganic ions
mm10425	QKC88420.1	phosphate	PiT	2.A.20	Inorganic ions
[truncated: 2,736 more rows]
