# Supplementary material for: Dynamic and Stable Core Microbiota Assist Plants in Enriching Selenium and Reducing Cadmium Absorption
Source: Adv Sci (Weinh). 2025 May 19;12(25):e00862. doi: 10.1002/advs.202500862 (PMC12224979; doi:10.1002/advs.202500862)
Supplement: Supplementary file 3 — Supporting Information [file ADVS-12-e00862-s001.xlsx]

## Sheet: Table S4
515F	GTGYCAGCMGCCGCGGTAA
806R	GGACTACNVGGGTWTCTAAT
Well in the plate	Primer ID	Illumina adapter (P5 + Read1) + Barcode (well) + 515F
A1	F1	AATGATACGGCGACCACCGAGATCTACACTCTTTCCCT ACACGACGCTCTTCCGATCTACGCTCGACAGTGYCAGCMGCCGCGGTAA
A2	F2	AATGATACGGCGACCACCGAGATCTACACTCTTTCCCT ACACGACGCTCTTCCGATCTAGACGCACTCGTGYCAGCMGCCGCGGTAA
A3	F3	AATGATACGGCGACCACCGAGATCTACACTCTTTCCCT ACACGACGCTCTTCCGATCTAGCACTGTAGGTGYCAGCMGCCGCGGTAA
A4	F4	AATGATACGGCGACCACCGAGATCTACACTCTTTCCCT ACACGACGCTCTTCCGATCTATCAGACACGGTGYCAGCMGCCGCGGTAA
A5	F5	AATGATACGGCGACCACCGAGATCTACACTCTTTCCCT ACACGACGCTCTTCCGATCTATATCGCGAGGTGYCAGCMGCCGCGGTAA
A6	F6	AATGATACGGCGACCACCGAGATCTACACTCTTTCCCT ACACGACGCTCTTCCGATCTCACGAGACAGGTGYCAGCMGCCGCGGTAA
A7	F7	AATGATACGGCGACCACCGAGATCTACACTCTTTCCCT ACACGACGCTCTTCCGATCTCTCGCGTGTCGTGYCAGCMGCCGCGGTAA
A8	F8	AATGATACGGCGACCACCGAGATCTACACTCTTTCCCT ACACGACGCTCTTCCGATCTTAGTATCAGCGTGYCAGCMGCCGCGGTAA
A9	F9	AATGATACGGCGACCACCGAGATCTACACTCTTTCCCT ACACGACGCTCTTCCGATCTTCTCTATGCGGTGYCAGCMGCCGCGGTAA
A10	F10	AATGATACGGCGACCACCGAGATCTACACTCTTTCCCT ACACGACGCTCTTCCGATCTTGATACGTCTGTGYCAGCMGCCGCGGTAA
A11	F11	AATGATACGGCGACCACCGAGATCTACACTCTTTCCCT ACACGACGCTCTTCCGATCTTACTGAGCTAGTGYCAGCMGCCGCGGTAA
A12	F12	AATGATACGGCGACCACCGAGATCTACACTCTTTCCCT ACACGACGCTCTTCCGATCTCATAGTAGTGGTGYCAGCMGCCGCGGTAA
B1	F13	AATGATACGGCGACCACCGAGATCTACACTCTTTCCCT ACACGACGCTCTTCCGATCTCGAGAGATACGTGYCAGCMGCCGCGGTAA
B2	F14	AATGATACGGCGACCACCGAGATCTACACTCTTTCCCT ACACGACGCTCTTCCGATCTATACGACGTAGTGYCAGCMGCCGCGGTAA
B3	F15	AATGATACGGCGACCACCGAGATCTACACTCTTTCCCT ACACGACGCTCTTCCGATCTTCACGTACTAGTGYCAGCMGCCGCGGTAA
B4	F16	AATGATACGGCGACCACCGAGATCTACACTCTTTCCCT ACACGACGCTCTTCCGATCTCGTCTAGTACGTGYCAGCMGCCGCGGTAA
B5	F17	AATGATACGGCGACCACCGAGATCTACACTCTTTCCCT ACACGACGCTCTTCCGATCTTCTACGTAGCGTGYCAGCMGCCGCGGTAA
B6	F18	AATGATACGGCGACCACCGAGATCTACACTCTTTCCCT ACACGACGCTCTTCCGATCTCACGCGAGTCGTGYCAGCMGCCGCGGTAA
B7	F19	AATGATACGGCGACCACCGAGATCTACACTCTTTCCCT ACACGACGCTCTTCCGATCTACGACTACAGGTGYCAGCMGCCGCGGTAA
B8	F20	AATGATACGGCGACCACCGAGATCTACACTCTTTCCCT ACACGACGCTCTTCCGATCTCGTAGACTAGGTGYCAGCMGCCGCGGTAA
B9	F21	AATGATACGGCGACCACCGAGATCTACACTCTTTCCCT ACACGACGCTCTTCCGATCTTACGAGTATGGTGYCAGCMGCCGCGGTAA
B10	F22	AATGATACGGCGACCACCGAGATCTACACTCTTTCCCT ACACGACGCTCTTCCGATCTTACTCTCGTGGTGYCAGCMGCCGCGGTAA
B11	F23	AATGATACGGCGACCACCGAGATCTACACTCTTTCCCT ACACGACGCTCTTCCGATCTTAGAGACGAGGTGYCAGCMGCCGCGGTAA
B12	F24	AATGATACGGCGACCACCGAGATCTACACTCTTTCCCT ACACGACGCTCTTCCGATCTTCGTCGCTCGGTGYCAGCMGCCGCGGTAA
C1	F25	AATGATACGGCGACCACCGAGATCTACACTCTTTCCCT ACACGACGCTCTTCCGATCTACATACGCGTGTGYCAGCMGCCGCGGTAA
C2	F26	AATGATACGGCGACCACCGAGATCTACACTCTTTCCCT ACACGACGCTCTTCCGATCTACGCGAGTATGTGYCAGCMGCCGCGGTAA
C3	F27	AATGATACGGCGACCACCGAGATCTACACTCTTTCCCT ACACGACGCTCTTCCGATCTACTACTATGTGTGYCAGCMGCCGCGGTAA
C4	F28	AATGATACGGCGACCACCGAGATCTACACTCTTTCCCT ACACGACGCTCTTCCGATCTACTGTACAGTGTGYCAGCMGCCGCGGTAA
C5	F29	AATGATACGGCGACCACCGAGATCTACACTCTTTCCCT ACACGACGCTCTTCCGATCTAGACTATACTGTGYCAGCMGCCGCGGTAA
C6	F30	AATGATACGGCGACCACCGAGATCTACACTCTTTCCCT ACACGACGCTCTTCCGATCTAGCGTCGTCTGTGYCAGCMGCCGCGGTAA
C7	F31	AATGATACGGCGACCACCGAGATCTACACTCTTTCCCT ACACGACGCTCTTCCGATCTAGTACGCTATGTGYCAGCMGCCGCGGTAA
C8	F32	AATGATACGGCGACCACCGAGATCTACACTCTTTCCCT ACACGACGCTCTTCCGATCTCACGCTACGAGTGYCAGCMGCCGCGGTAA
C9	F33	AATGATACGGCGACCACCGAGATCTACACTCTTTCCCT ACACGACGCTCTTCCGATCTCACGCTACGTGTGYCAGCMGCCGCGGTAA
C10	F34	AATGATACGGCGACCACCGAGATCTACACTCTTTCCCT ACACGACGCTCTTCCGATCTCAGTAGACGTGTGYCAGCMGCCGCGGTAA
C11	F35	AATGATACGGCGACCACCGAGATCTACACTCTTTCCCT ACACGACGCTCTTCCGATCTCGACGTGACTGTGYCAGCMGCCGCGGTAA
C12	F36	AATGATACGGCGACCACCGAGATCTACACTCTTTCCCT ACACGACGCTCTTCCGATCTCAGTCTCTAGGTGYCAGCMGCCGCGGTAA
D1	F37	AATGATACGGCGACCACCGAGATCTACACTCTTTCCCT ACACGACGCTCTTCCGATCTTACACGTGATGTGYCAGCMGCCGCGGTAA
D2	F38	AATGATACGGCGACCACCGAGATCTACACTCTTTCCCT ACACGACGCTCTTCCGATCTTACAGATCGTGTGYCAGCMGCCGCGGTAA
D3	F39	AATGATACGGCGACCACCGAGATCTACACTCTTTCCCT ACACGACGCTCTTCCGATCTTACGCTGTCTGTGYCAGCMGCCGCGGTAA
D4	F40	AATGATACGGCGACCACCGAGATCTACACTCTTTCCCT ACACGACGCTCTTCCGATCTTAGTGTAGATGTGYCAGCMGCCGCGGTAA
D5	F41	AATGATACGGCGACCACCGAGATCTACACTCTTTCCCT ACACGACGCTCTTCCGATCTTCGATCACGTGTGYCAGCMGCCGCGGTAA
D6	F42	AATGATACGGCGACCACCGAGATCTACACTCTTTCCCT ACACGACGCTCTTCCGATCTTCGCACTAGTGTGYCAGCMGCCGCGGTAA
D7	F43	AATGATACGGCGACCACCGAGATCTACACTCTTTCCCT ACACGACGCTCTTCCGATCTTCTAGCGACTGTGYCAGCMGCCGCGGTAA
D8	F44	AATGATACGGCGACCACCGAGATCTACACTCTTTCCCT ACACGACGCTCTTCCGATCTCACGTGTATAGTGYCAGCMGCCGCGGTAA
D9	F45	AATGATACGGCGACCACCGAGATCTACACTCTTTCCCT ACACGACGCTCTTCCGATCTTGACGTATGTGTGYCAGCMGCCGCGGTAA
D10	F46	AATGATACGGCGACCACCGAGATCTACACTCTTTCCCT ACACGACGCTCTTCCGATCTCACTACGATGGTGYCAGCMGCCGCGGTAA
D11	F47	AATGATACGGCGACCACCGAGATCTACACTCTTTCCCT ACACGACGCTCTTCCGATCTACAGTATATAGTGYCAGCMGCCGCGGTAA
D12	F48	AATGATACGGCGACCACCGAGATCTACACTCTTTCCCT ACACGACGCTCTTCCGATCTACGCGATCGAGTGYCAGCMGCCGCGGTAA
E1	F49	AATGATACGGCGACCACCGAGATCTACACTCTTTCCCT ACACGACGCTCTTCCGATCTACTAGCAGTAGTGYCAGCMGCCGCGGTAA
E2	F50	AATGATACGGCGACCACCGAGATCTACACTCTTTCCCT ACACGACGCTCTTCCGATCTAGCTCACGTAGTGYCAGCMGCCGCGGTAA
E3	F51	AATGATACGGCGACCACCGAGATCTACACTCTTTCCCT ACACGACGCTCTTCCGATCTAGTATACATAGTGYCAGCMGCCGCGGTAA
E4	F52	AATGATACGGCGACCACCGAGATCTACACTCTTTCCCT ACACGACGCTCTTCCGATCTAGTCGAGAGAGTGYCAGCMGCCGCGGTAA
E5	F53	AATGATACGGCGACCACCGAGATCTACACTCTTTCCCT ACACGACGCTCTTCCGATCTAGTGCTACGAGTGYCAGCMGCCGCGGTAA
E6	F54	AATGATACGGCGACCACCGAGATCTACACTCTTTCCCT ACACGACGCTCTTCCGATCTCGATCGTATAGTGYCAGCMGCCGCGGTAA
E7	F55	AATGATACGGCGACCACCGAGATCTACACTCTTTCCCT ACACGACGCTCTTCCGATCTCGCAGTACGAGTGYCAGCMGCCGCGGTAA
E8	F56	AATGATACGGCGACCACCGAGATCTACACTCTTTCCCT ACACGACGCTCTTCCGATCTCGCGTATACAGTGYCAGCMGCCGCGGTAA
E9	F57	AATGATACGGCGACCACCGAGATCTACACTCTTTCCCT ACACGACGCTCTTCCGATCTCGTACAGTCAGTGYCAGCMGCCGCGGTAA
E10	F58	AATGATACGGCGACCACCGAGATCTACACTCTTTCCCT ACACGACGCTCTTCCGATCTCGTACTCAGAGTGYCAGCMGCCGCGGTAA
E11	F59	AATGATACGGCGACCACCGAGATCTACACTCTTTCCCT ACACGACGCTCTTCCGATCTCTACGCTCTAGTGYCAGCMGCCGCGGTAA
E12	F60	AATGATACGGCGACCACCGAGATCTACACTCTTTCCCT ACACGACGCTCTTCCGATCTCTATAGCGTAGTGYCAGCMGCCGCGGTAA
F1	F61	AATGATACGGCGACCACCGAGATCTACACTCTTTCCCT ACACGACGCTCTTCCGATCTTACGTCATCAGTGYCAGCMGCCGCGGTAA
F2	F62	AATGATACGGCGACCACCGAGATCTACACTCTTTCCCT ACACGACGCTCTTCCGATCTTAGTCGCATAGTGYCAGCMGCCGCGGTAA
F3	F63	AATGATACGGCGACCACCGAGATCTACACTCTTTCCCT ACACGACGCTCTTCCGATCTTATATATACAGTGYCAGCMGCCGCGGTAA
F4	F64	AATGATACGGCGACCACCGAGATCTACACTCTTTCCCT ACACGACGCTCTTCCGATCTTATGCTAGTAGTGYCAGCMGCCGCGGTAA
F5	F65	AATGATACGGCGACCACCGAGATCTACACTCTTTCCCT ACACGACGCTCTTCCGATCTTCACGCGAGAGTGYCAGCMGCCGCGGTAA
F6	F66	AATGATACGGCGACCACCGAGATCTACACTCTTTCCCT ACACGACGCTCTTCCGATCTTCGATAGTGAGTGYCAGCMGCCGCGGTAA
F7	F67	AATGATACGGCGACCACCGAGATCTACACTCTTTCCCT ACACGACGCTCTTCCGATCTTCGCTGCGTAGTGYCAGCMGCCGCGGTAA
F8	F68	AATGATACGGCGACCACCGAGATCTACACTCTTTCCCT ACACGACGCTCTTCCGATCTTCTGACGTCAGTGYCAGCMGCCGCGGTAA
F9	F69	AATGATACGGCGACCACCGAGATCTACACTCTTTCCCT ACACGACGCTCTTCCGATCTTGAGTCAGTAGTGYCAGCMGCCGCGGTAA
F10	F70	AATGATACGGCGACCACCGAGATCTACACTCTTTCCCT ACACGACGCTCTTCCGATCTCACTATACTCGTGYCAGCMGCCGCGGTAA
F11	F71	AATGATACGGCGACCACCGAGATCTACACTCTTTCCCT ACACGACGCTCTTCCGATCTTGTCACACGAGTGYCAGCMGCCGCGGTAA
F12	F72	AATGATACGGCGACCACCGAGATCTACACTCTTTCCCT ACACGACGCTCTTCCGATCTTGTCGTCGCAGTGYCAGCMGCCGCGGTAA
G1	F73	AATGATACGGCGACCACCGAGATCTACACTCTTTCCCT ACACGACGCTCTTCCGATCTACACATACGCGTGYCAGCMGCCGCGGTAA
G2	F74	AATGATACGGCGACCACCGAGATCTACACTCTTTCCCT ACACGACGCTCTTCCGATCTACAGTCGTGCGTGYCAGCMGCCGCGGTAA
G3	F75	AATGATACGGCGACCACCGAGATCTACACTCTTTCCCT ACACGACGCTCTTCCGATCTACATGACGACGTGYCAGCMGCCGCGGTAA
G4	F76	AATGATACGGCGACCACCGAGATCTACACTCTTTCCCT ACACGACGCTCTTCCGATCTACGACAGCTCGTGYCAGCMGCCGCGGTAA
G5	F77	AATGATACGGCGACCACCGAGATCTACACTCTTTCCCT ACACGACGCTCTTCCGATCTACGTCTCATCGTGYCAGCMGCCGCGGTAA
G6	F78	AATGATACGGCGACCACCGAGATCTACACTCTTTCCCT ACACGACGCTCTTCCGATCTACTCATCTACGTGYCAGCMGCCGCGGTAA
G7	F79	AATGATACGGCGACCACCGAGATCTACACTCTTTCCCT ACACGACGCTCTTCCGATCTACTCGCGCACGTGYCAGCMGCCGCGGTAA
G8	F80	AATGATACGGCGACCACCGAGATCTACACTCTTTCCCT ACACGACGCTCTTCCGATCTAGAGCGTCACGTGYCAGCMGCCGCGGTAA
G9	F81	AATGATACGGCGACCACCGAGATCTACACTCTTTCCCT ACACGACGCTCTTCCGATCTAGCGACTAGCGTGYCAGCMGCCGCGGTAA
G10	F82	AATGATACGGCGACCACCGAGATCTACACTCTTTCCCT ACACGACGCTCTTCCGATCTCAGCGTACTGGTGYCAGCMGCCGCGGTAA
G11	F83	AATGATACGGCGACCACCGAGATCTACACTCTTTCCCT ACACGACGCTCTTCCGATCTAGTGACACACGTGYCAGCMGCCGCGGTAA
G12	F84	AATGATACGGCGACCACCGAGATCTACACTCTTTCCCT ACACGACGCTCTTCCGATCTAGTGTATGTCGTGYCAGCMGCCGCGGTAA
H1	F85	AATGATACGGCGACCACCGAGATCTACACTCTTTCCCT ACACGACGCTCTTCCGATCTATAGATAGACGTGYCAGCMGCCGCGGTAA
H2	F86	AATGATACGGCGACCACCGAGATCTACACTCTTTCCCT ACACGACGCTCTTCCGATCTATATAGTCGCGTGYCAGCMGCCGCGGTAA
H3	F87	AATGATACGGCGACCACCGAGATCTACACTCTTTCCCT ACACGACGCTCTTCCGATCTATCTACTGACGTGYCAGCMGCCGCGGTAA
H4	F88	AATGATACGGCGACCACCGAGATCTACACTCTTTCCCT ACACGACGCTCTTCCGATCTCACGTAGATCGTGYCAGCMGCCGCGGTAA
H5	F89	AATGATACGGCGACCACCGAGATCTACACTCTTTCCCT ACACGACGCTCTTCCGATCTCACGTCTCGCGTGYCAGCMGCCGCGGTAA
H6	F90	AATGATACGGCGACCACCGAGATCTACACTCTTTCCCT ACACGACGCTCTTCCGATCTCATACTCTACGTGYCAGCMGCCGCGGTAA
H7	F91	AATGATACGGCGACCACCGAGATCTACACTCTTTCCCT ACACGACGCTCTTCCGATCTCGACACTATCGTGYCAGCMGCCGCGGTAA
H8	F92	AATGATACGGCGACCACCGAGATCTACACTCTTTCCCT ACACGACGCTCTTCCGATCTCGAGACGCGCGTGYCAGCMGCCGCGGTAA
H9	F93	AATGATACGGCGACCACCGAGATCTACACTCTTTCCCT ACACGACGCTCTTCCGATCTCGTATGCGACGTGYCAGCMGCCGCGGTAA
H10	F94	AATGATACGGCGACCACCGAGATCTACACTCTTTCCCT ACACGACGCTCTTCCGATCTCGTCGATCTCGTGYCAGCMGCCGCGGTAA
H11	F95	AATGATACGGCGACCACCGAGATCTACACTCTTTCCCT ACACGACGCTCTTCCGATCTCTACGACTGCGTGYCAGCMGCCGCGGTAA
H12	F96	AATGATACGGCGACCACCGAGATCTACACTCTTTCCCT ACACGACGCTCTTCCGATCTCTAGTCACTCGTGYCAGCMGCCGCGGTAA
Plate ID	Primer ID	Illumina adapter (P7 + Index + Read+C105:C1532) + Barcode (Plate) + 806R
1	R1	CAAGCAGAAGACGGCATACGAGATCGATAGGTGTGACTGGAG TTCAGACGTGTGC TCTTCCGATCTATCACGGGACTACNVGGGTWTCTAAT
2	R2	CAAGCAGAAGACGGCATACGAGATCGATAGGTGTGACTGGAGTTCAGACGTGTGCTCTTCCGATCTAGAGTCGGACTACNVGGGTWTCTAAT
3	R3	CAAGCAGAAGACGGCATACGAGATCGATAGGTGTGACTGGAGTTCAGACGTGTGCTCTTCCGATCTTTAGGCGGACTACNVGGGTWTCTAAT
4	R4	CAAGCAGAAGACGGCATACGAGATCGATAGGTGTGACTGGAGTTCAGACGTGTGCTCTTCCGATCTTGACCAGGACTACNVGGGTWTCTAAT
5	R5	CAAGCAGAAGACGGCATACGAGATCGATAGGTGTGACTGGAGTTCAGACGTGTGCTCTTCCGATCTACAGTGGGACTACNVGGGTWTCTAAT
6	R6	CAAGCAGAAGACGGCATACGAGATCGATAGGTGTGACTGGAGTTCAGACGTGTGCTCTTCCGATCTGCCAATGGACTACNVGGGTWTCTAAT
7	R7	CAAGCAGAAGACGGCATACGAGATCGATAGGTGTGACTGGAGTTCAGACGTGTGCTCTTCCGATCTCAGATCGGACTACNVGGGTWTCTAAT
8	R8	CAAGCAGAAGACGGCATACGAGATCGATAGGTGTGACTGGAGTTCAGACGTGTGCTCTTCCGATCTACTTGAGGACTACNVGGGTWTCTAAT
9	R9	CAAGCAGAAGACGGCATACGAGATCGATAGGTGTGACTGGAGTTCAGACGTGTGCTCTTCCGATCTGATCAGGGACTACNVGGGTWTCTAAT
10	R10	CAAGCAGAAGACGGCATACGAGATCGATAGGTGTGACTGGAGTTCAGACGTGTGCTCTTCCGATCTTAGCTTGGACTACNVGGGTWTCTAAT
11	R11	CAAGCAGAAGACGGCATACGAGATCGATAGGTGTGACTGGAGTTCAGACGTGTGCTCTTCCGATCTGGCTACGGACTACNVGGGTWTCTAAT
12	R12	CAAGCAGAAGACGGCATACGAGATCGATAGGTGTGACTGGAGTTCAGACGTGTGCTCTTCCGATCTCGCGCGGGACTACNVGGGTWTCTAAT
13	R13	CAAGCAGAAGACGGCATACGAGATCGATAGGTGTGACTGGAGTTCAGACGTGTGCTCTTCCGATCTAGTCAAGGACTACNVGGGTWTCTAAT
14	R14	CAAGCAGAAGACGGCATACGAGATCGATAGGTGTGACTGGAGTTCAGACGTGTGCTCTTCCGATCTAGTTCCGGACTACNVGGGTWTCTAAT
15	R15	CAAGCAGAAGACGGCATACGAGATCGATAGGTGTGACTGGAGTTCAGACGTGTGCTCTTCCGATCTATGTCAGGACTACNVGGGTWTCTAAT
16	R16	CAAGCAGAAGACGGCATACGAGATCGATAGGTGTGACTGGAGTTCAGACGTGTGCTCTTCCGATCTCCGTCCGGACTACNVGGGTWTCTAAT
17	R17	CAAGCAGAAGACGGCATACGAGATCGATAGGTGTGACTGGAGTTCAGACGTGTGCTCTTCCGATCTTCTCTCGGACTACNVGGGTWTCTAAT
18	R18	CAAGCAGAAGACGGCATACGAGATCGATAGGTGTGACTGGAGTTCAGACGTGTGCTCTTCCGATCTGTCCGCGGACTACNVGGGTWTCTAAT
19	R19	CAAGCAGAAGACGGCATACGAGATCGATAGGTGTGACTGGAGTTCAGACGTGTGCTCTTCCGATCTGTGAAAGGACTACNVGGGTWTCTAAT
20	R20	CAAGCAGAAGACGGCATACGAGATCGATAGGTGTGACTGGAGTTCAGACGTGTGCTCTTCCGATCTGTGGCCGGACTACNVGGGTWTCTAAT
21	R21	CAAGCAGAAGACGGCATACGAGATCGATAGGTGTGACTGGAGTTCAGACGTGTGCTCTTCCGATCTGTTTCGGGACTACNVGGGTWTCTAAT
22	R22	CAAGCAGAAGACGGCATACGAGATCGATAGGTGTGACTGGAGTTCAGACGTGTGCTCTTCCGATCTCGTACGGGACTACNVGGGTWTCTAAT
23	R23	CAAGCAGAAGACGGCATACGAGATCGATAGGTGTGACTGGAGTTCAGACGTGTGCTCTTCCGATCTGAGTGGGGACTACNVGGGTWTCTAAT
24	R24	CAAGCAGAAGACGGCATACGAGATCGATAGGTGTGACTGGAGTTCAGACGTGTGCTCTTCCGATCTGGTAGCGGACTACNVGGGTWTCTAAT
25	R25	CAAGCAGAAGACGGCATACGAGATCGATAGGTGTGACTGGAGTTCAGACGTGTGCTCTTCCGATCTACTGATGGACTACNVGGGTWTCTAAT
26	R26	CAAGCAGAAGACGGCATACGAGATCGATAGGTGTGACTGGAGTTCAGACGTGTGCTCTTCCGATCTATGAGCGGACTACNVGGGTWTCTAAT
27	R27	CAAGCAGAAGACGGCATACGAGATCGATAGGTGTGACTGGAGTTCAGACGTGTGCTCTTCCGATCTATTCCTGGACTACNVGGGTWTCTAAT
28	R28	CAAGCAGAAGACGGCATACGAGATCGATAGGTGTGACTGGAGTTCAGACGTGTGCTCTTCCGATCTCAAAAGGGACTACNVGGGTWTCTAAT
29	R29	CAAGCAGAAGACGGCATACGAGATCGATAGGTGTGACTGGAGTTCAGACGTGTGCTCTTCCGATCTCAACTAGGACTACNVGGGTWTCTAAT
30	R30	CAAGCAGAAGACGGCATACGAGATCGATAGGTGTGACTGGAGTTCAGACGTGTGCTCTTCCGATCTCACCGGGGACTACNVGGGTWTCTAAT
31	R31	CAAGCAGAAGACGGCATACGAGATCGATAGGTGTGACTGGAGTTCAGACGTGTGCTCTTCCGATCTCACGATGGACTACNVGGGTWTCTAAT
32	R32	CAAGCAGAAGACGGCATACGAGATCGATAGGTGTGACTGGAGTTCAGACGTGTGCTCTTCCGATCTCACTCAGGACTACNVGGGTWTCTAAT
33	R33	CAAGCAGAAGACGGCATACGAGATCGATAGGTGTGACTGGAGTTCAGACGTGTGCTCTTCCGATCTCAGGCGGGACTACNVGGGTWTCTAAT
34	R34	CAAGCAGAAGACGGCATACGAGATCGATAGGTGTGACTGGAGTTCAGACGTGTGCTCTTCCGATCTCATGGCGGACTACNVGGGTWTCTAAT
35	R35	CAAGCAGAAGACGGCATACGAGATCGATAGGTGTGACTGGAGTTCAGACGTGTGCTCTTCCGATCTCATTTTGGACTACNVGGGTWTCTAAT
36	R36	CAAGCAGAAGACGGCATACGAGATCGATAGGTGTGACTGGAGTTCAGACGTGTGCTCTTCCGATCTCCAACAGGACTACNVGGGTWTCTAAT
